# Supplementary material for: Single cell and spatial transcriptomic profiling of the type 2 diabetic coronary microcirculation and myocardium
Source: Basic Res Cardiol. 2025 Nov 7;120(6):1109–29. doi: 10.1007/s00395-025-01144-7 (PMC12680737; doi:10.1007/s00395-025-01144-7)
Supplement: Supplementary file 2 — Supplementary file2 (XLSX 60841 KB) [file 395_2025_1144_MOESM2_ESM.xlsx]

## Sheet: Supplementary Table 1
Supplementary Table 1: Top 50 markers defining scRNA-seq clusters.
p_val	avg_log2FC	pct.1	pct.2	p_val_adj	cluster	gene
0	4.03324	0.957	0.202	0	0	Ushbp1
0	3.85012	0.816	0.139	0	0	Ccm2l
0	3.88379	0.829	0.159	0	0	Ccdc85a
0	3.58613	0.882	0.218	0	0	Mcf2l
0	3.44813	0.879	0.216	0	0	Kank3
0	3.47744	0.849	0.187	0	0	Arhgef15
0	3.75005	0.981	0.33	0	0	Egfl7
0	3.36216	0.85	0.202	0	0	Arap3
0	3.17052	0.876	0.232	0	0	Rasip1
0	3.45521	0.841	0.197	0	0	Hspa12b
0	3.59599	0.984	0.347	0	0	Shank3
0	3.12648	0.907	0.281	0	0	Cyyr1
0	2.91269	0.856	0.233	0	0	Tie1
0	3.4925	0.775	0.156	0	0	Rapgef3
0	3.17977	0.817	0.216	0	0	Dock9
0	2.91549	0.942	0.35	0	0	Adgrl4
0	3.4905	0.762	0.177	0	0	Slc28a2
0	2.93832	0.899	0.315	0	0	Flt1
0	2.8833	0.827	0.243	0	0	Adgrg1
0	3.40825	0.725	0.141	0	0	Robo4
0	3.05356	0.821	0.239	0	0	Ptprb
0	3.11038	0.813	0.232	0	0	Tmem88
0	3.40251	0.723	0.145	0	0	Fgd5
0	2.7929	0.849	0.279	0	0	S1pr1
0	2.89643	0.862	0.294	0	0	Sox18
0	3.3013	0.752	0.184	0	0	Ablim3
0	2.45199	0.932	0.375	0	0	Cdh5
0	3.05686	0.736	0.182	0	0	Pdgfb
0	2.95455	0.944	0.39	0	0	Cd300lg
0	2.64362	0.79	0.237	0	0	Emcn
0	2.99937	0.786	0.233	0	0	Rgcc
0	2.54188	0.968	0.415	0	0	Esam
0	3.11417	0.883	0.331	0	0	Syne1
0	2.86004	0.93	0.378	0	0	Gpihbp1
0	2.87897	0.967	0.418	0	0	Adgrf5
0	2.70468	0.822	0.276	0	0	Lims2
0	2.28359	0.947	0.403	0	0	Pecam1
0	3.03306	0.855	0.319	0	0	Id1
0	3.04792	0.869	0.333	0	0	Tcim
0	3.2535	0.683	0.152	0	0	Arhgap27
0	3.01232	0.783	0.253	0	0	Aqp7
0	2.58667	0.798	0.27	0	0	Podxl
0	2.67204	0.845	0.318	0	0	Itpkb
0	2.38331	0.819	0.293	0	0	Cd93
0	2.77597	0.909	0.386	0	0	Kdr
0	3.065	0.707	0.187	0	0	Mcc
0	2.45718	0.803	0.284	0	0	Tspan13
0	2.75326	0.719	0.204	0	0	Sema7a
0	3.45685	0.646	0.135	0	0	Clec1a
0	2.76825	0.731	0.221	0	0	Gimap6
0	1.25601	0.74	0.429	0	1	Apobec2
0	1.31543	0.842	0.546	0	1	Gpc1
0	1.26705	0.809	0.515	0	1	Hspb8
0	1.29543	0.76	0.47	0	1	Hopx
0	1.34653	0.822	0.534	0	1	Srl
0	1.10737	0.837	0.557	0	1	Trim54
0	1.23855	0.774	0.504	0	1	Tpi1
0	1.25665	0.779	0.512	0	1	Phyh
0	1.18463	0.777	0.518	0	1	Pdk2
0	1.27924	0.832	0.574	0	1	Mdh2
0	1.18846	0.822	0.564	0	1	Ndufa11
0	1.41711	0.88	0.623	0	1	Hspb6
0	1.18365	0.817	0.562	0	1	Ndufc1
0	1.23692	0.835	0.582	0	1	Mgst3
0	1.33849	0.774	0.523	0	1	Mfn2
0	1.35682	0.859	0.608	0	1	Hrc
0	1.2418	0.82	0.569	0	1	Coq9
0	1.41342	0.892	0.645	0	1	Got1
0	1.70237	0.85	0.606	0	1	Trp53inp2
0	1.13588	0.804	0.565	0	1	Vegfb
0	1.29077	0.904	0.668	0	1	Clu
0	1.14368	0.8	0.565	0	1	Slc25a11
0	1.32796	0.915	0.68	0	1	Ptgds
0	1.18124	0.831	0.601	0	1	Idh3a
0	1.17052	0.82	0.591	0	1	Prdx5
0	1.08148	0.842	0.614	0	1	Pfkm
0	1.41384	0.871	0.649	0	1	Pdha1
0	1.2334	0.886	0.665	0	1	Ak1
0	1.16877	0.869	0.652	0	1	Pygb
0	1.16254	0.841	0.627	0	1	Cox5b
0	1.20172	0.869	0.657	0	1	Mpc2
0	0.873045	0.95	0.741	0	1	Ldb3
0	1.11137	0.839	0.631	0	1	Decr1
0	1.22548	0.868	0.662	0	1	Sdhc
0	1.14877	0.862	0.658	0	1	Ndufv3
0	1.21372	0.882	0.682	0	1	Ndufa10
0	1.07157	0.833	0.639	0	1	Oxct1
0	1.56895	0.836	0.643	0	1	Dynll2
0	1.36701	0.914	0.725	0	1	Ndrg2
0	1.04035	0.859	0.67	0	1	Ndufs7
0	1.03993	0.827	0.639	0	1	Cox4i1
0	1.18821	0.893	0.708	0	1	Map1lc3a
0	1.30509	0.936	0.751	0	1	Pgam2
0	1.19767	0.905	0.723	0	1	Got2
0	1.12137	0.884	0.703	0	1	Ndufa8
0	1.20137	0.911	0.731	0	1	Atp5a1
0	1.03579	0.912	0.733	0	1	Pygm
0	1.07898	0.866	0.687	0	1	Ndufb7
0	1.14971	0.898	0.721	0	1	Atp5g3
0	1.02993	0.863	0.686	0	1	Bsg
0	5.49078	0.855	0.108	0	2	Htra3
0	5.2416	0.875	0.153	0	2	Col1a1
0	5.38945	0.834	0.118	0	2	Dpep1
0	5.24156	0.826	0.111	0	2	Crispld2
0	4.54088	0.89	0.215	0	2	Col1a2
0	4.94978	0.79	0.118	0	2	Pcsk6
0	4.14095	0.898	0.228	0	2	Serping1
0	4.91434	0.789	0.127	0	2	Smoc2
0	4.84202	0.762	0.102	0	2	Loxl1
0	5.15579	0.729	0.069	0	2	Mmp2
0	4.3948	0.797	0.144	0	2	Dpt
0	3.46229	0.833	0.181	0	2	Col6a1
0	4.74686	0.735	0.084	0	2	Prelp
0	4.85264	0.757	0.108	0	2	Lum
0	4.45394	0.884	0.237	0	2	Col3a1
0	5.16514	0.968	0.325	0	2	Dcn
0	4.64471	0.803	0.162	0	2	Tnxb
0	3.68236	0.825	0.186	0	2	Col6a2
0	4.44687	0.874	0.238	0	2	Gpx3
0	4.31886	0.829	0.198	0	2	Col15a1
0	5.27351	0.716	0.086	0	2	Clec3b
0	4.19791	0.765	0.14	0	2	Col5a1
0	4.1422	0.758	0.156	0	2	Abca8a
0	3.9098	0.787	0.187	0	2	Fbln2
0	3.29062	0.848	0.253	0	2	Lrp1
0	3.72494	0.787	0.193	0	2	Pcolce
0	3.80329	0.936	0.345	0	2	Bgn
0	4.97645	0.654	0.065	0	2	Pdgfra
0	3.51579	0.826	0.24	0	2	Axl
0	3.75768	0.686	0.104	0	2	Mrc2
0	4.00834	0.772	0.193	0	2	Pi16
0	3.5589	0.734	0.166	0	2	Ace
0	4.45413	0.706	0.139	0	2	Fbln1
0	3.85875	0.684	0.129	0	2	Mxra8
0	4.89777	0.62	0.066	0	2	Islr
0	3.51421	0.751	0.197	0	2	Fstl1
0	4.6997	0.621	0.076	0	2	Col6a3
0	4.62485	0.625	0.08	0	2	Col8a1
0	3.3924	0.765	0.222	0	2	Ccdc80
0	2.30179	0.759	0.217	0	2	Cygb
0	4.58665	0.608	0.071	0	2	Mfap5
0	3.17462	0.688	0.154	0	2	Rnase4
0	3.14407	0.766	0.238	0	2	Igfbp4
0	4.20996	0.567	0.052	0	2	Ptgis
0	3.53054	0.612	0.101	0	2	Rcn3
0	5.53137	0.545	0.035	0	2	Scara5
0	2.78019	0.688	0.198	0	2	Fgfr1
0	3.13809	0.58	0.091	0	2	Scn7a
0	4.71039	0.536	0.048	0	2	Ms4a4d
0	2.95512	0.737	0.254	0	2	Lama2
0	4.55015	0.849	0.071	0	3	Rnf207
0	4.7827	0.863	0.088	0	3	Myh7b
0	3.63624	0.841	0.112	0	3	Ggnbp1
0	3.04582	0.858	0.163	0	3	Echdc2
0	3.29176	0.807	0.116	0	3	Ybx2
0	3.13548	0.851	0.171	0	3	Ppargc1a
0	2.85181	0.836	0.158	0	3	Trim55
0	3.05956	0.86	0.19	0	3	Slc38a3
0	3.12736	0.913	0.252	0	3	Rbm20
0	4.03235	0.714	0.066	0	3	Mlxipl
0	2.6595	0.845	0.199	0	3	Aldh9a1
0	3.00103	0.854	0.209	0	3	Prune2
0	3.90337	0.961	0.317	0	3	Lgals4
0	2.88252	0.917	0.274	0	3	Slc4a3
0	3.07696	0.762	0.119	0	3	Gramd1b
0	2.83011	0.892	0.251	0	3	Ppip5k2
0	2.32916	0.827	0.19	0	3	Asb14
0	2.8173	0.867	0.231	0	3	Pfkfb2
0	2.59154	0.853	0.221	0	3	Dhrs11
0	2.83309	0.91	0.281	0	3	Speg
0	2.62194	0.81	0.184	0	3	Ctnna3
0	2.99244	0.873	0.248	0	3	Pcdh7
0	2.52803	0.793	0.17	0	3	Cacnb2
0	2.54831	0.83	0.207	0	3	Rilp
0	2.62629	0.902	0.28	0	3	Art1
0	2.43021	0.792	0.17	0	3	Ppargc1b
0	2.53912	0.814	0.193	0	3	Ucp3
0	2.3489	0.808	0.187	0	3	Xpo6
0	2.70094	0.772	0.151	0	3	Cpeb3
0	2.16705	0.88	0.26	0	3	Alpk3
0	2.88319	0.729	0.111	0	3	BC034090
0	2.66617	0.742	0.124	0	3	Kcnh2
0	2.4005	0.872	0.256	0	3	Slc25a42
0	3.51532	0.665	0.055	0	3	Kbtbd12
0	2.90462	0.889	0.284	0	3	Ccdc141
0	3.27252	0.974	0.369	0	3	Vegfa
0	2.19415	0.816	0.213	0	3	Tnni3k
0	2.50492	0.738	0.135	0	3	Tmem150a
0	2.19332	0.779	0.176	0	3	Nav2
0	2.13002	0.83	0.229	0	3	Pkp2
0	2.21073	0.835	0.235	0	3	Metap1d
0	2.86634	0.689	0.089	0	3	Syde2
0	2.38666	0.913	0.314	0	3	Rbm24
0	2.9134	0.709	0.112	0	3	Adra1a
0	2.36616	0.742	0.146	0	3	Asb15
0	2.11054	0.773	0.178	0	3	Ank3
0	2.17035	0.794	0.202	0	3	Ptpn3
0	1.94671	0.827	0.238	0	3	Usp2
0	2.92326	0.732	0.145	0	3	Pde7a
0	2.18296	0.743	0.156	0	3	Ankrd9
0	6.28947	0.929	0.1	0	4	Notch3
0	5.66364	0.926	0.162	0	4	Pdgfrb
0	6.07241	0.794	0.052	0	4	Cspg4
0	6.43356	0.795	0.059	0	4	Higd1b
0	5.13204	0.815	0.089	0	4	Gucy1a1
0	6.3817	0.771	0.048	0	4	Trpc3
0	6.2516	0.757	0.039	0	4	Rasl12
0	5.92333	0.758	0.045	0	4	Ano1
0	6.12166	0.773	0.068	0	4	Vtn
0	5.67136	0.776	0.085	0	4	Colec11
0	4.5238	0.784	0.107	0	4	Atp1b2
0	5.08642	0.755	0.081	0	4	S1pr3
0	5.36228	0.729	0.058	0	4	Gprc5c
0	5.12268	0.734	0.064	0	4	Gucy1b1
0	5.62451	0.732	0.063	0	4	Agap2
0	5.69757	0.727	0.06	0	4	Steap4
0	4.99446	0.73	0.068	0	4	Cox4i2
0	5.72604	0.696	0.042	0	4	Rgs4
0	5.93392	0.707	0.061	0	4	Kcnj8
0	4.63636	0.772	0.13	0	4	Tpm2
0	5.10236	0.686	0.053	0	4	Mrvi1
0	4.12245	0.717	0.087	0	4	Aoc3
0	4.85424	0.702	0.081	0	4	Tbx2
0	4.43091	0.706	0.091	0	4	Ndufa4l2
0	3.90236	0.709	0.099	0	4	Gja4
0	4.99611	0.692	0.082	0	4	Pde4c
0	5.54977	0.651	0.042	0	4	Serpini1
0	3.84784	0.731	0.129	0	4	Arhgef25
0	3.57128	0.749	0.147	0	4	Adap2
0	4.31899	0.694	0.098	0	4	Rem1
0	6.11019	0.618	0.029	0	4	Il34
0	3.63541	0.716	0.133	0	4	Heyl
0	4.09569	0.72	0.141	0	4	Arhgef17
0	4.25454	0.924	0.353	0	4	Rgs5
0	2.669	0.745	0.178	0	4	Rarres2
0	4.19231	0.631	0.069	0	4	Postn
0	2.91135	0.793	0.234	0	4	Cygb
0	3.709	0.646	0.093	0	4	Nr2f2
0	2.7684	0.818	0.265	0	4	Mcam
0	5.19448	0.588	0.038	0	4	Daam2
0	3.36894	0.7	0.157	0	4	Mylk
0	4.62146	0.592	0.055	0	4	Gucy1a2
0	2.97523	0.753	0.218	0	4	Sod3
0	3.01851	0.772	0.245	0	4	Pear1
0	4.38651	0.593	0.07	0	4	Plxdc1
0	1.46463	0.798	0.281	0	4	Lrp1
0	5.59155	0.541	0.025	0	4	Egflam
0	3.74624	0.603	0.088	0	4	Ppp1r14a
0	3.04721	0.749	0.239	0	4	Angptl2
0	2.89309	0.799	0.291	0	4	Itga7
0	0.748737	0.998	1	0	5	mt-Nd5
0	0.850699	0.999	0.998	0	5	mt-Nd4
0	0.535377	1	1	0	5	mt-Nd1
0	0.773862	1	1	0	5	mt-Co1
0	0.571725	1	1	0	5	mt-Co2
0	0.640227	1	1	0	5	mt-Atp8
0	0.642882	1	1	0	5	mt-Atp6
0	0.659024	1	1	0	5	mt-Co3
0	0.824983	1	1	0	5	mt-Cytb
3.54581361804687e-305	0.611601	0.999	1	5.42154902199366e-301	5	mt-Nd4l
7.84440527559718e-288	0.594492	1	1	1.19940956663881e-283	5	mt-Nd2
5.43489500702918e-221	0.674476	0.999	0.998	8.30995446574761e-217	5	Myl3
2.10279709643866e-204	0.570295	1	1	3.21517676045471e-200	5	Myl2
6.3363068628057e-193	0.555602	1	1	9.68821319322992e-189	5	Mb
2.21573016630632e-185	1.0302	0.873	0.873	3.38785142428236e-181	5	mt-Nd6
2.54256540345481e-184	0.615462	0.997	0.996	3.88758250188241e-180	5	Tnni3
8.25421341910413e-177	0.668602	0.984	0.983	1.26206923178102e-172	5	Actc1
6.98134210378218e-147	0.506508	0.996	0.999	1.0674472076683e-142	5	Atp2a2
5.24615454743374e-141	0.687362	0.95	0.946	8.02137030302619e-137	5	Cryab
1.77380049345038e-135	0.650711	0.969	0.96	2.71214095448563e-131	5	Hspb7
2.3414847062927e-135	0.571394	0.979	0.985	3.58013011592154e-131	5	Tnnc1
2.3696703082063e-127	0.426034	0.999	0.999	3.62322590124743e-123	5	Myh6
4.37698700264347e-122	0.43829	0.99	0.997	6.69241312704187e-118	5	Tpm1
7.37990696950798e-119	0.396334	0.995	0.998	1.12838777563777e-114	5	mt-Nd3
6.58864219167926e-113	0.615561	0.945	0.954	1.00740339110776e-108	5	Slc25a4
5.90191833500168e-107	0.590185	0.932	0.946	9.02403313421757e-103	5	Csrp3
8.80194853971674e-106	0.558055	0.979	0.988	1.34581793172269e-101	5	Fabp3
2.01896946061081e-91	0.624645	0.875	0.897	3.08700430527393e-87	5	Des
3.33265773851073e-89	0.63998	0.882	0.909	5.09563368218291e-85	5	Uqcrc1
2.42339243131246e-82	0.624149	0.869	0.904	3.70536702747675e-78	5	Cox6a2
7.24407029189762e-82	0.597851	0.889	0.91	1.10761834763115e-77	5	Ogdh
5.51317088500149e-79	0.465355	0.978	0.986	8.42963828316728e-75	5	Lpl
5.94144561351112e-72	0.575023	0.884	0.913	9.0844703430585e-68	5	Ckmt2
3.60040418949372e-70	0.597414	0.854	0.888	5.50501800573589e-66	5	Mdh1
5.06993662795765e-67	0.584839	0.852	0.867	7.75193310414725e-63	5	Actn2
5.27998616773676e-64	0.385273	0.963	0.985	8.07309885046951e-60	5	Pln
1.52060867846796e-59	0.637066	0.813	0.853	2.32501066937752e-55	5	Eef1a2
1.48071730634601e-58	0.657307	0.776	0.821	2.26401676140305e-54	5	Ckm
2.52700469228766e-58	0.707183	0.767	0.805	3.86379017450783e-54	5	Chchd10
3.39033214742053e-58	0.647929	0.802	0.84	5.18381785340599e-54	5	Acaa2
1.019093503248e-56	0.702374	0.889	0.888	1.55819396646619e-52	5	Fabp4
3.83894291093531e-52	0.537407	0.815	0.868	5.86974371082009e-48	5	Ldhb
4.02764529559064e-50	0.574815	0.804	0.859	6.15826965695809e-46	5	Acadl
1.15176293325885e-47	0.67863	0.744	0.778	1.76104552495278e-43	5	Pgam2
7.34456514980031e-46	0.592457	0.766	0.848	1.12298401140447e-41	5	Atp5b
6.9118788249333e-45	0.485384	0.775	0.812	1.0568262723323e-40	5	Ankrd1
1.02993580026835e-44	0.661158	0.744	0.806	1.57477183861031e-40	5	Uqcrfs1
9.33471403667626e-44	0.575855	0.777	0.816	1.4272777762078e-39	5	Idh2
1.78193255193433e-42	0.56625	0.757	0.847	2.72457487190759e-38	5	Slc25a3
8.68720951112286e-42	0.556602	0.78	0.854	1.32827433425068e-37	5	S100a1
0	7.05514	0.909	0.087	0	6	C1qa
0	6.95728	0.913	0.097	0	6	C1qb
0	6.58268	0.919	0.122	0	6	Lyz2
0	6.86001	0.854	0.062	0	6	C1qc
0	6.78497	0.825	0.049	0	6	Csf1r
0	6.50337	0.802	0.039	0	6	Laptm5
0	6.41907	0.814	0.055	0	6	Ctss
0	6.53499	0.784	0.036	0	6	Tyrobp
0	6.22042	0.794	0.062	0	6	Fcer1g
0	6.53001	0.789	0.06	0	6	Mrc1
0	6.56863	0.721	0.027	0	6	Fcgr3
0	6.31181	0.778	0.089	0	6	F13a1
0	6.60697	0.715	0.028	0	6	Alox5ap
0	4.98838	0.772	0.093	0	6	Trf
0	5.29157	0.774	0.103	0	6	Ctsc
0	6.04203	0.71	0.041	0	6	Tgfbi
0	5.68364	0.736	0.072	0	6	Maf
0	6.25314	0.694	0.04	0	6	Pf4
0	5.33691	0.677	0.054	0	6	Lcp1
0	6.36783	0.645	0.023	0	6	Fcgr2b
0	5.84194	0.656	0.038	0	6	Pla2g7
0	6.70841	0.632	0.018	0	6	Pld4
0	6.72983	0.623	0.02	0	6	Cyth4
0	6.62296	0.63	0.033	0	6	Cbr2
0	6.42165	0.613	0.019	0	6	Nckap1l
0	7.0701	0.606	0.016	0	6	Cd33
0	6.75618	0.603	0.015	0	6	Itgb2
0	5.66748	0.605	0.023	0	6	Arhgap45
0	6.59029	0.599	0.017	0	6	Adgre1
0	6.96855	0.582	0.015	0	6	C5ar1
0	7.03037	0.594	0.028	0	6	Folr2
0	4.72154	0.627	0.064	0	6	Cotl1
0	3.94888	0.72	0.159	0	6	Unc93b1
0	6.71919	0.579	0.022	0	6	Mpeg1
0	6.46279	0.573	0.021	0	6	C3ar1
0	6.4582	0.562	0.017	0	6	Cybb
0	3.92603	0.744	0.207	0	6	Stab1
0	5.25434	0.583	0.046	0	6	Cd68
0	6.04423	0.551	0.016	0	6	Ptprc
0	5.72103	0.556	0.022	0	6	Coro1a
0	4.66317	0.631	0.1	0	6	Mafb
0	7.27868	0.544	0.013	0	6	Lilrb4a
0	3.95864	0.748	0.221	0	6	Lgmn
0	5.9115	0.535	0.013	0	6	Dock2
0	7.11081	0.53	0.011	0	6	Pirb
0	3.6854	0.752	0.233	0	6	Dab2
0	3.97987	0.671	0.155	0	6	Sirpa
0	6.7402	0.551	0.037	0	6	Cd163
0	6.26123	0.527	0.015	0	6	Ncf1
0	6.26912	0.527	0.025	0	6	Ccl9
0	6.71586	0.76	0.033	0	7	Vwf
0	6.42052	0.72	0.024	0	7	Cytl1
0	7.28398	0.68	0.014	0	7	Plvap
0	7.6447	0.64	0.009	0	7	Smoc1
0	7.23309	0.595	0.011	0	7	Tmem108
0	5.56604	0.595	0.019	0	7	Gpm6a
0	6.10366	0.525	0.02	0	7	Cdh11
0	5.24122	0.47	0.017	0	7	Enpp6
0	7.45707	0.45	0.007	0	7	Ahsg
0	5.14638	0.385	0.012	0	7	Pkhd1l1
0	7.79774	0.315	0.005	0	7	Nrg1
0	7.83102	0.3	0.002	0	7	Sall1
1.57459141232373e-293	6.25153	0.685	0.063	2.40755026944298e-289	7	Npr3
9.8107160405147e-263	4.57132	0.465	0.029	1.5000584825947e-258	7	Megf6
2.9366352971097e-259	5.20157	0.325	0.013	4.49011536928073e-255	7	Bmx
6.96162607913214e-255	4.54647	0.735	0.082	1.0644326274993e-250	7	Foxc1
3.91564445402784e-247	4.56373	0.535	0.041	5.98702037020857e-243	7	Lbp
2.12231488561172e-209	5.22455	0.29	0.014	3.24501946010032e-205	7	Plagl1
1.48549991939831e-199	4.30761	0.53	0.05	2.27132937676002e-195	7	Amigo2
1.12188523289413e-196	4.23466	0.705	0.097	1.71536252109513e-192	7	Ptgs1
1.99595947989649e-193	4.60628	0.305	0.016	3.05182204476174e-189	7	Lsr
4.85332861745561e-192	4.19262	0.53	0.053	7.42073945608962e-188	7	Cyp1b1
5.00648012548184e-167	3.87739	0.735	0.126	7.65490811186174e-163	7	Cemip2
8.22784194155211e-167	4.31855	0.48	0.049	1.25803703286332e-162	7	Ifitm10
3.11621882881584e-165	4.7906	0.44	0.042	4.76469858925942e-161	7	Bace2
4.45591103505139e-146	5.18763	0.29	0.02	6.81308797259358e-142	7	Tuft1
8.12743843306421e-145	3.72773	0.475	0.054	1.24268533641552e-140	7	Gpr182
1.02017499890619e-134	4.11756	0.775	0.188	1.55984757332756e-130	7	Cgnl1
4.43049770011145e-124	3.88402	0.395	0.044	6.7742309834704e-120	7	Hpgd
7.83663684334577e-123	4.36159	0.565	0.097	1.19822177334757e-118	7	Rasgef1b
1.2718352356068e-120	3.22298	0.85	0.245	1.94463607524279e-116	7	Cd9
4.79104782115443e-119	3.67434	0.57	0.098	7.32551211854512e-115	7	Id2
1.53593454374161e-115	3.90152	0.27	0.022	2.34844391738092e-111	7	Adgrg6
4.66572308648158e-113	3.21696	0.61	0.114	7.13389059923034e-109	7	Adgra2
2.2063832908721e-112	3.55255	0.715	0.175	3.37356005174344e-108	7	Ctsh
7.76044602103113e-110	3.61662	0.525	0.087	1.18657219661566e-105	7	Vcam1
1.53440036070661e-107	3.37304	0.815	0.262	2.3460981515204e-103	7	Cfh
1.20885210367969e-98	3.31672	0.29	0.029	1.84833486652625e-94	7	Hid1
1.9511727238104e-98	3.484	0.42	0.061	2.9833430947061e-94	7	Dmtn
3.72425719637745e-94	3.1634	0.66	0.164	5.69438925326112e-90	7	Ptpn14
8.33205760676011e-93	2.87917	0.52	0.096	1.27397160807362e-88	7	Unc13b
4.73035133252746e-92	3.39711	0.3	0.033	7.23270718743449e-88	7	Rab27a
3.32704145763797e-91	3.00753	0.5	0.09	5.08704638872846e-87	7	Kcnt2
1.13116610056449e-87	2.6923	0.63	0.151	1.72955296776311e-83	7	Entpd1
3.5232096175495e-87	3.69272	0.32	0.04	5.38698750523319e-83	7	Slc45a3
1.89711988921489e-85	2.60926	0.91	0.497	2.90069631060957e-81	7	Ece1
2.29113096524028e-84	3.24097	0.595	0.146	3.50313924585238e-80	7	Hmcn1
6.43618429980138e-80	2.4297	0.865	0.374	9.84092579439631e-76	7	Palm
3.9541011858921e-78	2.89426	0.5	0.103	6.04582071322902e-74	7	Hyal1
1.42723433649291e-76	2.56262	0.53	0.114	2.18224130049766e-72	7	Fam107a
0	8.83509	0.971	0.083	0	8	Hba-a2
0	9.30101	0.807	0.038	0	8	Hbb-bt
0	9.44973	0.486	0.005	0	8	Alas2
0	8.28981	0.307	0.005	0	8	Snca
1.38348045629031e-275	7.89531	0.314	0.008	2.11534161766788e-271	8	Tent5c
1.40915172327587e-239	9.16319	0.9	0.105	2.1545929848888e-235	8	Hbb-bs
2.46921845119639e-31	4.48612	0.264	0.052	3.77543501187929e-27	8	Isg20
2.64431526201189e-30	5.20939	0.357	0.097	4.04315803561619e-26	8	Bpgm
7.00625699724874e-25	0.556989	1	1	1.07125669487933e-20	8	mt-Co1
1.31265409985156e-24	0.440822	1	1	2.00704811867304e-20	8	mt-Co3
9.73705309905823e-23	0.361382	1	1	1.488795418846e-18	8	mt-Co2
5.74282408900329e-22	0.510318	1	1	8.78077803208603e-18	8	mt-Cytb
3.55363520704038e-21	0.473657	1	1	5.43350823156475e-17	8	mt-Nd5
1.20662341253207e-20	0.384921	1	1	1.84492719776153e-16	8	mt-Atp6
3.29507908643648e-20	0.526701	1	0.998	5.03817592316138e-16	8	mt-Nd4
1.63870528698878e-19	0.440009	1	1	2.50558038380584e-15	8	mt-Nd4l
3.43843075102147e-19	0.408692	1	1	5.25736061831182e-15	8	mt-Atp8
4.40471644821496e-19	0.631466	1	0.984	6.73481144932068e-15	8	Tnnc1
7.28790127927666e-19	0.555245	1	1	1.1143201056014e-14	8	Mb
2.82406468615199e-18	0.606281	0.993	0.999	4.3179949051264e-14	8	Myl3
1.48717527257104e-17	0.599638	0.993	0.996	2.27389099176111e-13	8	Tnni3
1.10340615667872e-16	0.622044	0.993	0.983	1.68710801356176e-12	8	Actc1
1.79205828884512e-16	0.506989	1	0.999	2.74005712364419e-12	8	Atp2a2
2.4647365509903e-16	0.37552	1	1	3.76858218646416e-12	8	mt-Nd2
5.05385471877777e-16	0.579282	0.986	0.96	7.72734386501122e-12	8	Hspb7
2.11566631821342e-15	3.79133	0.25	0.08	3.23485380054832e-11	8	Mkrn1
2.16824790483387e-15	0.501113	1	1	3.31525104649098e-11	8	Myl2
6.51190586600069e-15	3.86761	0.407	0.198	9.95670406911505e-11	8	Slc25a37
7.29844841298126e-15	0.66955	0.971	0.946	1.11593276234484e-10	8	Cryab
8.65667178602895e-15	0.303947	1	1	1.32360511608383e-10	8	mt-Nd1
2.2317710162869e-14	0.679101	0.907	0.84	3.41237788390266e-10	8	Hadhb
5.53311827659353e-14	0.698781	0.95	0.901	8.46013784491152e-10	8	Cox6a2
7.52519106368561e-14	0.589133	0.979	0.988	1.15060171363753e-09	8	Fabp3
1.34896454170451e-13	0.577179	0.979	0.953	2.0625667842662e-09	8	Slc25a4
1.41179085107116e-13	2.19053	0.564	0.385	2.15862821128781e-09	8	Slc25a39
1.42302467222487e-13	3.98364	0.364	0.171	2.17580472383183e-09	8	Pabpc1
3.0936921150371e-13	0.672628	0.943	0.895	4.73025524389173e-09	8	Des
1.28605369835837e-12	0.68161	0.893	0.837	1.96637610478995e-08	8	Acaa2
6.69214978733919e-12	0.386556	1	0.999	1.02322970248416e-07	8	Myh6
1.21386880332189e-11	0.672467	0.857	0.801	1.85600540027917e-07	8	Uqcrfs1
1.28342064287893e-11	0.562883	0.921	0.85	1.96235016296189e-07	8	Eef1a2
2.4355949379888e-11	0.68841	0.85	0.802	3.72402466018487e-07	8	Chchd10
6.35042106401043e-11	0.394477	1	0.996	9.70979380687194e-07	8	Tpm1
1.03577650389031e-10	0.538246	0.936	0.911	1.58370227444828e-06	8	Ckmt2
2.22562754018508e-10	0.575846	0.929	0.885	3.40298450894299e-06	8	Mdh1
3.01991500094754e-10	0.583715	0.871	0.842	4.61745003644879e-06	8	Sdhb
3.60621632566485e-10	0.59248	0.95	0.907	5.51390476194155e-06	8	Uqcrc1
4.60585926812532e-10	3.04644	0.471	0.311	7.04235882096361e-06	8	Gpx1
4.65438849866426e-10	0.574462	0.914	0.864	7.11656001445766e-06	8	Ldhb
7.01129263388426e-10	0.519871	0.943	0.923	1.0720266437209e-05	8	Ech1
0	8.86893	0.894	0.011	0	9	Upk3b
0	9.86092	0.84	0.008	0	9	Msln
0	6.61886	0.755	0.022	0	9	Gpm6a
0	9.50852	0.723	0.004	0	9	Upk1b
0	8.4187	0.723	0.007	0	9	Nkain4
0	8.73667	0.713	0.005	0	9	Krt19
0	7.6009	0.713	0.012	0	9	Pkhd1l1
0	9.15591	0.681	0.004	0	9	Cyp2s1
0	7.95452	0.67	0.005	0	9	Rspo1
0	9.21379	0.66	0.003	0	9	Lrrn4
0	7.54582	0.638	0.017	0	9	Myrf
0	7.73275	0.617	0.01	0	9	Tmem151a
0	9.98862	0.574	0.002	0	9	Muc16
0	10.4922	0.564	0.001	0	9	Bnc1
0	7.26314	0.553	0.006	0	9	Fmod
0	9.12528	0.5	0.003	0	9	Myl7
0	8.30513	0.489	0.003	0	9	Krt7
0	8.66516	0.479	0.003	0	9	Xpnpep2
0	7.04369	0.479	0.006	0	9	Il18r1
0	6.62268	0.479	0.008	0	9	Stk26
0	8.67861	0.468	0.002	0	9	Chst4
0	6.73529	0.447	0.009	0	9	Espn
0	9.77939	0.436	0.001	0	9	Prr15l
0	9.94555	0.436	0.001	0	9	Slc26a3
0	7.81479	0.436	0.003	0	9	Krt18
0	6.83143	0.436	0.006	0	9	C2
0	6.62737	0.426	0.008	0	9	Slc39a8
0	7.43118	0.415	0.005	0	9	Cybrd1
0	9.16125	0.394	0.002	0	9	Pcdh15
0	8.74824	0.383	0.002	0	9	Has1
0	8.83419	0.372	0.002	0	9	Clic3
0	8.01292	0.362	0.002	0	9	Krt8
0	9.82227	0.351	0.001	0	9	Cdh3
0	9.88941	0.34	0.001	0	9	Crb2
0	8.32635	0.34	0.002	0	9	Cgn
0	7.23196	0.33	0.004	0	9	Il17re
0	9.63269	0.319	0.001	0	9	Zdbf2
0	10.0819	0.319	0.001	0	9	Lrp2
0	8.24845	0.319	0.002	0	9	Plet1
0	7.67473	0.319	0.002	0	9	Chrdl1
0	7.49709	0.319	0.004	0	9	Flrt1
0	7.55618	0.277	0.002	0	9	Atp6v0a4
0	8.33951	0.255	0.001	0	9	Tmem221
6.46074922409368e-304	6.30431	0.606	0.022	9.87848556363924e-300	9	Dpp4
4.42128853388874e-297	6.14899	0.596	0.021	6.76015016831589e-293	9	Adam33
8.55851502278877e-288	6.83576	0.287	0.004	1.3085969469844e-283	9	Slc23a3
4.02095405951271e-286	6.09082	0.33	0.006	6.14803875699494e-282	9	Angptl7
3.18580770598888e-250	5.95025	0.351	0.008	4.871099982457e-246	9	Ildr2
2.55322196138674e-241	5.79245	0.532	0.021	3.90387637896033e-237	9	Mbp
1.65080087067892e-223	5.91703	0.383	0.011	2.52407453126807e-219	9	Zfp185
0	8.06415	0.971	0.022	0	10	Lgi4
0	9.80009	0.929	0.005	0	10	Kcna6
0	10.1732	0.914	0.006	0	10	Kcna1
0	9.93671	0.9	0.005	0	10	Gfra3
0	7.38451	0.886	0.02	0	10	L1cam
0	7.39501	0.886	0.035	0	10	Plp1
0	9.64504	0.843	0.005	0	10	Sox10
0	8.98459	0.843	0.006	0	10	Kcna2
0	9.54834	0.729	0.003	0	10	Gpr37l1
0	9.63348	0.714	0.002	0	10	Sema4f
0	8.17777	0.7	0.007	0	10	Ttyh1
0	6.69882	0.657	0.012	0	10	Itgb4
0	8.55946	0.643	0.005	0	10	Slc35f1
0	8.8507	0.629	0.002	0	10	Ptprz1
0	9.66409	0.614	0.002	0	10	Rasgef1c
0	8.03453	0.6	0.01	0	10	Plxnb3
0	10.0306	0.586	0.002	0	10	Cmtm5
0	9.28266	0.586	0.003	0	10	Chl1
0	9.61928	0.586	0.003	0	10	Srcin1
0	8.93879	0.571	0.004	0	10	Prima1
0	11.1174	0.557	0.001	0	10	Gjc3
0	8.81478	0.557	0.002	0	10	Csmd1
0	10.5274	0.543	0.002	0	10	Slitrk6
0	9.06252	0.543	0.003	0	10	Cfap100
0	8.06739	0.543	0.004	0	10	Grik3
0	9.57	0.5	0.002	0	10	Tmprss5
0	9.88992	0.471	0.001	0	10	Cnksr2
0	7.9237	0.457	0.004	0	10	S100b
0	7.86544	0.443	0.004	0	10	Plekhb1
0	8.75213	0.414	0.002	0	10	Ndst3
0	8.39546	0.386	0.002	0	10	Cadm2
0	8.15401	0.386	0.003	0	10	Ajap1
0	9.00151	0.371	0.001	0	10	Acsbg1
0	7.67554	0.371	0.004	0	10	Adamts20
0	9.46389	0.357	0.001	0	10	Moxd1
0	7.09632	0.329	0.003	0	10	Ngfr
0	8.85945	0.3	0.001	0	10	Pcdh20
0	8.3875	0.3	0.002	0	10	Stk32a
0	7.60071	0.3	0.003	0	10	Pex5l
0	8.59673	0.286	0.001	0	10	Foxd3
0	8.47079	0.286	0.001	0	10	Tmem88b
0	8.04887	0.286	0.002	0	10	Ephb2
0	7.82897	0.286	0.002	0	10	Sema3e
0	7.65348	0.286	0.003	0	10	Aldh1a3
0	8.09496	0.257	0.001	0	10	Flrt3
5.4400722130134e-305	7.56523	0.7	0.022	8.31787041369749e-301	10	Epb41l4b
7.36525300820492e-300	6.06003	0.6	0.016	1.12614718495453e-295	10	Gfra2
1.77652359289709e-287	7.60767	0.286	0.003	2.71630457353965e-283	10	Paqr6
2.5020501567728e-283	8.00639	0.271	0.003	3.82563468970561e-279	10	Igsf11
1.74425938268412e-281	7.20799	0.329	0.005	2.66697259612403e-277	10	Pappa
0	10.5943	1	0.005	0	11	Cd79b
0	11.4872	0.985	0.002	0	11	Cd79a
0	11.7822	0.97	0.001	0	11	Cd19
0	12.6173	0.955	0.001	0	11	Pax5
0	11.8666	0.955	0.005	0	11	Igkc
0	11.6891	0.955	0.005	0	11	Ighd
0	6.88865	0.97	0.033	0	11	Cd37
0	9.80419	0.939	0.004	0	11	Btla
0	11.7178	0.894	0.001	0	11	Cd22
0	10.4439	0.864	0.001	0	11	Ikzf3
0	8.87183	0.864	0.004	0	11	Sell
0	7.888	0.864	0.007	0	11	Tbc1d10c
0	11.1754	0.848	0.001	0	11	Siglecg
0	9.77954	0.833	0.003	0	11	H2-Ob
0	11.626	0.818	0.001	0	11	Fcmr
0	7.44305	0.818	0.011	0	11	Acap1
0	11.4371	0.803	0.001	0	11	Fcer2a
0	7.28247	0.818	0.016	0	11	Bank1
0	11.7426	0.773	0.001	0	11	Pou2af1
0	7.89873	0.758	0.007	0	11	Traf3ip3
0	10.3094	0.742	0.002	0	11	Ly6d
0	6.77279	0.742	0.016	0	11	Ciita
0	6.66982	0.727	0.017	0	11	Map4k1
0	10.7709	0.712	0.002	0	11	Spib
0	11.2774	0.697	0.001	0	11	Ms4a1
0	9.17475	0.682	0.001	0	11	Blk
0	6.38055	0.682	0.014	0	11	H2-DMb1
0	11.964	0.652	0	0	11	Fcrl1
0	7.38669	0.652	0.012	0	11	Hvcn1
0	9.83654	0.636	0.001	0	11	Haao
0	9.62237	0.621	0.001	0	11	H2-DMb2
0	7.81938	0.621	0.004	0	11	Ltb
0	8.56146	0.591	0.002	0	11	Cd2
0	12.0138	0.576	0	0	11	Cacna1i
0	6.98058	0.561	0.007	0	11	Carmil2
0	6.81514	0.561	0.009	0	11	Stap1
0	13.1784	0.515	0	0	11	Cxcr5
0	11.0954	0.515	0	0	11	Tnfrsf13c
0	7.11188	0.515	0.006	0	11	Ptprcap
0	9.88407	0.5	0.001	0	11	Fcrla
0	8.95322	0.5	0.002	0	11	Card11
0	9.05883	0.5	0.002	0	11	Napsa
0	6.48444	0.5	0.008	0	11	Cytip
0	8.36394	0.485	0.002	0	11	Grap2
0	7.52101	0.485	0.004	0	11	Lax1
0	12.3791	0.47	0	0	11	Iglc3
0	8.57151	0.47	0.002	0	11	Slamf6
0	7.93226	0.47	0.004	0	11	B3gnt5
0	6.63821	0.47	0.008	0	11	Tspan32
0	7.92192	0.455	0.002	0	11	Gimap3
0	8.2331	0.965	0.012	0	12	Mki67
0	7.6761	0.86	0.009	0	12	Top2a
0	7.91413	0.842	0.008	0	12	Anln
0	7.11585	0.825	0.012	0	12	Racgap1
0	6.00478	0.825	0.021	0	12	Cit
0	8.78975	0.789	0.003	0	12	Iqgap3
0	8.38726	0.789	0.005	0	12	Ckap2
0	7.19854	0.772	0.01	0	12	Ccna2
0	8.34115	0.754	0.004	0	12	Nuf2
0	6.96365	0.754	0.009	0	12	Kif23
0	7.56847	0.737	0.009	0	12	Tpx2
0	7.50679	0.737	0.009	0	12	Cdk1
0	8.43943	0.719	0.003	0	12	Pimreg
0	8.30295	0.702	0.004	0	12	Spag5
0	7.9751	0.702	0.007	0	12	Kif11
0	7.08561	0.702	0.009	0	12	Ccnb2
0	6.98712	0.702	0.011	0	12	Birc5
0	6.88896	0.702	0.012	0	12	Knstrn
0	8.81896	0.684	0.003	0	12	Neil3
0	8.62115	0.684	0.005	0	12	Prc1
0	7.30375	0.684	0.005	0	12	Cdca2
0	6.27711	0.684	0.016	0	12	Cip2a
0	8.49329	0.667	0.003	0	12	Ncapg
0	8.38948	0.667	0.003	0	12	Kif18b
0	7.38026	0.667	0.006	0	12	Fanca
0	8.11564	0.649	0.005	0	12	Aspm
0	7.2895	0.649	0.008	0	12	Nusap1
0	7.20113	0.649	0.01	0	12	Espl1
0	6.75046	0.632	0.008	0	12	Rad51
0	7.67654	0.632	0.008	0	12	Tk1
0	6.40991	0.632	0.009	0	12	Ect2
0	6.27035	0.632	0.014	0	12	Bub1b
0	7.88891	0.614	0.003	0	12	Kif22
0	8.69242	0.614	0.003	0	12	Mxd3
0	7.06271	0.614	0.008	0	12	Kif20b
0	7.8764	0.596	0.003	0	12	Ankle1
0	8.75855	0.596	0.003	0	12	Troap
0	6.58218	0.596	0.008	0	12	Ndc80
0	6.68282	0.596	0.009	0	12	Cdca3
0	6.20197	0.596	0.01	0	12	Gtse1
0	8.40166	0.579	0.002	0	12	Kntc1
0	8.51291	0.579	0.002	0	12	Cdca5
0	8.12405	0.579	0.003	0	12	Ccnf
0	7.89732	0.579	0.004	0	12	Kif15
0	7.95727	0.579	0.004	0	12	Mis18bp1
0	8.02541	0.561	0.003	0	12	Knl1
0	8.27815	0.561	0.003	0	12	Cep55
0	7.2667	0.561	0.005	0	12	Cdca8
0	5.69742	0.561	0.009	0	12	Zwilch
0	6.65166	0.561	0.009	0	12	Prr11

## Sheet: Supplementary Table 2
Supplementary Table 2: scRNA-seq differentially expressed genes. Fold change is relative to control samples such that a positive avg_log2FC indicates higher expression in the diabetic samples. pct.1 = diabetic, pct.2 = control.
gene	p_val	avg_log2FC	pct.1	pct.2	p_val_adj	group	direction
Pdk4	0	2.84271	0.792	0.308	0	0: Endothelial Cells	db/db > ctrl
Zbtb16	0	2.41072	0.903	0.46	0	0: Endothelial Cells	db/db > ctrl
H2-K1	0	-1.6763	0.487	0.899	0	0: Endothelial Cells	db/db < ctrl
Plxnd1	0	-1.35335	0.699	0.943	0	0: Endothelial Cells	db/db < ctrl
Ech1	0	1.27754	0.954	0.84	0	0: Endothelial Cells	db/db > ctrl
Txnip	0	1.22681	0.994	0.949	0	0: Endothelial Cells	db/db > ctrl
Fabp3	0	1.2942	0.997	0.971	0	0: Endothelial Cells	db/db > ctrl
Fabp4	0	1.42604	0.998	0.981	0	0: Endothelial Cells	db/db > ctrl
Cd36	0	1.34458	0.999	0.983	0	0: Endothelial Cells	db/db > ctrl
Lpl	0	0.841478	0.995	0.981	0	0: Endothelial Cells	db/db > ctrl
Egfl7	0	-0.811475	0.979	0.983	0	0: Endothelial Cells	db/db < ctrl
mt-Nd1	0	0.424285	1	1	0	0: Endothelial Cells	db/db > ctrl
mt-Co1	0	0.688865	1	1	0	0: Endothelial Cells	db/db > ctrl
Btnl9	9.74739745188304e-297	1.45004	0.873	0.62	1.49037707039292e-292	0: Endothelial Cells	db/db > ctrl
H2-Q7	2.70421384018459e-294	-2.33978	0.114	0.522	4.13474296164224e-290	0: Endothelial Cells	db/db < ctrl
Pth1r	1.09093612246147e-287	3.60002	0.444	0.065	1.66804133124359e-283	0: Endothelial Cells	db/db > ctrl
Ddit4	2.16692423199514e-284	2.12741	0.657	0.298	3.31322715072057e-280	0: Endothelial Cells	db/db > ctrl
Oas2	3.34472492711366e-284	-2.50123	0.108	0.5	5.11408441355678e-280	0: Endothelial Cells	db/db < ctrl
Acaa2	3.40654145416779e-282	1.30453	0.843	0.662	5.20860188342255e-278	0: Endothelial Cells	db/db > ctrl
Ptgds	2.88535601515196e-276	1.81054	0.714	0.425	4.41170934716734e-272	0: Endothelial Cells	db/db > ctrl
Depp1	6.14973404356833e-267	1.48024	0.834	0.551	9.40294335261598e-263	0: Endothelial Cells	db/db > ctrl
Myadm	5.51217698378949e-244	-1.15226	0.655	0.893	8.42811860821414e-240	0: Endothelial Cells	db/db < ctrl
Aplnr	3.4782107067578e-236	-1.96372	0.212	0.577	5.31818417063268e-232	0: Endothelial Cells	db/db < ctrl
Angptl4	7.29435403365113e-235	3.31095	0.406	0.076	1.11530673174526e-230	0: Endothelial Cells	db/db > ctrl
Timp4	4.93010199747798e-227	1.12559	0.864	0.634	7.53812595414383e-223	0: Endothelial Cells	db/db > ctrl
B2m	7.09304090632679e-225	-1.35455	0.341	0.717	1.08452595457737e-220	0: Endothelial Cells	db/db < ctrl
mt-Nd4l	9.11708783505677e-223	0.406463	1	1	1.39400272998018e-218	0: Endothelial Cells	db/db > ctrl
Acadm	1.85413936081801e-216	1.18396	0.805	0.644	2.83497908269074e-212	0: Endothelial Cells	db/db > ctrl
Cox6a2	1.24710693638422e-201	0.92315	0.892	0.793	1.90682650573148e-197	0: Endothelial Cells	db/db > ctrl
Acadl	3.6153903883022e-201	1.00229	0.854	0.73	5.52793190371407e-197	0: Endothelial Cells	db/db > ctrl
Pim3	3.30131288742895e-198	1.13239	0.835	0.674	5.04770740487887e-194	0: Endothelial Cells	db/db > ctrl
Pcdh12	8.9892193559871e-198	-1.99431	0.139	0.462	1.37445163953043e-193	0: Endothelial Cells	db/db < ctrl
Rassf4	1.51718456925933e-196	2.62047	0.438	0.132	2.31977520639752e-192	0: Endothelial Cells	db/db > ctrl
Hlx	1.73563679152336e-196	-1.77866	0.199	0.54	2.65378865423922e-192	0: Endothelial Cells	db/db < ctrl
H2-Q6	1.64297125061658e-186	-1.62337	0.157	0.492	2.51210304219274e-182	0: Endothelial Cells	db/db < ctrl
Ucp2	6.24103597014389e-185	1.28816	0.752	0.558	9.54254399835001e-181	0: Endothelial Cells	db/db > ctrl
Vwa3a	2.82919185467756e-184	1.51095	0.655	0.385	4.32583434580199e-180	0: Endothelial Cells	db/db > ctrl
Dusp1	2.39071165173873e-183	-1.22201	0.585	0.839	3.65539811550852e-179	0: Endothelial Cells	db/db < ctrl
Ltbp4	2.21339173879489e-179	-0.844013	0.799	0.938	3.38427596861738e-175	0: Endothelial Cells	db/db < ctrl
Atp5a1	1.67346383433839e-177	1.18535	0.731	0.569	2.55872620270339e-173	0: Endothelial Cells	db/db > ctrl
Igfbp7	2.60492509003443e-176	-0.857799	0.812	0.931	3.98293046266264e-172	0: Endothelial Cells	db/db < ctrl
Bcl2l1	7.83392924044282e-175	1.03064	0.834	0.674	1.19780778086371e-170	0: Endothelial Cells	db/db > ctrl
Acot2	6.7027397698476e-174	2.20861	0.453	0.177	1.0248489108097e-169	0: Endothelial Cells	db/db > ctrl
Eepd1	4.32439831143329e-172	-1.24034	0.368	0.697	6.6120050181815e-168	0: Endothelial Cells	db/db < ctrl
Cd300lg	2.6502760283777e-169	0.667497	0.965	0.919	4.05227204738951e-165	0: Endothelial Cells	db/db > ctrl
Aqp1	1.53599439443401e-166	-1.39523	0.379	0.683	2.34853542908961e-162	0: Endothelial Cells	db/db < ctrl
Hspb7	2.7238404270634e-166	0.72357	0.947	0.909	4.16475201297994e-162	0: Endothelial Cells	db/db > ctrl
Apol10b	1.13053251366814e-164	-2.07448	0.101	0.378	1.72858421339859e-160	0: Endothelial Cells	db/db < ctrl
Mmp15	2.16087694355295e-164	-1.35215	0.292	0.609	3.30398084669246e-160	0: Endothelial Cells	db/db < ctrl
Pkp4	3.41642710544387e-164	1.42795	0.656	0.433	5.22371704422367e-160	0: Endothelial Cells	db/db > ctrl
Xaf1	3.74186032428463e-160	-1.18311	0.376	0.688	5.7213044358312e-156	0: Endothelial Cells	db/db < ctrl
Gpihbp1	8.1011054586955e-159	0.688186	0.955	0.901	1.23865902463454e-154	0: Endothelial Cells	db/db > ctrl
Rapgef1	1.31927856250788e-158	-0.836984	0.658	0.885	2.01717692207455e-154	0: Endothelial Cells	db/db < ctrl
Epb41	8.39433464101893e-157	1.2225	0.709	0.531	1.2834937666118e-152	0: Endothelial Cells	db/db > ctrl
Mtss1	8.38076530676364e-156	-1.18491	0.303	0.636	1.28141901540416e-151	0: Endothelial Cells	db/db < ctrl
Ifi203	3.65221957899816e-155	-1.12514	0.363	0.69	5.58424373628818e-151	0: Endothelial Cells	db/db < ctrl
Egr1	1.94431288911983e-154	-2.05444	0.261	0.539	2.97285440746422e-150	0: Endothelial Cells	db/db < ctrl
Dnaja1	1.19392149267518e-153	-1.57869	0.16	0.458	1.82550596230035e-149	0: Endothelial Cells	db/db < ctrl
Acta1	1.39314938637491e-153	-1.21838	0.357	0.664	2.13012541176724e-149	0: Endothelial Cells	db/db < ctrl
Serinc3	2.84524539313164e-153	0.654565	0.957	0.921	4.35038020609828e-149	0: Endothelial Cells	db/db > ctrl
Nes	4.20301913176732e-153	-1.9019	0.118	0.391	6.42641625247223e-149	0: Endothelial Cells	db/db < ctrl
Hadha	1.32279283233844e-152	1.02789	0.755	0.63	2.02255024064547e-148	0: Endothelial Cells	db/db > ctrl
Klf2	2.51755519403615e-152	-1.21547	0.62	0.811	3.84934189168127e-148	0: Endothelial Cells	db/db < ctrl
Hadhb	4.26349292640453e-152	0.893663	0.826	0.724	6.51888068447253e-148	0: Endothelial Cells	db/db > ctrl
Bst2	1.99584232931799e-151	-1.27602	0.38	0.679	3.0516429215272e-147	0: Endothelial Cells	db/db < ctrl
Hrct1	3.53782368131086e-151	1.81422	0.502	0.243	5.40933240872431e-147	0: Endothelial Cells	db/db > ctrl
Sp100	2.39641978287754e-149	-0.874997	0.683	0.875	3.66412584801975e-145	0: Endothelial Cells	db/db < ctrl
Decr1	3.71239969883687e-146	1.27359	0.642	0.451	5.67625913952157e-142	0: Endothelial Cells	db/db > ctrl
Mcf2l	1.53564402213063e-145	0.745778	0.92	0.836	2.34799970983773e-141	0: Endothelial Cells	db/db > ctrl
Myom2	2.50701009666444e-145	1.00252	0.778	0.663	3.83321843779992e-141	0: Endothelial Cells	db/db > ctrl
Nr4a1	4.03341836259295e-145	-3.41544	0.048	0.262	6.16709667640462e-141	0: Endothelial Cells	db/db < ctrl
Aqp7	6.69177595696579e-145	0.973078	0.837	0.718	1.02317254382007e-140	0: Endothelial Cells	db/db > ctrl
Bcl6b	1.82866873826714e-143	-1.23343	0.39	0.677	2.79603450081045e-139	0: Endothelial Cells	db/db < ctrl
Myh7	2.32951091659905e-140	3.3156	0.257	0.041	3.56182219147995e-136	0: Endothelial Cells	db/db > ctrl
Rnf213	2.61747124408368e-137	-1.37267	0.293	0.588	4.00211353220394e-133	0: Endothelial Cells	db/db < ctrl
Ptprm	2.68781146960351e-135	-0.587788	0.845	0.951	4.10966373702376e-131	0: Endothelial Cells	db/db < ctrl
Slfn2	2.05553067737811e-133	-2.26551	0.054	0.266	3.14290640571114e-129	0: Endothelial Cells	db/db < ctrl
Pik3c2b	3.64076210125954e-130	-1.02522	0.381	0.68	5.56672525282583e-126	0: Endothelial Cells	db/db < ctrl
Dll4	6.33571067827397e-129	-0.986229	0.533	0.778	9.68730162708089e-125	0: Endothelial Cells	db/db < ctrl
Slc8a1	1.10393902781304e-128	1.03155	0.686	0.516	1.68792277352614e-124	0: Endothelial Cells	db/db > ctrl
Slc25a4	3.52299474843738e-128	0.578679	0.94	0.913	5.38665897036076e-124	0: Endothelial Cells	db/db > ctrl
Gbp3	4.93862381989311e-126	-0.94494	0.395	0.692	7.55115582061656e-122	0: Endothelial Cells	db/db < ctrl
Tinagl1	7.79462334967773e-123	1.04363	0.705	0.533	1.19179791016573e-118	0: Endothelial Cells	db/db > ctrl
Rbp7	1.24291590499824e-122	1.31987	0.558	0.312	1.90041841874232e-118	0: Endothelial Cells	db/db > ctrl
Fhl2	1.48180046963387e-121	0.830721	0.794	0.674	2.26567291807018e-117	0: Endothelial Cells	db/db > ctrl
Acer2	1.59056712742861e-121	1.21951	0.632	0.432	2.43197713783834e-117	0: Endothelial Cells	db/db > ctrl
H2-D1	8.16531588691139e-121	-1.00396	0.298	0.596	1.24847679910875e-116	0: Endothelial Cells	db/db < ctrl
Myo1d	1.93528640327289e-120	-0.98993	0.384	0.68	2.95905291060425e-116	0: Endothelial Cells	db/db < ctrl
Slc6a6	2.27700506874129e-119	0.775566	0.841	0.676	3.48154075010544e-115	0: Endothelial Cells	db/db > ctrl
Agrn	1.22707407973867e-118	-1.15396	0.285	0.569	1.87619626792043e-114	0: Endothelial Cells	db/db < ctrl
Tnnt2	2.2249657397203e-118	0.402552	0.999	1	3.40197261603233e-114	0: Endothelial Cells	db/db > ctrl
Ilk	2.48681907794089e-118	-0.902184	0.475	0.739	3.80234637017162e-114	0: Endothelial Cells	db/db < ctrl
Slfn3	4.01786583345351e-118	-1.72974	0.092	0.315	6.14331685935042e-114	0: Endothelial Cells	db/db < ctrl
Nrarp	1.19914002302799e-117	-1.36603	0.192	0.451	1.83348509520979e-113	0: Endothelial Cells	db/db < ctrl
Akap5	1.16178752651627e-116	-1.88867	0.086	0.301	1.77637312804338e-112	0: Endothelial Cells	db/db < ctrl
Cdh23	3.23500426180398e-114	-1.26091	0.168	0.425	4.94632151629829e-110	0: Endothelial Cells	db/db < ctrl
H2-T24	8.19650104697423e-114	-1.07918	0.319	0.595	1.25324501008236e-109	0: Endothelial Cells	db/db < ctrl
Gpr160	1.21598472485052e-113	2.83734	0.243	0.051	1.85924064429645e-109	0: Endothelial Cells	db/db > ctrl
Col4a1	1.33526424480425e-113	-0.662659	0.903	0.954	2.0416190303057e-109	0: Endothelial Cells	db/db < ctrl
Spock2	4.52888727267684e-112	2.35128	0.3	0.093	6.92466863992288e-108	0: Endothelial Cells	db/db > ctrl
Adgrg1	3.05305184077437e-111	0.753177	0.859	0.788	4.66811626454401e-107	0: Endothelial Cells	db/db > ctrl
Bhlhe40	3.49769468706694e-111	-1.34548	0.168	0.415	5.34797517652535e-107	0: Endothelial Cells	db/db < ctrl
Ccdc88c	2.41879529713103e-109	-1.11735	0.213	0.483	3.69833800931335e-105	0: Endothelial Cells	db/db < ctrl
Plk2	2.57835369094321e-109	-1.07217	0.368	0.63	3.94230279345217e-105	0: Endothelial Cells	db/db < ctrl
Ephx2	7.14666332307484e-109	1.80027	0.403	0.197	1.09272482209814e-104	0: Endothelial Cells	db/db > ctrl
Ifi44	1.2634797078224e-108	-2.31915	0.045	0.222	1.93186047326044e-104	0: Endothelial Cells	db/db < ctrl
Fgd5	4.10575255769225e-108	-0.680739	0.621	0.845	6.27769566071145e-104	0: Endothelial Cells	db/db < ctrl
Eci1	6.04772824150039e-108	0.911942	0.694	0.57	9.2469764812541e-104	0: Endothelial Cells	db/db > ctrl
Qsox1	5.17671847355672e-107	1.46295	0.522	0.338	7.91520254606823e-103	0: Endothelial Cells	db/db > ctrl
Meox2	8.37852369394732e-106	-0.978292	0.384	0.646	1.28107627280455e-101	0: Endothelial Cells	db/db < ctrl
Timp3	3.22616282726697e-105	0.638076	0.922	0.864	4.93280296289119e-101	0: Endothelial Cells	db/db > ctrl
Rtp4	3.67740888813544e-105	-1.31096	0.161	0.4	5.62275818995908e-101	0: Endothelial Cells	db/db < ctrl
Nr1d1	7.00771334386454e-105	-0.726218	0.594	0.813	1.07147937027689e-100	0: Endothelial Cells	db/db < ctrl
Ccnd2	5.25524170016202e-104	-1.33605	0.162	0.399	8.03526455954772e-100	0: Endothelial Cells	db/db < ctrl
Ctnnb1	1.07803760169425e-103	-0.615386	0.71	0.879	1.64831949299051e-99	0: Endothelial Cells	db/db < ctrl
Cldn15	5.14501120415577e-102	2.07523	0.316	0.115	7.86672213115418e-98	0: Endothelial Cells	db/db > ctrl
Car4	1.22877870292574e-101	0.961502	0.741	0.592	1.87880263677346e-97	0: Endothelial Cells	db/db > ctrl
mt-Nd2	1.8559714058108e-100	0.252783	1	1	2.83778027948471e-96	0: Endothelial Cells	db/db > ctrl
Tmem255b	1.43874779564576e-98	-0.975649	0.295	0.558	2.19984537954237e-94	0: Endothelial Cells	db/db < ctrl
Slc25a20	6.42683284107803e-98	1.37038	0.474	0.285	9.82662741400831e-94	0: Endothelial Cells	db/db > ctrl
Snrk	1.2106228460956e-96	0.657848	0.855	0.8	1.85104233168017e-92	0: Endothelial Cells	db/db > ctrl
Shroom4	1.37046603009841e-96	-0.756848	0.52	0.762	2.09544256002048e-92	0: Endothelial Cells	db/db < ctrl
Tmsb4x	1.50762046568816e-96	-0.508777	0.909	0.962	2.3051516920372e-92	0: Endothelial Cells	db/db < ctrl
Ndrg2	7.26994482651141e-95	0.956968	0.662	0.54	1.11157456397359e-90	0: Endothelial Cells	db/db > ctrl
Taok2	1.08548449696523e-94	-0.677846	0.563	0.797	1.65970579585984e-90	0: Endothelial Cells	db/db < ctrl
Mcl1	2.77668596107667e-94	-0.665285	0.603	0.825	4.24555283448623e-90	0: Endothelial Cells	db/db < ctrl
Dbp	2.97063576240724e-94	-0.847291	0.493	0.709	4.54210208072068e-90	0: Endothelial Cells	db/db < ctrl
Eng	7.42244519521494e-94	0.501073	0.973	0.955	1.13489187034836e-89	0: Endothelial Cells	db/db > ctrl
Irf7	7.7505562963892e-94	-1.4189	0.133	0.346	1.18506005771791e-89	0: Endothelial Cells	db/db < ctrl
Oas1a	9.05964284397159e-94	-2.0955	0.049	0.211	1.38521939084326e-89	0: Endothelial Cells	db/db < ctrl
Plekho2	6.45101236630685e-93	-1.30253	0.159	0.379	9.86359790808317e-89	0: Endothelial Cells	db/db < ctrl
Trp53i11	8.21066575066446e-93	-1.24249	0.313	0.539	1.2554107932766e-88	0: Endothelial Cells	db/db < ctrl
Oasl2	2.29394611946095e-92	-1.32568	0.125	0.333	3.50744361665579e-88	0: Endothelial Cells	db/db < ctrl
Parp14	4.55534726224424e-91	-1.04578	0.356	0.6	6.96512596397145e-87	0: Endothelial Cells	db/db < ctrl
Vim	8.28744553082938e-90	-0.894601	0.558	0.762	1.26715042166381e-85	0: Endothelial Cells	db/db < ctrl
Hadh	1.00809419093599e-88	0.728666	0.75	0.676	1.54137601794113e-84	0: Endothelial Cells	db/db > ctrl
Acadvl	1.37353010568078e-88	0.781519	0.718	0.637	2.10012753158592e-84	0: Endothelial Cells	db/db > ctrl
Itpkb	5.42094101500859e-88	-0.515763	0.785	0.917	8.28861881194814e-84	0: Endothelial Cells	db/db < ctrl
BC028528	9.26330248842209e-88	-1.1541	0.152	0.368	1.41635895047974e-83	0: Endothelial Cells	db/db < ctrl
Tpm4	9.93030470215976e-88	-1.10126	0.185	0.412	1.51834358896023e-83	0: Endothelial Cells	db/db < ctrl
Isg15	1.53483801322294e-87	-1.81763	0.074	0.246	2.34676732221788e-83	0: Endothelial Cells	db/db < ctrl
Mb	1.20373384831732e-86	0.310813	1	1	1.84050905407718e-82	0: Endothelial Cells	db/db > ctrl
Itga1	2.78099065511321e-86	-0.745779	0.457	0.7	4.2521347116681e-82	0: Endothelial Cells	db/db < ctrl
Pnpla2	4.23168467365907e-86	0.7846	0.715	0.615	6.47024586602472e-82	0: Endothelial Cells	db/db > ctrl
Crip2	1.17846469954328e-85	0.600897	0.831	0.795	1.80187252560168e-81	0: Endothelial Cells	db/db > ctrl
Top3b	1.36321682306129e-85	-0.887358	0.28	0.531	2.08435852246071e-81	0: Endothelial Cells	db/db < ctrl
Cdc42ep4	1.5559089427068e-85	1.36861	0.433	0.243	2.3789847733987e-81	0: Endothelial Cells	db/db > ctrl
Crem	1.92907710051002e-85	-1.18354	0.137	0.345	2.94955888667983e-81	0: Endothelial Cells	db/db < ctrl
Pparg	2.47960138927773e-85	1.31872	0.494	0.326	3.79131052420564e-81	0: Endothelial Cells	db/db > ctrl
Idh2	2.90172416592274e-85	0.755327	0.752	0.68	4.43673624969586e-81	0: Endothelial Cells	db/db > ctrl
Col15a1	3.58657142929905e-85	-1.71721	0.105	0.287	5.48386771539824e-81	0: Endothelial Cells	db/db < ctrl
Bicd2	5.5365280212892e-85	-0.810092	0.398	0.65	8.46535134455119e-81	0: Endothelial Cells	db/db < ctrl
Sgk1	1.92652880026958e-84	0.602995	0.902	0.85	2.94566253561219e-80	0: Endothelial Cells	db/db > ctrl
Elmo1	9.00837277967234e-84	-0.806799	0.359	0.609	1.3773801980119e-79	0: Endothelial Cells	db/db < ctrl
Ccnd1	1.01407354782463e-83	-1.47268	0.12	0.31	1.55051845462386e-79	0: Endothelial Cells	db/db < ctrl
Spry4	2.68878347887765e-82	-1.04091	0.199	0.421	4.11114993920392e-78	0: Endothelial Cells	db/db < ctrl
Pelo	2.78790499840119e-82	-0.937941	0.264	0.508	4.26270674255542e-78	0: Endothelial Cells	db/db < ctrl
Lgals9	5.70882350906385e-82	-0.886786	0.314	0.559	8.72879114535863e-78	0: Endothelial Cells	db/db < ctrl
Ifitm3	1.35334496075661e-81	-0.768453	0.403	0.651	2.06926444499686e-77	0: Endothelial Cells	db/db < ctrl
Herc6	8.78741047361357e-80	-1.12607	0.222	0.444	1.34359506141551e-75	0: Endothelial Cells	db/db < ctrl
Hmgcs2	1.02759280731479e-79	4.36872	0.126	0.009	1.57118940238432e-75	0: Endothelial Cells	db/db > ctrl
Ift122	1.95448105108376e-79	-1.78437	0.059	0.212	2.98840152710707e-75	0: Endothelial Cells	db/db < ctrl
Rgcc	2.34994976694123e-79	0.670325	0.828	0.735	3.59307319365314e-75	0: Endothelial Cells	db/db > ctrl
Fubp1	2.50194520307787e-79	-0.726847	0.394	0.649	3.82547421550607e-75	0: Endothelial Cells	db/db < ctrl
Mat2a	4.84873857283433e-79	-0.737314	0.539	0.742	7.41372127786369e-75	0: Endothelial Cells	db/db < ctrl
Cdkn1a	1.38266613579639e-78	1.53396	0.332	0.151	2.11409652163269e-74	0: Endothelial Cells	db/db > ctrl
Actg1	2.46025677462509e-78	-0.853725	0.354	0.593	3.76173260840176e-74	0: Endothelial Cells	db/db < ctrl
Flna	2.71859594317623e-78	-0.790948	0.441	0.678	4.15673319711646e-74	0: Endothelial Cells	db/db < ctrl
Map3k6	9.48275101009249e-78	1.5629	0.348	0.17	1.44991262944314e-73	0: Endothelial Cells	db/db > ctrl
S100a1	1.11505029710334e-77	0.56238	0.838	0.778	1.70491190427101e-73	0: Endothelial Cells	db/db > ctrl
Mdh1	1.89648959452833e-77	0.582706	0.84	0.8	2.89973259003381e-73	0: Endothelial Cells	db/db > ctrl
Smox	9.66805634840752e-77	-1.08516	0.168	0.371	1.47824581567151e-72	0: Endothelial Cells	db/db < ctrl
Lgals3bp	4.23372530264939e-76	-0.819453	0.376	0.598	6.47336598775091e-72	0: Endothelial Cells	db/db < ctrl
Nipsnap2	6.64799384299025e-76	0.734165	0.705	0.624	1.01647825859321e-71	0: Endothelial Cells	db/db > ctrl
Rasa4	1.06171593934827e-75	-1.39847	0.078	0.237	1.6233636712635e-71	0: Endothelial Cells	db/db < ctrl
Dipk2a	1.55563507824119e-75	-1.03351	0.194	0.404	2.37856603463078e-71	0: Endothelial Cells	db/db < ctrl
Pde4b	5.82462156277858e-75	-1.12958	0.134	0.324	8.90584636948845e-71	0: Endothelial Cells	db/db < ctrl
Tnfrsf21	6.56496411145498e-75	-1.41884	0.093	0.263	1.00378301264147e-70	0: Endothelial Cells	db/db < ctrl
Prdm1	7.83203302726684e-75	-1.3826	0.091	0.258	1.1975178498691e-70	0: Endothelial Cells	db/db < ctrl
Hspa8	1.65934892372352e-74	-0.646666	0.512	0.752	2.53714450437326e-70	0: Endothelial Cells	db/db < ctrl
Rsrp1	4.49829447187673e-74	-0.490364	0.719	0.878	6.87789224749952e-70	0: Endothelial Cells	db/db < ctrl
Cdkn1c	7.87796012615144e-74	-1.32505	0.128	0.307	1.20454010328855e-69	0: Endothelial Cells	db/db < ctrl
Adamts5	1.68052590548158e-73	1.8867	0.29	0.126	2.56952410948133e-69	0: Endothelial Cells	db/db > ctrl
Myct1	1.78071118663304e-73	-0.649849	0.47	0.7	2.72270740436192e-69	0: Endothelial Cells	db/db < ctrl
Slfn5	3.22150318956591e-73	-0.608637	0.635	0.811	4.92567837684628e-69	0: Endothelial Cells	db/db < ctrl
Sptbn1	4.20238814670745e-73	0.347201	0.983	0.973	6.42545147631569e-69	0: Endothelial Cells	db/db > ctrl
Hsdl2	6.05577599601341e-73	1.0315	0.541	0.415	9.25928149790451e-69	0: Endothelial Cells	db/db > ctrl
Ptk2	6.9764879731364e-73	-0.587951	0.577	0.794	1.06670501109256e-68	0: Endothelial Cells	db/db < ctrl
Lama4	1.05473983007964e-72	-0.697311	0.454	0.683	1.61269720019177e-68	0: Endothelial Cells	db/db < ctrl
Dock6	2.37462380208944e-72	-0.574927	0.642	0.837	3.63079979339475e-68	0: Endothelial Cells	db/db < ctrl
Arhgef15	2.74773684214191e-72	-0.466145	0.793	0.916	4.20128963163498e-68	0: Endothelial Cells	db/db < ctrl
Usp18	3.99231408880885e-72	-1.63475	0.081	0.236	6.10424824178874e-68	0: Endothelial Cells	db/db < ctrl
Efna1	1.00812098080198e-71	-0.863308	0.232	0.456	1.54141697964623e-67	0: Endothelial Cells	db/db < ctrl
Etfdh	1.12999919953587e-71	0.764369	0.655	0.566	1.72776877609035e-67	0: Endothelial Cells	db/db > ctrl
Tut7	1.44124064158846e-71	-0.672142	0.417	0.657	2.20365694098876e-67	0: Endothelial Cells	db/db < ctrl
Epb41l4a	2.39942238734989e-71	-1.76338	0.047	0.182	3.66871683025798e-67	0: Endothelial Cells	db/db < ctrl
Itm2b	4.11065472565055e-71	0.443724	0.935	0.921	6.2851910755197e-67	0: Endothelial Cells	db/db > ctrl
Ifit2	6.17428350874915e-71	-1.58227	0.075	0.227	9.44047948487744e-67	0: Endothelial Cells	db/db < ctrl
Fus	7.45694893596444e-71	-0.641192	0.463	0.697	1.14016749230896e-66	0: Endothelial Cells	db/db < ctrl
Pln	3.0048233373681e-70	0.340503	0.977	0.975	4.59437488283583e-66	0: Endothelial Cells	db/db > ctrl
Cyp4b1	7.9771902384901e-70	0.857701	0.709	0.614	1.21971238746514e-65	0: Endothelial Cells	db/db > ctrl
Atp2a2	8.78760887317886e-70	0.326566	0.999	0.998	1.34362539670905e-65	0: Endothelial Cells	db/db > ctrl
Adam19	1.11051565677038e-69	-1.53341	0.077	0.227	1.69797843920191e-65	0: Endothelial Cells	db/db < ctrl
Bcl2	2.98471611098069e-69	-1.11615	0.137	0.318	4.56363093368947e-65	0: Endothelial Cells	db/db < ctrl
Sgms1	3.27790367851874e-69	0.914834	0.608	0.504	5.01191472445515e-65	0: Endothelial Cells	db/db > ctrl
Etfb	3.46683654041628e-69	0.678866	0.73	0.664	5.3007930702965e-65	0: Endothelial Cells	db/db > ctrl
Sox13	3.63974015829017e-69	-0.724409	0.369	0.6	5.56516270202567e-65	0: Endothelial Cells	db/db < ctrl
Ddx58	4.35105645837479e-69	-0.953741	0.188	0.392	6.65276532485506e-65	0: Endothelial Cells	db/db < ctrl
Ifit1	1.87232336655464e-68	-2.11434	0.042	0.168	2.86278242746205e-64	0: Endothelial Cells	db/db < ctrl
Gpr4	1.99253598495003e-68	-0.826681	0.27	0.491	3.04658752098859e-64	0: Endothelial Cells	db/db < ctrl
Samd9l	2.26273784829945e-68	-1.0179	0.155	0.346	3.45972617004986e-64	0: Endothelial Cells	db/db < ctrl
Ddx60	3.48476044037442e-68	-1.03864	0.181	0.376	5.32819871333248e-64	0: Endothelial Cells	db/db < ctrl
Fam107a	6.76531567156731e-68	1.63176	0.298	0.137	1.03441676618264e-63	0: Endothelial Cells	db/db > ctrl
Midn	8.04940214711801e-68	-0.652579	0.454	0.679	1.23075358829434e-63	0: Endothelial Cells	db/db < ctrl
Rhbdf2	9.49579904405591e-68	-0.86499	0.169	0.367	1.45190767383615e-63	0: Endothelial Cells	db/db < ctrl
Tie1	1.25678853558127e-67	-0.432092	0.808	0.916	1.92162967090376e-63	0: Endothelial Cells	db/db < ctrl
Tmsb10	1.58583566106252e-67	-1.27165	0.095	0.256	2.42474272576459e-63	0: Endothelial Cells	db/db < ctrl
Hecw2	2.35347895628321e-67	0.787272	0.665	0.55	3.59846932415703e-63	0: Endothelial Cells	db/db > ctrl
Evl	4.25855418576056e-67	-0.754012	0.295	0.52	6.5113293500279e-63	0: Endothelial Cells	db/db < ctrl
Il2rg	6.68835934717363e-67	-0.963543	0.175	0.369	1.02265014418285e-62	0: Endothelial Cells	db/db < ctrl
Nedd9	1.82180155215552e-66	-0.813402	0.312	0.532	2.78553457324579e-62	0: Endothelial Cells	db/db < ctrl
Srsf7	1.85030609815991e-66	-0.682441	0.377	0.612	2.82911802408651e-62	0: Endothelial Cells	db/db < ctrl
Hes1	2.71504012509947e-66	-1.11803	0.163	0.346	4.15129635127708e-62	0: Endothelial Cells	db/db < ctrl
Hhex	3.83049737122137e-66	-1.53278	0.078	0.226	5.85683048059747e-62	0: Endothelial Cells	db/db < ctrl
Fcho2	6.40336725466802e-66	-0.6401	0.43	0.668	9.7907485323874e-62	0: Endothelial Cells	db/db < ctrl
Ifit3	1.15878742327855e-65	-1.37457	0.091	0.245	1.7717859701929e-61	0: Endothelial Cells	db/db < ctrl
Fam102a	1.68777328294203e-65	-0.978199	0.201	0.397	2.58060534961836e-61	0: Endothelial Cells	db/db < ctrl
Trim34a	1.8233505101532e-65	-1.0318	0.16	0.347	2.78790293002425e-61	0: Endothelial Cells	db/db < ctrl
Pald1	2.20186753098823e-65	-0.789731	0.318	0.533	3.366655454881e-61	0: Endothelial Cells	db/db < ctrl
Nrp2	2.58200678357061e-64	-0.909731	0.499	0.668	3.94788837207946e-60	0: Endothelial Cells	db/db < ctrl
Palm	4.28325806813811e-64	-0.66768	0.465	0.675	6.54910158618317e-60	0: Endothelial Cells	db/db < ctrl
Ubtf	5.27565202071335e-64	-0.763145	0.273	0.49	8.06647193967071e-60	0: Endothelial Cells	db/db < ctrl
Gask1b	6.59356264731323e-64	-0.719228	0.503	0.689	1.00815572877419e-59	0: Endothelial Cells	db/db < ctrl
H2-Q4	7.51961015523768e-64	-0.983536	0.113	0.282	1.14974839273584e-59	0: Endothelial Cells	db/db < ctrl
Mndal	1.03886996465883e-63	-0.731139	0.353	0.578	1.58843217596335e-59	0: Endothelial Cells	db/db < ctrl
Nufip2	1.12605703324559e-63	-0.807285	0.238	0.449	1.72174120383251e-59	0: Endothelial Cells	db/db < ctrl
Myo1e	1.35722094132952e-63	-0.809103	0.224	0.435	2.07519081929284e-59	0: Endothelial Cells	db/db < ctrl
Bmp6	1.97352287994855e-63	0.785746	0.652	0.528	3.01751648344134e-59	0: Endothelial Cells	db/db > ctrl
Pltp	2.91726479696704e-63	-0.907497	0.344	0.544	4.46049787456261e-59	0: Endothelial Cells	db/db < ctrl
Pde4c	4.58501670002067e-63	-1.76204	0.051	0.178	7.0104905343316e-59	0: Endothelial Cells	db/db < ctrl
Rhoc	5.88164678436246e-63	-0.823766	0.38	0.585	8.9930379332902e-59	0: Endothelial Cells	db/db < ctrl
Ifih1	6.20600288021616e-63	-0.914132	0.212	0.411	9.4889784038505e-59	0: Endothelial Cells	db/db < ctrl
Phf11d	7.56812554545144e-63	-0.801278	0.303	0.517	1.15716639589952e-58	0: Endothelial Cells	db/db < ctrl
Psap	7.68437012401816e-63	0.546202	0.779	0.75	1.17494019196238e-58	0: Endothelial Cells	db/db > ctrl
Ogdh	9.94374087245039e-63	0.513343	0.865	0.858	1.52039797939767e-58	0: Endothelial Cells	db/db > ctrl
Map1lc3a	1.01270504322291e-62	0.703449	0.667	0.591	1.54842601108783e-58	0: Endothelial Cells	db/db > ctrl
Sema6d	1.58625264232595e-62	-0.830123	0.298	0.51	2.42538029011638e-58	0: Endothelial Cells	db/db < ctrl
Mt1	2.29818036217485e-62	1.28642	0.407	0.262	3.51391777376535e-58	0: Endothelial Cells	db/db > ctrl
Saraf	2.77849239307194e-62	0.80381	0.612	0.533	4.248314869007e-58	0: Endothelial Cells	db/db > ctrl
Mylip	3.85787336812386e-62	1.1454	0.447	0.302	5.89868837986138e-58	0: Endothelial Cells	db/db > ctrl
Eno3	4.63759817783967e-62	-0.654457	0.477	0.691	7.09088761391685e-58	0: Endothelial Cells	db/db < ctrl
Fkbp5	1.18472099708947e-61	1.83016	0.24	0.097	1.8114384045498e-57	0: Endothelial Cells	db/db > ctrl
Prkd2	1.27716667717958e-61	-0.599843	0.566	0.76	1.95278784940757e-57	0: Endothelial Cells	db/db < ctrl
Hdac7	1.48504082659419e-61	-0.505769	0.657	0.833	2.27062742386251e-57	0: Endothelial Cells	db/db < ctrl
Ndufa3	1.52051658867226e-61	0.61492	0.736	0.689	2.32486986407988e-57	0: Endothelial Cells	db/db > ctrl
Hic1	1.99037388713767e-61	-0.989828	0.176	0.358	3.04328167343349e-57	0: Endothelial Cells	db/db < ctrl
Stk25	2.08734632296075e-61	-0.615027	0.469	0.689	3.19155252780699e-57	0: Endothelial Cells	db/db < ctrl
Stat2	2.22453560613809e-61	-0.796715	0.344	0.551	3.40131494178514e-57	0: Endothelial Cells	db/db < ctrl
Ly6e	3.52173405808446e-61	-0.397647	0.904	0.957	5.38473137481114e-57	0: Endothelial Cells	db/db < ctrl
Tcf23	5.828523126104e-61	2.44531	0.167	0.045	8.91181185981302e-57	0: Endothelial Cells	db/db > ctrl
Tnfaip1	6.77518443406368e-61	-0.669254	0.304	0.525	1.03592569996834e-56	0: Endothelial Cells	db/db < ctrl
Stap2	8.54684851346017e-61	-0.647409	0.346	0.577	1.30681313770806e-56	0: Endothelial Cells	db/db < ctrl
Wnk1	9.94694337417627e-61	-0.575288	0.547	0.749	1.52088764191155e-56	0: Endothelial Cells	db/db < ctrl
Tmod3	1.45496817906268e-60	-0.569623	0.528	0.735	2.22464634578684e-56	0: Endothelial Cells	db/db < ctrl
Fth1	2.71318160431969e-60	0.572866	0.742	0.708	4.1484546730048e-56	0: Endothelial Cells	db/db > ctrl
Retreg1	2.96857738244314e-60	1.12911	0.417	0.27	4.53895481775556e-56	0: Endothelial Cells	db/db > ctrl
Cirbp	3.15700360127519e-60	1.03139	0.495	0.364	4.82705850634977e-56	0: Endothelial Cells	db/db > ctrl
Nrp1	9.7551516312999e-60	-0.505716	0.727	0.858	1.49156268442576e-55	0: Endothelial Cells	db/db < ctrl
Map7d1	1.2516064932234e-59	-0.535985	0.529	0.733	1.91370632813857e-55	0: Endothelial Cells	db/db < ctrl
Jam3	1.27882540789459e-59	-0.706082	0.324	0.536	1.95532404867083e-55	0: Endothelial Cells	db/db < ctrl
Eef1a1	3.17500048945099e-59	-0.597563	0.539	0.729	4.85457574837056e-55	0: Endothelial Cells	db/db < ctrl
Pde2a	4.34236623468683e-59	0.608358	0.795	0.737	6.63947797283616e-55	0: Endothelial Cells	db/db > ctrl
Acot1	5.55893189010202e-59	2.71828	0.138	0.029	8.49960685996599e-55	0: Endothelial Cells	db/db > ctrl
Chrnb1	5.65083105062831e-59	-1.18949	0.105	0.257	8.64012067641069e-55	0: Endothelial Cells	db/db < ctrl
St5	1.39508027983453e-58	-0.718848	0.332	0.544	2.13307774786699e-54	0: Endothelial Cells	db/db < ctrl
Map6	1.50691047037394e-58	-2.34622	0.022	0.118	2.30406610920175e-54	0: Endothelial Cells	db/db < ctrl
Il16	1.56582835130085e-58	-1.38507	0.072	0.206	2.39415154913899e-54	0: Endothelial Cells	db/db < ctrl
Ifitm2	2.99417968400157e-58	-0.559175	0.514	0.72	4.57810073683841e-54	0: Endothelial Cells	db/db < ctrl
Cnot6l	6.37977331298912e-58	-0.730779	0.263	0.468	9.75467339556036e-54	0: Endothelial Cells	db/db < ctrl
Nppb	6.51520999092799e-58	-0.755729	0.323	0.529	9.9617560761289e-54	0: Endothelial Cells	db/db < ctrl
Ppm1j	9.65454190255358e-58	-1.43217	0.078	0.213	1.47617945690044e-53	0: Endothelial Cells	db/db < ctrl
Plk3	1.13353220373659e-57	-1.15297	0.089	0.233	1.73317073951325e-53	0: Endothelial Cells	db/db < ctrl
Pitpnc1	1.16823381879335e-57	-0.554491	0.559	0.757	1.78622950893503e-53	0: Endothelial Cells	db/db < ctrl
Glul	2.61936728834527e-57	1.03718	0.469	0.339	4.00501258387992e-53	0: Endothelial Cells	db/db > ctrl
Mink1	2.80268650378537e-57	-0.748548	0.238	0.436	4.28530766428782e-53	0: Endothelial Cells	db/db < ctrl
Zcchc2	4.38898111294366e-57	-0.891127	0.167	0.342	6.71075212169086e-53	0: Endothelial Cells	db/db < ctrl
Ifi35	5.97352902299517e-57	-0.743522	0.281	0.492	9.13352587615961e-53	0: Endothelial Cells	db/db < ctrl
Serpinh1	6.69562018288176e-57	-0.512225	0.69	0.83	1.02376032596262e-52	0: Endothelial Cells	db/db < ctrl
Atp5g3	7.86929642185813e-57	0.61149	0.685	0.631	1.20321542290211e-52	0: Endothelial Cells	db/db > ctrl
Plin4	9.60237808162651e-57	1.00824	0.451	0.31	1.46820360868069e-52	0: Endothelial Cells	db/db > ctrl
Dynll1	1.07458879183275e-56	-0.883292	0.159	0.333	1.64304626271228e-52	0: Endothelial Cells	db/db < ctrl
Trp53	1.15102190837557e-56	-0.927271	0.163	0.336	1.75991249790624e-52	0: Endothelial Cells	db/db < ctrl
Mycn	1.16721394903279e-56	-2.14016	0.03	0.132	1.78467012807114e-52	0: Endothelial Cells	db/db < ctrl
Ier5	2.13892878373413e-56	-0.937187	0.151	0.319	3.27042211032949e-52	0: Endothelial Cells	db/db < ctrl
Nod2	3.23393493233611e-56	-1.25452	0.081	0.218	4.94468651154192e-52	0: Endothelial Cells	db/db < ctrl
Jcad	5.82741598236443e-56	-0.607849	0.436	0.645	8.91011903703521e-52	0: Endothelial Cells	db/db < ctrl
Marcks	6.25335974555023e-56	-0.589872	0.443	0.65	9.5613870509463e-52	0: Endothelial Cells	db/db < ctrl
Sema4c	8.88738643129378e-56	-0.679091	0.261	0.461	1.35888138534482e-51	0: Endothelial Cells	db/db < ctrl
Tnfrsf25	9.05607622288289e-56	-1.35617	0.061	0.187	1.38467405447879e-51	0: Endothelial Cells	db/db < ctrl
Fam43a	9.89700450507961e-56	-0.549034	0.558	0.75	1.51325198882667e-51	0: Endothelial Cells	db/db < ctrl
Dusp7	2.91781345845907e-55	-0.68713	0.299	0.503	4.46133677798393e-51	0: Endothelial Cells	db/db < ctrl
Rflnb	4.61253209106917e-55	-0.82131	0.217	0.404	7.05256156724477e-51	0: Endothelial Cells	db/db < ctrl
Col4a2	5.2761534151293e-55	-0.466278	0.768	0.87	8.0672385717327e-51	0: Endothelial Cells	db/db < ctrl
Itga5	6.14622861003174e-55	-0.776618	0.228	0.419	9.39758354473853e-51	0: Endothelial Cells	db/db < ctrl
Nfkb2	6.44854858578286e-55	-1.02652	0.16	0.324	9.859830787662e-51	0: Endothelial Cells	db/db < ctrl
Thrsp	1.13559682704598e-54	1.27375	0.384	0.241	1.73632754855331e-50	0: Endothelial Cells	db/db > ctrl
Ier5l	1.42071768801632e-54	-1.13794	0.084	0.222	2.17227734497695e-50	0: Endothelial Cells	db/db < ctrl
Kbtbd2	1.7186193691118e-54	-0.695366	0.278	0.482	2.62776901537195e-50	0: Endothelial Cells	db/db < ctrl
Ets1	2.18637326345495e-54	-0.448076	0.753	0.877	3.34296471982262e-50	0: Endothelial Cells	db/db < ctrl
Dhrs3	2.76856483076172e-54	0.57092	0.778	0.716	4.23313562623468e-50	0: Endothelial Cells	db/db > ctrl
Cox6c	3.12045449519115e-54	0.782511	0.573	0.49	4.77117492314727e-50	0: Endothelial Cells	db/db > ctrl
Ralgds	3.62752176948902e-54	-0.917633	0.16	0.327	5.54648078554872e-50	0: Endothelial Cells	db/db < ctrl
Nrep	4.56258546886764e-54	-1.18882	0.067	0.194	6.97619318189863e-50	0: Endothelial Cells	db/db < ctrl
Vash1	4.7934501835813e-54	-1.25263	0.086	0.222	7.32918533069581e-50	0: Endothelial Cells	db/db < ctrl
Junb	5.9395579351852e-54	-1.02013	0.101	0.244	9.08158408289818e-50	0: Endothelial Cells	db/db < ctrl
Unc5b	7.85464978458518e-54	-0.863966	0.248	0.434	1.20097595206307e-49	0: Endothelial Cells	db/db < ctrl
Sox7	1.30247302472675e-53	-0.645471	0.43	0.63	1.9914812548072e-49	0: Endothelial Cells	db/db < ctrl
Podxl	1.37298207011244e-53	-0.438728	0.732	0.878	2.09928958520192e-49	0: Endothelial Cells	db/db < ctrl
Cpt1b	1.5998714027639e-53	0.823258	0.553	0.467	2.446203374826e-49	0: Endothelial Cells	db/db > ctrl
Vgll4	2.93155893430129e-53	-0.661544	0.274	0.477	4.48235361054667e-49	0: Endothelial Cells	db/db < ctrl
Etfa	3.97241456516719e-53	0.605976	0.697	0.638	6.07382187014063e-49	0: Endothelial Cells	db/db > ctrl
Zfp521	4.10921134224165e-53	-1.03743	0.145	0.301	6.28298414228748e-49	0: Endothelial Cells	db/db < ctrl
Icam2	4.63504832057781e-53	-0.510603	0.541	0.737	7.08698888216347e-49	0: Endothelial Cells	db/db < ctrl
Tnks1bp1	5.35712232862625e-53	-0.654214	0.337	0.542	8.19104004046953e-49	0: Endothelial Cells	db/db < ctrl
Gimap1	8.6337555060642e-53	-0.730064	0.215	0.399	1.32010121687722e-48	0: Endothelial Cells	db/db < ctrl
Jund	9.48734226186392e-53	-0.707555	0.391	0.583	1.45061463183899e-48	0: Endothelial Cells	db/db < ctrl
Trim56	9.68316238834262e-53	-0.642794	0.302	0.507	1.48055552917759e-48	0: Endothelial Cells	db/db < ctrl
Rasgrp3	1.18809097070974e-52	-0.550799	0.476	0.681	1.81659109421519e-48	0: Endothelial Cells	db/db < ctrl
Ccdc85a	1.81204795380474e-52	0.436297	0.863	0.79	2.77062132136745e-48	0: Endothelial Cells	db/db > ctrl
Map3k11	2.0343218381223e-52	-0.572071	0.396	0.611	3.11047809048899e-48	0: Endothelial Cells	db/db < ctrl
Jarid2	3.06896899898021e-52	-0.689852	0.256	0.449	4.69245359944074e-48	0: Endothelial Cells	db/db < ctrl
Rassf9	4.53418042549769e-52	-0.840263	0.348	0.527	6.93276187058597e-48	0: Endothelial Cells	db/db < ctrl
Cables2	6.72738104271509e-52	-0.715509	0.19	0.373	1.02861656143114e-47	0: Endothelial Cells	db/db < ctrl
Cat	1.08635073355586e-51	0.960622	0.482	0.37	1.66103027160691e-47	0: Endothelial Cells	db/db > ctrl
Hbb-bs	1.28054233476335e-51	-1.56375	0.035	0.135	1.95794922985316e-47	0: Endothelial Cells	db/db < ctrl
Ccnl1	1.28303639436183e-51	-0.612491	0.37	0.577	1.96176264697924e-47	0: Endothelial Cells	db/db < ctrl
Pdlim5	1.68095683851826e-51	0.493093	0.79	0.769	2.57018300609442e-47	0: Endothelial Cells	db/db > ctrl
Ucp3	2.71952607309124e-51	2.09809	0.171	0.057	4.15815536575651e-47	0: Endothelial Cells	db/db > ctrl
Mapk12	5.01336018438488e-51	-0.525919	0.537	0.733	7.66542772192449e-47	0: Endothelial Cells	db/db < ctrl
Cox4i1	6.67602419654877e-51	0.691128	0.594	0.518	1.02076409965231e-46	0: Endothelial Cells	db/db > ctrl
Plekho1	8.20919913480346e-51	-0.540358	0.451	0.655	1.25518654771145e-46	0: Endothelial Cells	db/db < ctrl
Apln	1.6003230217627e-50	-1.6027	0.035	0.132	2.44689390027517e-46	0: Endothelial Cells	db/db < ctrl
Trp53inp2	2.47459269108506e-50	0.850896	0.556	0.469	3.78365222466905e-46	0: Endothelial Cells	db/db > ctrl
Ecscr	2.92680431639275e-50	-0.57676	0.354	0.563	4.47508379976451e-46	0: Endothelial Cells	db/db < ctrl
Clu	4.23726065456587e-50	0.613325	0.611	0.515	6.47877154083122e-46	0: Endothelial Cells	db/db > ctrl
Mgll	4.80206944289199e-50	0.376491	0.929	0.897	7.34236417818185e-46	0: Endothelial Cells	db/db > ctrl
Gng11	1.51003043697943e-49	-0.550049	0.494	0.684	2.30883653814155e-45	0: Endothelial Cells	db/db < ctrl
Ifitm5	1.87426943526238e-49	-1.67654	0.038	0.137	2.86575796651618e-45	0: Endothelial Cells	db/db < ctrl
Trim30a	2.28670508467276e-49	-0.850195	0.149	0.309	3.49637207446466e-45	0: Endothelial Cells	db/db < ctrl
Fam111a	2.60525933371054e-49	-1.64275	0.036	0.133	3.98344152124341e-45	0: Endothelial Cells	db/db < ctrl
Slc28a2	3.78323970913425e-49	-0.50436	0.708	0.829	5.78457351526626e-45	0: Endothelial Cells	db/db < ctrl
Acsl1	4.3352566571546e-49	0.691461	0.6	0.524	6.62860742878938e-45	0: Endothelial Cells	db/db > ctrl
Nsd1	6.33618328700282e-49	-0.457018	0.561	0.75	9.68802424582731e-45	0: Endothelial Cells	db/db < ctrl
Ppp1r16b	6.59424451239017e-49	-0.672707	0.248	0.433	1.00825998594446e-44	0: Endothelial Cells	db/db < ctrl
Adam17	1.09452443414468e-48	-0.70896	0.217	0.396	1.67352785980721e-44	0: Endothelial Cells	db/db < ctrl
Cd74	1.13466149593575e-48	-1.31974	0.046	0.15	1.73489742728577e-44	0: Endothelial Cells	db/db < ctrl
Clec1a	1.14672984730377e-48	0.63097	0.68	0.606	1.75334993652746e-44	0: Endothelial Cells	db/db > ctrl
Dab2	1.39807256407992e-48	-0.687119	0.253	0.44	2.13765295047819e-44	0: Endothelial Cells	db/db < ctrl
Tek	1.65692040991924e-48	-0.526379	0.525	0.712	2.53343130676651e-44	0: Endothelial Cells	db/db < ctrl
Plin5	2.02384071495753e-48	1.57313	0.237	0.113	3.09445245317006e-44	0: Endothelial Cells	db/db > ctrl
Gopc	2.95910415767315e-48	-0.740869	0.212	0.386	4.52447025708224e-44	0: Endothelial Cells	db/db < ctrl
Cd200	3.27615661067192e-48	-0.525296	0.595	0.77	5.00924345771736e-44	0: Endothelial Cells	db/db < ctrl
Zscan26	3.67730431803484e-48	-0.496519	0.447	0.66	5.62259830227527e-44	0: Endothelial Cells	db/db < ctrl
Plpp1	4.05223112304713e-48	0.799241	0.624	0.556	6.19586138713907e-44	0: Endothelial Cells	db/db > ctrl
Fmnl1	4.19568304207268e-48	-0.671351	0.232	0.417	6.41519937132913e-44	0: Endothelial Cells	db/db < ctrl
Sod2	1.29304261899093e-47	0.584536	0.687	0.647	1.97706216443713e-43	0: Endothelial Cells	db/db > ctrl
Strn4	1.34202644104954e-47	-0.619627	0.379	0.571	2.05195842836475e-43	0: Endothelial Cells	db/db < ctrl
Ecm2	1.39950328091115e-47	-0.915798	0.127	0.27	2.13984051651315e-43	0: Endothelial Cells	db/db < ctrl
Rnd1	1.41182122216868e-47	-2.15493	0.023	0.106	2.15867464869591e-43	0: Endothelial Cells	db/db < ctrl
Zgpat	1.43175502135685e-47	-0.609025	0.293	0.486	2.18915342765462e-43	0: Endothelial Cells	db/db < ctrl
Jmjd6	1.55269828792176e-47	-0.686745	0.198	0.369	2.37407568223237e-43	0: Endothelial Cells	db/db < ctrl
Adgrl4	1.61262407274108e-47	0.341705	0.951	0.932	2.46570220722112e-43	0: Endothelial Cells	db/db > ctrl
Prkcg	1.88334044193503e-47	-0.923866	0.127	0.27	2.87962753571866e-43	0: Endothelial Cells	db/db < ctrl
Pvr	1.89578100035867e-47	-0.95584	0.123	0.265	2.89864914954841e-43	0: Endothelial Cells	db/db < ctrl
C1qtnf9	2.00175947926272e-47	-0.577028	0.454	0.646	3.06069024379269e-43	0: Endothelial Cells	db/db < ctrl
Fxyd6	2.84874115183287e-47	-1.22556	0.093	0.219	4.35572522115246e-43	0: Endothelial Cells	db/db < ctrl
Rbm3	3.7338838271936e-47	-0.920355	0.107	0.245	5.70910837177902e-43	0: Endothelial Cells	db/db < ctrl
Xdh	4.31248865311414e-47	0.468039	0.89	0.853	6.59379515061153e-43	0: Endothelial Cells	db/db > ctrl
Tnfsf13	4.42689184425695e-47	-0.70047	0.182	0.348	6.76871762986888e-43	0: Endothelial Cells	db/db < ctrl
Edem1	5.61649765306018e-47	-0.826483	0.147	0.301	8.58762491152901e-43	0: Endothelial Cells	db/db < ctrl
Zfp57	7.50735376135699e-47	-1.49705	0.037	0.132	1.14787439011148e-42	0: Endothelial Cells	db/db < ctrl
Phactr4	7.58717189922171e-47	-0.644779	0.27	0.455	1.160078583391e-42	0: Endothelial Cells	db/db < ctrl
Got1	9.4082919224798e-47	0.724368	0.574	0.489	1.43852783494716e-42	0: Endothelial Cells	db/db > ctrl
Plekhg5	9.52054434738202e-47	-0.450785	0.604	0.781	1.45569123071471e-42	0: Endothelial Cells	db/db < ctrl
Kcnb1	9.67619190873238e-47	-0.933834	0.103	0.236	1.47948974284518e-42	0: Endothelial Cells	db/db < ctrl
Trim54	1.1456152371854e-46	0.857395	0.494	0.385	1.75164569765648e-42	0: Endothelial Cells	db/db > ctrl
Ogt	1.14705210026443e-46	-0.555503	0.426	0.632	1.75384266130432e-42	0: Endothelial Cells	db/db < ctrl
Rbck1	1.24626638722429e-46	-0.535625	0.398	0.603	1.90554130606594e-42	0: Endothelial Cells	db/db < ctrl
Dgkd	1.86645468486699e-46	-0.728031	0.233	0.41	2.85380921316162e-42	0: Endothelial Cells	db/db < ctrl
Plod1	1.94324032145763e-46	-0.496305	0.456	0.659	2.97121445150872e-42	0: Endothelial Cells	db/db < ctrl
Adrb2	2.35350811369297e-46	-1.4156	0.047	0.149	3.59851390583655e-42	0: Endothelial Cells	db/db < ctrl
Spaar	3.20291765644027e-46	1.07939	0.383	0.257	4.89726109669717e-42	0: Endothelial Cells	db/db > ctrl
Spata13	3.55941206254739e-46	-0.761672	0.209	0.379	5.44234104363495e-42	0: Endothelial Cells	db/db < ctrl
St3gal6	3.72343389070725e-46	-0.870508	0.142	0.291	5.69313041889138e-42	0: Endothelial Cells	db/db < ctrl
Cd93	3.94470119003936e-46	-0.404298	0.77	0.878	6.03144811957018e-42	0: Endothelial Cells	db/db < ctrl
Slc27a1	5.18550159384785e-46	1.24498	0.324	0.199	7.92863193699336e-42	0: Endothelial Cells	db/db > ctrl
Mybpc3	8.08182107367663e-46	0.521905	0.736	0.706	1.23571044216516e-41	0: Endothelial Cells	db/db > ctrl
Rgs3	8.1569058435077e-46	-0.453804	0.672	0.821	1.24719090347233e-41	0: Endothelial Cells	db/db < ctrl
Lpin3	1.83281292985939e-45	-1.45274	0.052	0.154	2.80237096975501e-41	0: Endothelial Cells	db/db < ctrl
Arap3	1.95338204506494e-45	-0.347487	0.807	0.901	2.98672114690429e-41	0: Endothelial Cells	db/db < ctrl
Cd34	1.97855863839196e-45	-0.476799	0.683	0.815	3.02521615810131e-41	0: Endothelial Cells	db/db < ctrl
Epha2	2.05884951061655e-45	-0.725239	0.198	0.362	3.14798090173271e-41	0: Endothelial Cells	db/db < ctrl
Nos2	2.14279511944692e-45	-0.732406	0.253	0.427	3.27633373763434e-41	0: Endothelial Cells	db/db < ctrl
Bmp1	2.167358338646e-45	-0.642951	0.23	0.405	3.31389089978973e-41	0: Endothelial Cells	db/db < ctrl
Cbfb	2.20500010695308e-45	-0.587291	0.235	0.418	3.37144516353125e-41	0: Endothelial Cells	db/db < ctrl
Fzd4	3.17978504665676e-45	0.575197	0.733	0.685	4.86189133633819e-41	0: Endothelial Cells	db/db > ctrl
Mfge8	4.30163269448804e-45	0.728961	0.599	0.522	6.57719638987221e-41	0: Endothelial Cells	db/db > ctrl
Ndufc2	6.18274632272251e-45	0.660484	0.615	0.543	9.45341912744272e-41	0: Endothelial Cells	db/db > ctrl
Kctd17	6.83328233405104e-45	-0.569581	0.33	0.523	1.0448088688764e-40	0: Endothelial Cells	db/db < ctrl
Uqcrfs1	9.24150657411431e-45	0.520012	0.736	0.693	1.41302635518208e-40	0: Endothelial Cells	db/db > ctrl
Fam117b	1.14006703180609e-44	0.7636	0.582	0.486	1.74316249163151e-40	0: Endothelial Cells	db/db > ctrl
Stxbp6	1.38899865732686e-44	-1.51102	0.038	0.13	2.12377894705277e-40	0: Endothelial Cells	db/db < ctrl
Slc25a3	1.73508732660756e-44	0.473523	0.784	0.775	2.65294852238296e-40	0: Endothelial Cells	db/db > ctrl
Myo1b	1.9593517321522e-44	-0.550241	0.337	0.534	2.99584879846071e-40	0: Endothelial Cells	db/db < ctrl
Epn2	2.03967131210557e-44	-0.531578	0.404	0.61	3.11865743620942e-40	0: Endothelial Cells	db/db < ctrl
Tlnrd1	2.65236850840614e-44	-0.654884	0.273	0.449	4.05547144935299e-40	0: Endothelial Cells	db/db < ctrl
Wdr37	2.67143112794532e-44	-0.579767	0.344	0.541	4.0846181946284e-40	0: Endothelial Cells	db/db < ctrl
Trim12a	3.00318220807714e-44	-0.727226	0.158	0.314	4.59186559614995e-40	0: Endothelial Cells	db/db < ctrl
Dok4	5.00033893293891e-44	-0.654183	0.316	0.492	7.6455182284636e-40	0: Endothelial Cells	db/db < ctrl
Shisa5	5.37497759531035e-44	-0.503139	0.405	0.604	8.21834074322953e-40	0: Endothelial Cells	db/db < ctrl
Sh3tc2	9.93590741252797e-44	-0.723852	0.166	0.321	1.51920024337553e-39	0: Endothelial Cells	db/db < ctrl
Pdlim1	1.29582918989654e-43	-0.60056	0.312	0.5	1.9813228313518e-39	0: Endothelial Cells	db/db < ctrl
Fmo2	1.35699886605023e-43	1.09559	0.427	0.3	2.07485126619081e-39	0: Endothelial Cells	db/db > ctrl
Zfp397	1.41011259646938e-43	-0.75143	0.155	0.306	2.15606216000168e-39	0: Endothelial Cells	db/db < ctrl
Ppm1f	1.42283388961949e-43	-0.537592	0.333	0.526	2.17551301722821e-39	0: Endothelial Cells	db/db < ctrl
C2cd2l	1.48921400144461e-43	-0.678556	0.206	0.371	2.27700820820881e-39	0: Endothelial Cells	db/db < ctrl
Gbp5	1.56993012637672e-43	-0.515174	0.332	0.524	2.40042316323e-39	0: Endothelial Cells	db/db < ctrl
Mllt6	2.30174500261124e-43	-0.479966	0.424	0.63	3.51936810899258e-39	0: Endothelial Cells	db/db < ctrl
Ccnl2	2.75860961468434e-43	-0.39703	0.673	0.826	4.21791410085235e-39	0: Endothelial Cells	db/db < ctrl
Stk10	3.18580999349438e-43	-0.588076	0.22	0.391	4.87110348005291e-39	0: Endothelial Cells	db/db < ctrl
Nr1d2	3.21495157574904e-43	-0.480513	0.478	0.674	4.91566095932029e-39	0: Endothelial Cells	db/db < ctrl
Tgfb1	4.44683552640039e-43	-0.635897	0.262	0.435	6.79921151986619e-39	0: Endothelial Cells	db/db < ctrl
Cryab	4.85970851348089e-43	0.361702	0.904	0.914	7.43049431711228e-39	0: Endothelial Cells	db/db > ctrl
Nop56	5.24092620799051e-43	-0.911343	0.136	0.274	8.0133761720175e-39	0: Endothelial Cells	db/db < ctrl
Zbtb20	6.02069984859039e-43	-0.545491	0.406	0.603	9.20565006849471e-39	0: Endothelial Cells	db/db < ctrl
Mcam	6.05857559394727e-43	-0.752705	0.354	0.527	9.26356208314538e-39	0: Endothelial Cells	db/db < ctrl
Dusp11	8.54339156484794e-43	-0.481444	0.401	0.604	1.30628457026525e-38	0: Endothelial Cells	db/db < ctrl
Asap2	1.03675651530741e-42	-0.572819	0.381	0.57	1.58520071190503e-38	0: Endothelial Cells	db/db < ctrl
Sorbs1	1.19546902672916e-42	0.42566	0.843	0.825	1.82787214186888e-38	0: Endothelial Cells	db/db > ctrl
Ppic	1.24077331987475e-42	-0.591651	0.24	0.416	1.89714240608849e-38	0: Endothelial Cells	db/db < ctrl
Tgm2	1.24754851823507e-42	0.576973	0.645	0.564	1.90750168438142e-38	0: Endothelial Cells	db/db > ctrl
St8sia4	1.63623939553642e-42	-0.5408	0.43	0.612	2.50181003577518e-38	0: Endothelial Cells	db/db < ctrl
Acox1	1.66764187497117e-42	0.736794	0.554	0.49	2.54982442683092e-38	0: Endothelial Cells	db/db > ctrl
Map3k1	1.70972693364371e-42	-0.510742	0.376	0.571	2.61417248154124e-38	0: Endothelial Cells	db/db < ctrl
Dusp3	2.06370477523595e-42	-0.383459	0.763	0.872	3.15540460133578e-38	0: Endothelial Cells	db/db < ctrl
Ampd3	3.11986199922209e-42	-0.713073	0.178	0.333	4.77026899681057e-38	0: Endothelial Cells	db/db < ctrl
Zfp608	3.1524280215366e-42	-0.627695	0.217	0.383	4.82006244492947e-38	0: Endothelial Cells	db/db < ctrl
Igsf9b	3.23382682875048e-42	-1.49291	0.04	0.13	4.94452122115949e-38	0: Endothelial Cells	db/db < ctrl
Zfp715	3.53321069805798e-42	-0.476453	0.455	0.655	5.40227915733066e-38	0: Endothelial Cells	db/db < ctrl
Ercc1	3.90404196252467e-42	0.764072	0.59	0.528	5.96928016070022e-38	0: Endothelial Cells	db/db > ctrl
Clk1	5.80422320816803e-42	-0.381846	0.734	0.869	8.87465728528891e-38	0: Endothelial Cells	db/db < ctrl
Spred1	6.51731563582678e-42	-0.637743	0.248	0.42	9.96497560717914e-38	0: Endothelial Cells	db/db < ctrl
Arhgap26	8.22909428952837e-42	-0.621559	0.277	0.455	1.25822851686889e-37	0: Endothelial Cells	db/db < ctrl
Atp5b	8.76684137042957e-42	0.431617	0.778	0.769	1.34045004553868e-37	0: Endothelial Cells	db/db > ctrl
Zc3hav1	8.91826831303389e-42	-0.710475	0.251	0.42	1.36360322506288e-37	0: Endothelial Cells	db/db < ctrl
Taf1d	9.45876585770452e-42	-0.613231	0.231	0.402	1.44624529964302e-37	0: Endothelial Cells	db/db < ctrl
Sfpq	1.15193005738687e-41	-0.472212	0.403	0.616	1.76130105774452e-37	0: Endothelial Cells	db/db < ctrl
Sipa1	1.16196543679083e-41	-0.545063	0.349	0.544	1.77664515285318e-37	0: Endothelial Cells	db/db < ctrl
Hacd4	1.33090851361624e-41	-1.28613	0.052	0.149	2.03495911731923e-37	0: Endothelial Cells	db/db < ctrl
Ptprb	1.40930739885547e-41	-0.430364	0.771	0.882	2.15483101285002e-37	0: Endothelial Cells	db/db < ctrl
Tmem181a	1.47927058269063e-41	-0.565336	0.257	0.438	2.26180472093398e-37	0: Endothelial Cells	db/db < ctrl
Adora2a	1.61625305863831e-41	1.09893	0.376	0.259	2.47125092665797e-37	0: Endothelial Cells	db/db > ctrl
Colgalt2	2.20268368469941e-41	-0.671673	0.162	0.311	3.36790335390539e-37	0: Endothelial Cells	db/db < ctrl
Ascc3	2.21894786647515e-41	-0.757752	0.149	0.291	3.39277128784051e-37	0: Endothelial Cells	db/db < ctrl
Parp12	2.59592377240192e-41	-0.576176	0.341	0.526	3.96916744800254e-37	0: Endothelial Cells	db/db < ctrl
Cdc42bpb	2.7421185005726e-41	-0.438586	0.551	0.734	4.19269918737551e-37	0: Endothelial Cells	db/db < ctrl
Tet3	2.7872378522219e-41	-0.641514	0.185	0.343	4.26168667604729e-37	0: Endothelial Cells	db/db < ctrl
Ehd2	3.77825713503105e-41	-0.311411	0.843	0.922	5.77695515946247e-37	0: Endothelial Cells	db/db < ctrl
Wscd1	4.86594017483724e-41	-1.21851	0.055	0.153	7.44002252732615e-37	0: Endothelial Cells	db/db < ctrl
Ctif	5.8256308093074e-41	-0.575066	0.268	0.446	8.90738950743102e-37	0: Endothelial Cells	db/db < ctrl
Micall2	6.13319759176885e-41	-1.14398	0.075	0.184	9.37765911781457e-37	0: Endothelial Cells	db/db < ctrl
Arhgef5	6.75037831597453e-41	-0.691976	0.174	0.325	1.03213284451251e-36	0: Endothelial Cells	db/db < ctrl
Ifnar1	7.06114719390252e-41	-0.545144	0.307	0.491	1.0796494059477e-36	0: Endothelial Cells	db/db < ctrl
Jun	7.61534452162112e-41	-0.623247	0.46	0.619	1.16438617735587e-36	0: Endothelial Cells	db/db < ctrl
Tjap1	1.02544277961175e-40	-0.694171	0.19	0.344	1.56790201002637e-36	0: Endothelial Cells	db/db < ctrl
Xpo1	1.35957732068714e-40	-0.5902	0.286	0.465	2.07879372333064e-36	0: Endothelial Cells	db/db < ctrl
Des	1.81097724062271e-40	0.409978	0.841	0.814	2.76898420091212e-36	0: Endothelial Cells	db/db > ctrl
Zfc3h1	1.89103611629906e-40	-0.538973	0.255	0.435	2.89139422182126e-36	0: Endothelial Cells	db/db < ctrl
Acr	1.90044152175132e-40	1.30902	0.295	0.181	2.90577508675776e-36	0: Endothelial Cells	db/db > ctrl
Rrad	2.05481199132236e-40	1.05136	0.373	0.261	3.14180753473189e-36	0: Endothelial Cells	db/db > ctrl
Sparcl1	2.23998401353897e-40	-0.345972	0.858	0.927	3.42493555670109e-36	0: Endothelial Cells	db/db < ctrl
Rasa1	2.27588316346204e-40	-0.574577	0.2	0.362	3.47982535693346e-36	0: Endothelial Cells	db/db < ctrl
Plin2	2.452477219161e-40	1.004	0.405	0.294	3.74983766809716e-36	0: Endothelial Cells	db/db > ctrl
Dhx16	2.61793940939837e-40	-0.588665	0.205	0.369	4.00282935697011e-36	0: Endothelial Cells	db/db < ctrl
Myl6	2.62498137392382e-40	-0.594049	0.243	0.416	4.01359652072952e-36	0: Endothelial Cells	db/db < ctrl
Usp12	2.6733958390183e-40	-0.783934	0.12	0.251	4.08762223785898e-36	0: Endothelial Cells	db/db < ctrl
Exoc5	3.60689749173487e-40	-0.564959	0.219	0.387	5.51494626486262e-36	0: Endothelial Cells	db/db < ctrl
Orc4	3.60896597945545e-40	-0.621576	0.196	0.353	5.51810898258738e-36	0: Endothelial Cells	db/db < ctrl
Ppp1r9b	5.26381410897452e-40	-0.56966	0.262	0.434	8.04837177262204e-36	0: Endothelial Cells	db/db < ctrl
Dido1	6.77426772093726e-40	-0.533428	0.224	0.395	1.03578553453131e-35	0: Endothelial Cells	db/db < ctrl
Exoc3l	6.77916342585001e-40	-0.559664	0.196	0.358	1.03653408781247e-35	0: Endothelial Cells	db/db < ctrl
Ttc28	6.88858195975289e-40	-0.464625	0.413	0.615	1.05326418164622e-35	0: Endothelial Cells	db/db < ctrl
Lgals4	7.63247848294629e-40	1.0477	0.371	0.255	1.16700596004249e-35	0: Endothelial Cells	db/db > ctrl
Zyx	7.94293197366734e-40	-0.545429	0.333	0.511	1.21447429877374e-35	0: Endothelial Cells	db/db < ctrl
Parp10	9.2840948813352e-40	-0.554104	0.286	0.463	1.41953810735615e-35	0: Endothelial Cells	db/db < ctrl
Pcna	1.14459606434834e-39	-0.897289	0.097	0.216	1.75008738238861e-35	0: Endothelial Cells	db/db < ctrl
Erg	1.32927017997213e-39	-0.562132	0.331	0.511	2.03245410517739e-35	0: Endothelial Cells	db/db < ctrl
Sdhb	1.40415120332209e-39	0.433283	0.785	0.784	2.14694718987947e-35	0: Endothelial Cells	db/db > ctrl
Dst	1.49638265742088e-39	-0.324979	0.775	0.896	2.28796908319652e-35	0: Endothelial Cells	db/db < ctrl
Tmem173	2.08471620351235e-39	-0.843498	0.101	0.222	3.18753107517038e-35	0: Endothelial Cells	db/db < ctrl
Cmpk2	2.15912053478129e-39	-0.883233	0.126	0.255	3.30129529768059e-35	0: Endothelial Cells	db/db < ctrl
Kit	2.43765985493266e-39	-1.16216	0.069	0.17	3.72718191819203e-35	0: Endothelial Cells	db/db < ctrl
Clmn	2.51649339196701e-39	-1.55345	0.036	0.12	3.84771839631756e-35	0: Endothelial Cells	db/db < ctrl
Sybu	3.33444032044792e-39	-0.756362	0.164	0.306	5.09835924996487e-35	0: Endothelial Cells	db/db < ctrl
Ddx5	3.99312532714617e-39	-0.419512	0.551	0.731	6.10548862520649e-35	0: Endothelial Cells	db/db < ctrl
Crat	4.04163712329383e-39	0.88571	0.446	0.359	6.17966316151627e-35	0: Endothelial Cells	db/db > ctrl
Casc3	4.14457711929406e-39	-0.520756	0.266	0.439	6.33705841540062e-35	0: Endothelial Cells	db/db < ctrl
Ankrd10	4.69640578118728e-39	-0.570495	0.203	0.36	7.18080443943535e-35	0: Endothelial Cells	db/db < ctrl
Khdrbs1	4.88877145987385e-39	-0.51271	0.301	0.484	7.47493156214712e-35	0: Endothelial Cells	db/db < ctrl
Ndufb9	5.86909444165619e-39	0.41812	0.789	0.783	8.97384540129231e-35	0: Endothelial Cells	db/db > ctrl
Arrdc4	6.70944729111169e-39	-1.05535	0.141	0.269	1.02587449081098e-34	0: Endothelial Cells	db/db < ctrl
Tmem132a	7.05657557070134e-39	-1.24895	0.062	0.159	1.07895040476024e-34	0: Endothelial Cells	db/db < ctrl
Ywhah	1.10011765166758e-38	-0.618145	0.231	0.391	1.68207988939973e-34	0: Endothelial Cells	db/db < ctrl
Ptpn12	1.21440878894895e-38	-0.5362	0.34	0.518	1.85683103830294e-34	0: Endothelial Cells	db/db < ctrl
Akr1c14	1.244932978769e-38	-0.833871	0.1	0.219	1.90350252453781e-34	0: Endothelial Cells	db/db < ctrl
Pkn3	1.29911237598457e-38	-0.651195	0.316	0.474	1.98634282288041e-34	0: Endothelial Cells	db/db < ctrl
Ppp2r5a	1.38631266313056e-38	-0.535108	0.373	0.552	2.11967206192663e-34	0: Endothelial Cells	db/db < ctrl
Grasp	1.55663613395898e-38	-0.604082	0.255	0.421	2.38009664882328e-34	0: Endothelial Cells	db/db < ctrl
Srsf2	1.58903690981611e-38	-0.482745	0.349	0.54	2.42963743510884e-34	0: Endothelial Cells	db/db < ctrl
Hip1r	1.81127560858933e-38	-0.47061	0.394	0.587	2.76944040553309e-34	0: Endothelial Cells	db/db < ctrl
Pwwp2b	1.93970554210467e-38	-1.11088	0.079	0.186	2.96580977387805e-34	0: Endothelial Cells	db/db < ctrl
Prpf39	2.04538835899045e-38	-0.465134	0.402	0.601	3.1273988008964e-34	0: Endothelial Cells	db/db < ctrl
Lrch3	2.10649291381648e-38	-0.486334	0.338	0.53	3.2208276652254e-34	0: Endothelial Cells	db/db < ctrl
Dchs1	2.11618343105589e-38	-0.616174	0.206	0.361	3.23564446608446e-34	0: Endothelial Cells	db/db < ctrl
Atp1a1	2.15118923470318e-38	0.511908	0.701	0.676	3.28916833986116e-34	0: Endothelial Cells	db/db > ctrl
Rassf3	2.15765777196027e-38	-0.640379	0.197	0.35	3.29905873332725e-34	0: Endothelial Cells	db/db < ctrl
Exoc6	2.42749273903284e-38	-0.558191	0.275	0.446	3.71163639798121e-34	0: Endothelial Cells	db/db < ctrl
Ptpre	2.67354288943428e-38	-0.87592	0.107	0.226	4.08784707794501e-34	0: Endothelial Cells	db/db < ctrl
Acacb	3.00882056600734e-38	0.740843	0.513	0.427	4.60048664542522e-34	0: Endothelial Cells	db/db > ctrl
Spry1	3.01966079464649e-38	0.762244	0.525	0.425	4.61706135501449e-34	0: Endothelial Cells	db/db > ctrl
Fam193b	3.05137339195376e-38	-0.445203	0.448	0.644	4.6655499162973e-34	0: Endothelial Cells	db/db < ctrl
Ddx46	3.34761960701748e-38	-0.552536	0.236	0.404	5.11851037912972e-34	0: Endothelial Cells	db/db < ctrl
Acrbp	3.81122407188688e-38	-0.971463	0.073	0.177	5.82736160591504e-34	0: Endothelial Cells	db/db < ctrl
Uba7	5.12727779562431e-38	-0.439341	0.458	0.645	7.83960774950957e-34	0: Endothelial Cells	db/db < ctrl
Ralgapa1	5.70201916147312e-38	-0.415401	0.611	0.779	8.71838729789241e-34	0: Endothelial Cells	db/db < ctrl
Rnf31	6.29024283484691e-38	-0.636358	0.179	0.328	9.61778129448093e-34	0: Endothelial Cells	db/db < ctrl
Clec12b	7.86022569832689e-38	1.79323	0.162	0.066	1.20182850927418e-33	0: Endothelial Cells	db/db > ctrl
Ptprk	8.40650928409515e-38	-0.822133	0.13	0.257	1.28535526953815e-33	0: Endothelial Cells	db/db < ctrl
Ndufb8	8.95914984488217e-38	0.456767	0.74	0.714	1.36985401128248e-33	0: Endothelial Cells	db/db > ctrl
Vps37b	9.63749018382609e-38	-0.764063	0.122	0.248	1.47357224910701e-33	0: Endothelial Cells	db/db < ctrl
Rasip1	1.01381280675626e-37	-0.302312	0.841	0.919	1.55011978153033e-33	0: Endothelial Cells	db/db < ctrl
Ak1	1.03547677264522e-37	0.568806	0.608	0.531	1.58324398537454e-33	0: Endothelial Cells	db/db > ctrl
Sgcg	1.04969079231136e-37	1.05846	0.345	0.234	1.60497722144407e-33	0: Endothelial Cells	db/db > ctrl
Zfp516	1.11387818382526e-37	-0.653075	0.137	0.271	1.70311974306883e-33	0: Endothelial Cells	db/db < ctrl
Lipe	1.58368051490615e-37	0.446606	0.797	0.748	2.4214475072915e-33	0: Endothelial Cells	db/db > ctrl
Srsf3	1.63505794552206e-37	-0.768676	0.121	0.245	2.50000359870324e-33	0: Endothelial Cells	db/db < ctrl
Nmi	1.75676236218565e-37	-0.701988	0.209	0.362	2.68608965178185e-33	0: Endothelial Cells	db/db < ctrl
Neurl3	1.76042820038356e-37	-1.61692	0.043	0.127	2.69169471838647e-33	0: Endothelial Cells	db/db < ctrl
Dot1l	2.31518380779292e-37	-0.581147	0.208	0.367	3.53991604211538e-33	0: Endothelial Cells	db/db < ctrl
Sox18	2.8856285457727e-37	0.427584	0.873	0.848	4.41212604648646e-33	0: Endothelial Cells	db/db > ctrl
Plcb4	2.91347895590037e-37	-0.415211	0.637	0.777	4.45470932357166e-33	0: Endothelial Cells	db/db < ctrl
Vps26b	2.92697602936131e-37	-0.615323	0.222	0.377	4.47534634889344e-33	0: Endothelial Cells	db/db < ctrl
Uhrf2	3.24212487461059e-37	-0.581185	0.21	0.367	4.9572089332796e-33	0: Endothelial Cells	db/db < ctrl
Skap2	3.25662912511395e-37	-0.572404	0.207	0.365	4.97938593229924e-33	0: Endothelial Cells	db/db < ctrl
Adar	7.93840498058048e-37	-0.517575	0.308	0.485	1.21378212153075e-32	0: Endothelial Cells	db/db < ctrl
Cxcl16	8.25413828483002e-37	-0.970732	0.092	0.202	1.26205774375051e-32	0: Endothelial Cells	db/db < ctrl
Mtdh	8.32213378227072e-37	-0.538629	0.329	0.509	1.27245425530919e-32	0: Endothelial Cells	db/db < ctrl
Zfp871	8.34998783225448e-37	-0.505178	0.243	0.412	1.27671313955171e-32	0: Endothelial Cells	db/db < ctrl
Nfya	8.39227562138153e-37	-0.628808	0.181	0.327	1.28317894250924e-32	0: Endothelial Cells	db/db < ctrl
Rras	9.61221939691157e-37	-0.466991	0.342	0.525	1.46970834578778e-32	0: Endothelial Cells	db/db < ctrl
Lysmd2	9.86108590348916e-37	-0.614075	0.213	0.366	1.50776003464349e-32	0: Endothelial Cells	db/db < ctrl
Hist3h2a	1.01171824029805e-36	-0.902816	0.075	0.178	1.54691718941572e-32	0: Endothelial Cells	db/db < ctrl
Casp12	1.05581435189889e-36	-1.13748	0.054	0.145	1.6143401440534e-32	0: Endothelial Cells	db/db < ctrl
Stom	1.13951172490233e-36	0.92578	0.413	0.314	1.74231342737566e-32	0: Endothelial Cells	db/db > ctrl
Trim14	1.46434552185292e-36	-0.796632	0.139	0.267	2.23898430291311e-32	0: Endothelial Cells	db/db < ctrl
Rell1	2.16642342685199e-36	-0.78318	0.108	0.225	3.3124614196567e-32	0: Endothelial Cells	db/db < ctrl
Hdac10	2.46227070963615e-36	-0.755787	0.128	0.252	3.76481191503368e-32	0: Endothelial Cells	db/db < ctrl
Sigirr	2.55958079770311e-36	-0.473587	0.276	0.449	3.91359903968806e-32	0: Endothelial Cells	db/db < ctrl
Rusc2	2.99094804436792e-36	-0.499692	0.3	0.473	4.57315955983854e-32	0: Endothelial Cells	db/db < ctrl
Safb2	2.99502005394128e-36	-0.434811	0.425	0.614	4.57938566247622e-32	0: Endothelial Cells	db/db < ctrl
Adgrl2	3.16417915874861e-36	-0.594268	0.307	0.47	4.83802993372662e-32	0: Endothelial Cells	db/db < ctrl
Mapk8ip3	3.29085406029987e-36	-0.474612	0.424	0.613	5.03171585819851e-32	0: Endothelial Cells	db/db < ctrl
Zfp366	3.88895623469124e-36	-0.465044	0.465	0.641	5.9462140828429e-32	0: Endothelial Cells	db/db < ctrl
Pcdhga5	6.2551793085515e-36	-0.738307	0.222	0.367	9.56416916277524e-32	0: Endothelial Cells	db/db < ctrl
Ttc14	7.03859279640785e-36	-0.433628	0.418	0.609	1.07620083857076e-31	0: Endothelial Cells	db/db < ctrl
Tbx6	7.34199993272124e-36	-1.3833	0.039	0.12	1.12259178971308e-31	0: Endothelial Cells	db/db < ctrl
Ccm2l	8.68136988131923e-36	-0.328297	0.763	0.879	1.32738145485371e-31	0: Endothelial Cells	db/db < ctrl
Itga9	9.05388849341164e-36	-0.82004	0.131	0.253	1.38433955064264e-31	0: Endothelial Cells	db/db < ctrl
Rbm12b2	9.7425988956853e-36	-0.563551	0.208	0.361	1.48964337115028e-31	0: Endothelial Cells	db/db < ctrl
Rbbp5	1.06218320427502e-35	-0.671188	0.144	0.275	1.6240781193365e-31	0: Endothelial Cells	db/db < ctrl
Jam2	1.06267323712271e-35	-0.33436	0.812	0.897	1.62482737956062e-31	0: Endothelial Cells	db/db < ctrl
Cdc42ep1	1.15743753864327e-35	-0.379516	0.685	0.821	1.76972199658556e-31	0: Endothelial Cells	db/db < ctrl
Zkscan3	1.17955148921135e-35	-0.49982	0.276	0.446	1.80353422700416e-31	0: Endothelial Cells	db/db < ctrl
Cfap20	1.18894265876863e-35	-0.589814	0.189	0.337	1.81789332525723e-31	0: Endothelial Cells	db/db < ctrl
Itga6	1.22543789995146e-35	-0.399468	0.717	0.836	1.87369454902579e-31	0: Endothelial Cells	db/db < ctrl
Ino80d	1.25366103680005e-35	-0.501454	0.304	0.477	1.91684772526727e-31	0: Endothelial Cells	db/db < ctrl
Rspry1	1.7497212959624e-35	-0.680682	0.16	0.293	2.6753238615265e-31	0: Endothelial Cells	db/db < ctrl
Csnk1e	1.80162951785215e-35	-0.474426	0.314	0.488	2.75469153279593e-31	0: Endothelial Cells	db/db < ctrl
Ripk2	1.85048212393444e-35	-1.05065	0.078	0.178	2.82938716749575e-31	0: Endothelial Cells	db/db < ctrl
Tal1	1.9766549196692e-35	-0.660661	0.151	0.283	3.0223053721742e-31	0: Endothelial Cells	db/db < ctrl
Myzap	2.23974287399011e-35	0.546666	0.648	0.61	3.42456685433087e-31	0: Endothelial Cells	db/db > ctrl
Arl5b	2.30186066729332e-35	-0.714221	0.14	0.268	3.51954496029148e-31	0: Endothelial Cells	db/db < ctrl
Comt	2.40570610622323e-35	0.912496	0.42	0.331	3.67832463641532e-31	0: Endothelial Cells	db/db > ctrl
Syncrip	2.51369573476483e-35	-0.526182	0.306	0.472	3.84344077845543e-31	0: Endothelial Cells	db/db < ctrl
Ogfr	2.53074396107161e-35	-0.58686	0.234	0.389	3.8695075164785e-31	0: Endothelial Cells	db/db < ctrl
Slc1a5	3.64646207599219e-35	-1.16329	0.064	0.156	5.57544051419206e-31	0: Endothelial Cells	db/db < ctrl
Nbeal1	3.85403090246849e-35	-0.445537	0.478	0.664	5.89281324987432e-31	0: Endothelial Cells	db/db < ctrl
Fgd6	4.01200876300003e-35	-0.632507	0.149	0.281	6.13436139862705e-31	0: Endothelial Cells	db/db < ctrl
Snrnp48	5.20850572829612e-35	-0.491385	0.235	0.398	7.96380525856477e-31	0: Endothelial Cells	db/db < ctrl
Tspan15	5.76745950538904e-35	-0.552836	0.222	0.376	8.81844558373984e-31	0: Endothelial Cells	db/db < ctrl
Smg7	6.74794020383175e-35	-0.491948	0.236	0.398	1.03176005716588e-30	0: Endothelial Cells	db/db < ctrl
Syne2	7.18437798924486e-35	-0.40984	0.46	0.647	1.09849139455554e-30	0: Endothelial Cells	db/db < ctrl
Tns1	9.59368067815555e-35	0.480534	0.704	0.672	1.46687377568998e-30	0: Endothelial Cells	db/db > ctrl
Ints6	9.6503920886438e-35	-0.682332	0.121	0.241	1.47554495035364e-30	0: Endothelial Cells	db/db < ctrl
Oga	1.00239104245767e-34	-0.463305	0.362	0.54	1.53265590391777e-30	0: Endothelial Cells	db/db < ctrl
Arhgef3	1.06135282940226e-34	-0.474341	0.323	0.492	1.62280847615605e-30	0: Endothelial Cells	db/db < ctrl
Bcar1	1.3468162138096e-34	-0.591188	0.241	0.394	2.05928199091488e-30	0: Endothelial Cells	db/db < ctrl
Dach1	1.60214506072032e-34	-0.453859	0.557	0.715	2.44967979784137e-30	0: Endothelial Cells	db/db < ctrl
Tnfaip8l1	1.60449487440231e-34	-0.942614	0.112	0.224	2.45327266296113e-30	0: Endothelial Cells	db/db < ctrl
Nin	1.77877634656452e-34	-0.610136	0.161	0.296	2.71974903389715e-30	0: Endothelial Cells	db/db < ctrl
Uqcrc1	1.82130897046662e-34	0.354588	0.86	0.858	2.78478141584345e-30	0: Endothelial Cells	db/db > ctrl
Tmx3	2.01373138190326e-34	-0.557005	0.21	0.36	3.07899528293009e-30	0: Endothelial Cells	db/db < ctrl
Rftn1	2.03450244718325e-34	-0.438008	0.468	0.647	3.11075424174319e-30	0: Endothelial Cells	db/db < ctrl
Stox2	2.06955757749865e-34	-0.648206	0.171	0.306	3.16435353599543e-30	0: Endothelial Cells	db/db < ctrl
Tcirg1	2.6073014900781e-34	-0.473393	0.328	0.504	3.98656397832942e-30	0: Endothelial Cells	db/db < ctrl
Pml	2.82604559034801e-34	-0.807731	0.138	0.26	4.32102370764211e-30	0: Endothelial Cells	db/db < ctrl
Pcdh19	2.87881775002734e-34	-0.785953	0.103	0.214	4.4017123397918e-30	0: Endothelial Cells	db/db < ctrl
Odc1	2.91623553491718e-34	-1.28461	0.116	0.226	4.45892413288837e-30	0: Endothelial Cells	db/db < ctrl
Dhx58	3.06984780765515e-34	-1.1702	0.05	0.134	4.69379729790472e-30	0: Endothelial Cells	db/db < ctrl
Dnajb1	3.79566074143615e-34	-0.841915	0.091	0.197	5.80356527365587e-30	0: Endothelial Cells	db/db < ctrl
Map4k4	3.85398186089825e-34	-0.528363	0.339	0.508	5.89273826531343e-30	0: Endothelial Cells	db/db < ctrl
Git2	4.40121578841446e-34	-0.341879	0.632	0.789	6.72945894048571e-30	0: Endothelial Cells	db/db < ctrl
Deptor	4.40411536330497e-34	-1.19824	0.057	0.145	6.7338923904933e-30	0: Endothelial Cells	db/db < ctrl
N4bp3	4.69036110017083e-34	-0.497728	0.33	0.498	7.1715621221612e-30	0: Endothelial Cells	db/db < ctrl
Pcdhga6	5.39749402551106e-34	-0.649842	0.189	0.328	8.25276836500642e-30	0: Endothelial Cells	db/db < ctrl
Ankrd37	5.52211513432938e-34	-0.866116	0.117	0.23	8.44331404038962e-30	0: Endothelial Cells	db/db < ctrl
Dock1	5.68043466666541e-34	-0.338026	0.702	0.839	8.68538460533141e-30	0: Endothelial Cells	db/db < ctrl
Map1b	5.93950774166273e-34	-1.56013	0.033	0.106	9.08150733700232e-30	0: Endothelial Cells	db/db < ctrl
Nab2	6.07785277448337e-34	-1.22783	0.056	0.143	9.29303689218507e-30	0: Endothelial Cells	db/db < ctrl
Zc3h7a	6.27455029227799e-34	-0.424218	0.438	0.626	9.59378739689305e-30	0: Endothelial Cells	db/db < ctrl
Arhgef7	6.30213710461341e-34	-0.537421	0.494	0.648	9.63596763295391e-30	0: Endothelial Cells	db/db < ctrl
Zfyve1	6.8859964915517e-34	-0.551734	0.185	0.328	1.05286886355825e-29	0: Endothelial Cells	db/db < ctrl
Meox1	8.89825795044349e-34	-0.749735	0.133	0.254	1.36054364062281e-29	0: Endothelial Cells	db/db < ctrl
Cfl1	1.08858091998893e-33	-0.467605	0.316	0.493	1.66444022666307e-29	0: Endothelial Cells	db/db < ctrl
Tcp11l2	1.17738937038955e-33	-0.49753	0.365	0.534	1.80022834732563e-29	0: Endothelial Cells	db/db < ctrl
Dysf	1.37128303777883e-33	0.405899	0.796	0.761	2.09669176476383e-29	0: Endothelial Cells	db/db > ctrl
Srgap2	1.39155548558434e-33	-0.405741	0.461	0.649	2.12768833745846e-29	0: Endothelial Cells	db/db < ctrl
Plgrkt	1.4874124412329e-33	-0.462109	0.393	0.569	2.2742536226451e-29	0: Endothelial Cells	db/db < ctrl
Bcl3	1.56088484434759e-33	-1.13464	0.064	0.155	2.38659292700747e-29	0: Endothelial Cells	db/db < ctrl
Pik3cb	1.56439746887814e-33	-0.483111	0.297	0.469	2.39196372991467e-29	0: Endothelial Cells	db/db < ctrl
Rab11fip5	1.60718509511118e-33	-0.508085	0.273	0.433	2.45738601042499e-29	0: Endothelial Cells	db/db < ctrl
Smco4	1.65315126526781e-33	-0.528542	0.269	0.426	2.52766828459448e-29	0: Endothelial Cells	db/db < ctrl
Eif4a1	1.66105939640354e-33	-0.980712	0.062	0.153	2.53975981710102e-29	0: Endothelial Cells	db/db < ctrl
Aopep	1.6732288604565e-33	-0.697031	0.148	0.274	2.55836692763798e-29	0: Endothelial Cells	db/db < ctrl
Zfp800	1.78009524823237e-33	-0.527836	0.18	0.321	2.7217656345473e-29	0: Endothelial Cells	db/db < ctrl
Nfkbia	1.82600599553674e-33	0.458375	0.705	0.649	2.79196316717567e-29	0: Endothelial Cells	db/db > ctrl
Eif4ebp2	1.96320144975456e-33	-0.460731	0.297	0.469	3.00173501667472e-29	0: Endothelial Cells	db/db < ctrl
Lxn	1.97139954606038e-33	-1.11679	0.049	0.132	3.01426990592633e-29	0: Endothelial Cells	db/db < ctrl
Nfib	2.17742112622075e-33	-0.364345	0.652	0.787	3.32927690199153e-29	0: Endothelial Cells	db/db < ctrl
Adh1	2.28135176604416e-33	0.93633	0.421	0.324	3.48818685028152e-29	0: Endothelial Cells	db/db > ctrl
Sacs	2.7184207423873e-33	-0.796939	0.1	0.209	4.15646531511018e-29	0: Endothelial Cells	db/db < ctrl
Eif2ak2	3.13459841896195e-33	-0.779149	0.144	0.265	4.79280098259283e-29	0: Endothelial Cells	db/db < ctrl
Nnt	3.3742391638906e-33	0.639554	0.558	0.513	5.15921168158873e-29	0: Endothelial Cells	db/db > ctrl
Agap1	3.5167239524726e-33	-0.458193	0.26	0.424	5.37707092333061e-29	0: Endothelial Cells	db/db < ctrl
Cdc14a	3.6278418586435e-33	-0.947961	0.055	0.141	5.54697020186591e-29	0: Endothelial Cells	db/db < ctrl
Ric1	3.89950903761959e-33	-0.414162	0.466	0.644	5.96234931852035e-29	0: Endothelial Cells	db/db < ctrl
Sin3b	3.93540125068718e-33	-0.44196	0.331	0.506	6.0172285123007e-29	0: Endothelial Cells	db/db < ctrl
Dvl1	3.95738983191841e-33	-0.401476	0.422	0.607	6.05084905300325e-29	0: Endothelial Cells	db/db < ctrl
Slc16a13	4.09089267532682e-33	-0.73012	0.183	0.315	6.25497490057471e-29	0: Endothelial Cells	db/db < ctrl
Plekhh2	4.32673490794914e-33	-0.923094	0.09	0.192	6.61557767425424e-29	0: Endothelial Cells	db/db < ctrl
Tnfrsf10b	4.80063849693725e-33	-0.665215	0.135	0.258	7.34017626181705e-29	0: Endothelial Cells	db/db < ctrl
Sav1	5.30715050034699e-33	-0.496001	0.233	0.386	8.11463311503055e-29	0: Endothelial Cells	db/db < ctrl
Tsnax	5.42656045610494e-33	-0.623128	0.176	0.31	8.29721093738445e-29	0: Endothelial Cells	db/db < ctrl
Tbc1d2b	7.69683563511778e-33	-0.722325	0.108	0.219	1.17684616860951e-28	0: Endothelial Cells	db/db < ctrl
Ckmt2	8.39381959139932e-33	0.310324	0.86	0.873	1.28341501552496e-28	0: Endothelial Cells	db/db > ctrl
Znfx1	8.78983708003035e-33	-0.518899	0.207	0.353	1.34396608953664e-28	0: Endothelial Cells	db/db < ctrl
Nqo1	8.96292073927511e-33	1.57835	0.158	0.069	1.37043058103516e-28	0: Endothelial Cells	db/db > ctrl
Jag2	1.17535775830349e-32	-0.365347	0.53	0.707	1.79712201244603e-28	0: Endothelial Cells	db/db < ctrl
Epm2aip1	1.27296848204887e-32	-0.579596	0.166	0.3	1.94636880905272e-28	0: Endothelial Cells	db/db < ctrl
Plcb1	1.34954509921616e-32	-0.52101	0.254	0.409	2.06345445670151e-28	0: Endothelial Cells	db/db < ctrl
Sema3f	1.35518341614414e-32	-0.439603	0.332	0.501	2.0720754432844e-28	0: Endothelial Cells	db/db < ctrl
Tpi1	1.50331111145147e-32	0.833709	0.431	0.351	2.2985626894093e-28	0: Endothelial Cells	db/db > ctrl
Rb1cc1	1.63059401514243e-32	-0.480968	0.251	0.411	2.49317824915277e-28	0: Endothelial Cells	db/db < ctrl
Zfp386	1.70610528375949e-32	-0.724294	0.135	0.255	2.60863497886826e-28	0: Endothelial Cells	db/db < ctrl
Mdfic	1.72993178438122e-32	-0.522941	0.249	0.402	2.64506569831889e-28	0: Endothelial Cells	db/db < ctrl
Srsf10	1.78474208354812e-32	-0.567413	0.181	0.32	2.72887064574508e-28	0: Endothelial Cells	db/db < ctrl
Rbmx	1.80122199533653e-32	-0.480055	0.271	0.434	2.75406843086956e-28	0: Endothelial Cells	db/db < ctrl
Uba5	1.85168090185768e-32	-0.692209	0.112	0.224	2.8312200989404e-28	0: Endothelial Cells	db/db < ctrl
Kitl	2.25816059935091e-32	-0.425651	0.525	0.694	3.45272755640755e-28	0: Endothelial Cells	db/db < ctrl
Efnb1	2.29604595929745e-32	0.828186	0.472	0.392	3.5106542717658e-28	0: Endothelial Cells	db/db > ctrl
Ndufa11	2.29758498743192e-32	0.717204	0.498	0.433	3.5130074457834e-28	0: Endothelial Cells	db/db > ctrl
Slc50a1	2.44329679229434e-32	-0.485637	0.301	0.465	3.73580079541804e-28	0: Endothelial Cells	db/db < ctrl
Sez6l2	2.46043698723457e-32	-0.830917	0.117	0.226	3.76200815348166e-28	0: Endothelial Cells	db/db < ctrl
Trim8	2.74810856707751e-32	-0.617211	0.167	0.297	4.20185799906151e-28	0: Endothelial Cells	db/db < ctrl
Far1	2.89751768579097e-32	-0.57021	0.196	0.336	4.43030454157439e-28	0: Endothelial Cells	db/db < ctrl
Heg1	3.2455291521786e-32	-0.457519	0.508	0.671	4.96241407368108e-28	0: Endothelial Cells	db/db < ctrl
Nck2	3.71381136642852e-32	-0.618109	0.156	0.285	5.67841757926921e-28	0: Endothelial Cells	db/db < ctrl
Cflar	4.45622236167085e-32	-0.570669	0.173	0.308	6.81356399099472e-28	0: Endothelial Cells	db/db < ctrl
Klhl28	4.4652042484762e-32	-0.68727	0.105	0.215	6.82729729592011e-28	0: Endothelial Cells	db/db < ctrl
Stard9	4.75967164863342e-32	-0.453194	0.343	0.512	7.2775379507605e-28	0: Endothelial Cells	db/db < ctrl
Spag9	5.37797935427084e-32	-0.349625	0.645	0.797	8.22293043268011e-28	0: Endothelial Cells	db/db < ctrl
Nfkbiz	5.43992459593342e-32	-0.888013	0.107	0.214	8.3176447071822e-28	0: Endothelial Cells	db/db < ctrl
Gas6	6.28726821764187e-32	-0.53091	0.417	0.575	9.61323310477441e-28	0: Endothelial Cells	db/db < ctrl
Phf14	6.3278219986603e-32	-0.489808	0.255	0.414	9.6752398359516e-28	0: Endothelial Cells	db/db < ctrl
Glmp	7.04898441698309e-32	-0.494023	0.288	0.45	1.07778971735671e-27	0: Endothelial Cells	db/db < ctrl
Ywhaq	7.15767086676815e-32	-0.65745	0.119	0.234	1.09440787552885e-27	0: Endothelial Cells	db/db < ctrl
Chordc1	7.20130554058471e-32	-0.557315	0.157	0.286	1.1010796171554e-27	0: Endothelial Cells	db/db < ctrl
Cdc42ep2	7.38044985030205e-32	-0.557968	0.238	0.381	1.12847078211118e-27	0: Endothelial Cells	db/db < ctrl
Thbd	9.81344317323005e-32	-0.418373	0.593	0.729	1.50047546118687e-27	0: Endothelial Cells	db/db < ctrl
Cxcl9	1.1312836833049e-31	-1.18573	0.05	0.13	1.72973275177319e-27	0: Endothelial Cells	db/db < ctrl
Ccnt2	1.14709069381205e-31	-0.436171	0.352	0.523	1.75390167083863e-27	0: Endothelial Cells	db/db < ctrl
Samd12	1.22200978533325e-31	-0.604257	0.175	0.306	1.86845296177454e-27	0: Endothelial Cells	db/db < ctrl
Fhod1	1.22741927508643e-31	-0.425469	0.376	0.554	1.87672407160715e-27	0: Endothelial Cells	db/db < ctrl
Ceacam1	1.26569658298267e-31	-0.481682	0.435	0.601	1.93525007538051e-27	0: Endothelial Cells	db/db < ctrl
Gdi1	1.30427425957412e-31	-0.362429	0.508	0.685	1.99423534288883e-27	0: Endothelial Cells	db/db < ctrl
Ulbp1	1.33041709506221e-31	-1.3572	0.031	0.1	2.03420773835012e-27	0: Endothelial Cells	db/db < ctrl
Arid1a	1.35475445611113e-31	-0.509867	0.226	0.375	2.07141956339392e-27	0: Endothelial Cells	db/db < ctrl
Rbbp6	1.35736063707309e-31	-0.41325	0.347	0.524	2.07540441408476e-27	0: Endothelial Cells	db/db < ctrl
Atrnl1	1.38960627068384e-31	-0.541253	0.226	0.374	2.1247079878756e-27	0: Endothelial Cells	db/db < ctrl
Kif26a	1.49296369523805e-31	-0.518633	0.231	0.377	2.28274149001898e-27	0: Endothelial Cells	db/db < ctrl
Cyb5r1	1.541119940488e-31	-0.494272	0.381	0.547	2.35637238900616e-27	0: Endothelial Cells	db/db < ctrl
Brwd1	1.62506913106183e-31	-0.508886	0.253	0.404	2.48473070139354e-27	0: Endothelial Cells	db/db < ctrl
Il1r1	1.68833561080737e-31	-0.716605	0.132	0.247	2.58146514892447e-27	0: Endothelial Cells	db/db < ctrl
Ldlrap1	1.72994713806999e-31	-0.556357	0.171	0.302	2.64508917410901e-27	0: Endothelial Cells	db/db < ctrl
Apaf1	2.03296733956089e-31	-0.637711	0.171	0.302	3.1084070621886e-27	0: Endothelial Cells	db/db < ctrl
Samd5	2.15174402375464e-31	-1.18531	0.065	0.151	3.29001661232085e-27	0: Endothelial Cells	db/db < ctrl
Pnisr	2.15476881956906e-31	-0.343982	0.593	0.767	3.29464152512109e-27	0: Endothelial Cells	db/db < ctrl
Cox8b	2.20400851475944e-31	0.390255	0.767	0.743	3.36992901906719e-27	0: Endothelial Cells	db/db > ctrl
Akap10	2.2493546761251e-31	-0.509036	0.202	0.346	3.43926329979528e-27	0: Endothelial Cells	db/db < ctrl
Actn2	2.44949570770396e-31	0.374138	0.8	0.781	3.74527893707936e-27	0: Endothelial Cells	db/db > ctrl
Pld2	2.48087883434905e-31	-0.577597	0.156	0.283	3.79326373771969e-27	0: Endothelial Cells	db/db < ctrl
Acap3	2.57022520882438e-31	-0.458348	0.31	0.475	3.92987434429248e-27	0: Endothelial Cells	db/db < ctrl
Clic1	3.06089070922492e-31	-0.456207	0.28	0.443	4.6801018944049e-27	0: Endothelial Cells	db/db < ctrl
Rbm6	3.12491386340817e-31	-0.441295	0.307	0.478	4.77799329715109e-27	0: Endothelial Cells	db/db < ctrl
Inpp4a	3.18000015251679e-31	-0.64002	0.173	0.3	4.86222023319817e-27	0: Endothelial Cells	db/db < ctrl
Rbm5	3.28273259407932e-31	-0.380187	0.49	0.676	5.01929813634728e-27	0: Endothelial Cells	db/db < ctrl
Rgmb	3.66345434618835e-31	-0.458186	0.248	0.404	5.60142169532198e-27	0: Endothelial Cells	db/db < ctrl
Ica1	4.2278608617818e-31	-0.469584	0.305	0.468	6.46439925766437e-27	0: Endothelial Cells	db/db < ctrl
Foxo1	4.39061795640415e-31	-0.546653	0.202	0.341	6.71325485534195e-27	0: Endothelial Cells	db/db < ctrl
Aida	4.75737303019459e-31	-0.536389	0.195	0.331	7.27402336316752e-27	0: Endothelial Cells	db/db < ctrl
Dbi	4.84748018538382e-31	1.17296	0.274	0.178	7.41179720345187e-27	0: Endothelial Cells	db/db > ctrl
Gch1	5.63156954826189e-31	-0.824558	0.105	0.208	8.61066983929244e-27	0: Endothelial Cells	db/db < ctrl
Zdhhc18	5.71885395189416e-31	-0.39687	0.418	0.601	8.74412769244618e-27	0: Endothelial Cells	db/db < ctrl
Ppp2r5e	5.93534948215418e-31	-0.459129	0.23	0.382	9.07514935821374e-27	0: Endothelial Cells	db/db < ctrl
Cdk17	6.23656603491727e-31	-0.442649	0.421	0.594	9.53570946738851e-27	0: Endothelial Cells	db/db < ctrl
Ntf3	6.2471330974702e-31	-0.732548	0.101	0.206	9.55186650603194e-27	0: Endothelial Cells	db/db < ctrl
Sat1	6.43553162383413e-31	-0.591772	0.214	0.355	9.83992785284239e-27	0: Endothelial Cells	db/db < ctrl
Eln	6.72852288269931e-31	0.751404	0.272	0.164	1.02879114876472e-26	0: Endothelial Cells	db/db > ctrl
Hsp90aa1	7.92001179328056e-31	-0.671386	0.123	0.236	1.2109698031926e-26	0: Endothelial Cells	db/db < ctrl
Abca1	8.63857198940096e-31	-0.893072	0.081	0.176	1.32083765717941e-26	0: Endothelial Cells	db/db < ctrl
Nab1	1.02003054151225e-30	-0.668969	0.151	0.272	1.55962669797223e-26	0: Endothelial Cells	db/db < ctrl
Mef2c	1.07439945231231e-30	-0.4196	0.414	0.584	1.64275676258553e-26	0: Endothelial Cells	db/db < ctrl
Rnf44	1.10408667753773e-30	-0.444293	0.308	0.47	1.68814852995519e-26	0: Endothelial Cells	db/db < ctrl
Med20	1.10929269553219e-30	-0.513346	0.225	0.369	1.69610853146872e-26	0: Endothelial Cells	db/db < ctrl
Tardbp	1.11629087783532e-30	-0.394195	0.45	0.632	1.7068087522102e-26	0: Endothelial Cells	db/db < ctrl
Tmem39a	1.23614504062844e-30	-0.748568	0.08	0.175	1.89006576712088e-26	0: Endothelial Cells	db/db < ctrl
Mitd1	1.36228172080299e-30	-0.687295	0.128	0.243	2.08292875110777e-26	0: Endothelial Cells	db/db < ctrl
Otud5	1.36959175800546e-30	-0.416486	0.284	0.448	2.09410579799035e-26	0: Endothelial Cells	db/db < ctrl
Gsap	1.47745095030925e-30	-0.893216	0.089	0.186	2.25902250302285e-26	0: Endothelial Cells	db/db < ctrl
Hnrnpll	1.6327269357916e-30	-0.544265	0.193	0.33	2.49643948482535e-26	0: Endothelial Cells	db/db < ctrl
Gnai2	1.70716318934204e-30	-0.405536	0.462	0.639	2.61025251650398e-26	0: Endothelial Cells	db/db < ctrl
Gmfb	1.83615148111926e-30	-0.574273	0.158	0.282	2.80747561463135e-26	0: Endothelial Cells	db/db < ctrl
Hhipl1	1.89049847889016e-30	1.54153	0.18	0.091	2.89057217422306e-26	0: Endothelial Cells	db/db > ctrl
Adipor2	1.98597233557737e-30	0.937161	0.366	0.276	3.03655170109779e-26	0: Endothelial Cells	db/db > ctrl
Kat2a	2.01333146213369e-30	-0.754137	0.094	0.194	3.07838380560242e-26	0: Endothelial Cells	db/db < ctrl
Epb41l2	2.79000344904108e-30	-0.509064	0.244	0.392	4.2659152735838e-26	0: Endothelial Cells	db/db < ctrl
Mgst3	2.79818427422191e-30	0.6579	0.502	0.437	4.2784237552853e-26	0: Endothelial Cells	db/db > ctrl
Maz	2.80142555275908e-30	-0.394205	0.405	0.58	4.28337967016864e-26	0: Endothelial Cells	db/db < ctrl
Ing4	2.89499255776567e-30	-0.44411	0.252	0.407	4.42644362082371e-26	0: Endothelial Cells	db/db < ctrl
Zfp330	3.21018592988404e-30	-0.612718	0.146	0.266	4.9083742867927e-26	0: Endothelial Cells	db/db < ctrl
Pea15a	3.2188223011905e-30	-0.483439	0.257	0.41	4.92157929852027e-26	0: Endothelial Cells	db/db < ctrl
Stx6	3.27431657511525e-30	-0.599997	0.182	0.311	5.00643004335122e-26	0: Endothelial Cells	db/db < ctrl
Sdha	3.31203900244667e-30	0.355125	0.793	0.803	5.06410763474096e-26	0: Endothelial Cells	db/db > ctrl
Spaca6	3.68478727891371e-30	-0.445362	0.397	0.567	5.63403974945906e-26	0: Endothelial Cells	db/db < ctrl
Jak3	3.70086028762734e-30	-0.371951	0.564	0.727	5.6586153797822e-26	0: Endothelial Cells	db/db < ctrl
Coro7	3.88195930940272e-30	-0.527064	0.166	0.294	5.93551578407676e-26	0: Endothelial Cells	db/db < ctrl
Dtx3l	4.0241761192063e-30	-0.601715	0.145	0.264	6.15296528626643e-26	0: Endothelial Cells	db/db < ctrl
Stat6	4.05050562222124e-30	-0.462699	0.253	0.406	6.19322309637628e-26	0: Endothelial Cells	db/db < ctrl
Zbtb46	4.30187484427424e-30	-0.423557	0.565	0.714	6.57756663689532e-26	0: Endothelial Cells	db/db < ctrl
Snai2	4.50660564083973e-30	-0.694537	0.122	0.231	6.89060002484394e-26	0: Endothelial Cells	db/db < ctrl
Smc6	4.52480294603627e-30	-0.49088	0.221	0.364	6.91842370448946e-26	0: Endothelial Cells	db/db < ctrl
Cyb561	4.66967654039037e-30	-0.742685	0.089	0.187	7.13993543025688e-26	0: Endothelial Cells	db/db < ctrl
Acat1	6.00170109458711e-30	0.542868	0.597	0.553	9.17660097362369e-26	0: Endothelial Cells	db/db > ctrl
Nae1	6.30130069759276e-30	-0.476986	0.263	0.417	9.63468876661934e-26	0: Endothelial Cells	db/db < ctrl
Plekhj1	6.58444807424032e-30	-0.425094	0.354	0.526	1.00676211055134e-25	0: Endothelial Cells	db/db < ctrl
Rbm7	7.09645573314633e-30	-0.616561	0.143	0.261	1.08504808159807e-25	0: Endothelial Cells	db/db < ctrl
Spred2	7.16855707189353e-30	-0.424879	0.328	0.492	1.09607237629252e-25	0: Endothelial Cells	db/db < ctrl
Gramd1a	7.34745395719136e-30	-0.49083	0.211	0.352	1.12342571005456e-25	0: Endothelial Cells	db/db < ctrl
Slc38a6	8.26612279902177e-30	-0.609275	0.155	0.278	1.26389017597043e-25	0: Endothelial Cells	db/db < ctrl
Uqcrq	8.30247242981464e-30	0.48106	0.65	0.637	1.26944803451866e-25	0: Endothelial Cells	db/db > ctrl
Lsmem2	8.30342346337459e-30	-0.77033	0.128	0.237	1.26959344754997e-25	0: Endothelial Cells	db/db < ctrl
Slco2b1	8.80900206135598e-30	0.815789	0.425	0.339	1.34689641518133e-25	0: Endothelial Cells	db/db > ctrl
Tnfrsf1b	8.89025640732611e-30	-0.864988	0.082	0.175	1.35932020468016e-25	0: Endothelial Cells	db/db < ctrl
Vps13d	9.18688286887739e-30	-0.39938	0.382	0.56	1.40467439065135e-25	0: Endothelial Cells	db/db < ctrl
Lrrk2	9.2832183650907e-30	-0.569099	0.169	0.296	1.41940408802237e-25	0: Endothelial Cells	db/db < ctrl
Nod1	9.37859344646736e-30	-0.362042	0.454	0.627	1.43398693796486e-25	0: Endothelial Cells	db/db < ctrl
Runx1t1	1.032114908435e-29	-0.958134	0.052	0.131	1.57810369499712e-25	0: Endothelial Cells	db/db < ctrl
Fosl2	1.04336534188804e-29	-0.645681	0.106	0.211	1.59530560774682e-25	0: Endothelial Cells	db/db < ctrl
Pdlim7	1.07359258752361e-29	-0.612265	0.205	0.335	1.64152306632361e-25	0: Endothelial Cells	db/db < ctrl
Mib1	1.09979050587023e-29	-0.382026	0.334	0.503	1.68157968347558e-25	0: Endothelial Cells	db/db < ctrl
Ddx50	1.13528905364123e-29	-0.486995	0.195	0.333	1.73585696301745e-25	0: Endothelial Cells	db/db < ctrl
Tnip1	1.14429346613088e-29	-0.587003	0.213	0.347	1.74962470971412e-25	0: Endothelial Cells	db/db < ctrl
Sbno1	1.24950257895566e-29	-0.478735	0.192	0.33	1.9104894432232e-25	0: Endothelial Cells	db/db < ctrl
Cul1	1.25752334240252e-29	-0.432445	0.312	0.471	1.92275319053345e-25	0: Endothelial Cells	db/db < ctrl
Neurl1b	1.26551814620395e-29	-0.705507	0.103	0.206	1.93497724554584e-25	0: Endothelial Cells	db/db < ctrl
H2afy	1.30929370040524e-29	-0.423855	0.349	0.518	2.00191006791961e-25	0: Endothelial Cells	db/db < ctrl
Zfp131	1.31229888427181e-29	-0.54245	0.138	0.254	2.0065049940516e-25	0: Endothelial Cells	db/db < ctrl
Mef2d	1.35026069459055e-29	-0.375668	0.562	0.73	2.06454860202894e-25	0: Endothelial Cells	db/db < ctrl
Atf7	1.46155822729461e-29	-0.394079	0.407	0.578	2.23472252953345e-25	0: Endothelial Cells	db/db < ctrl
Cntln	1.82583047935029e-29	-0.656503	0.117	0.225	2.79169480292659e-25	0: Endothelial Cells	db/db < ctrl
Wapl	2.08030239584097e-29	-0.449448	0.247	0.398	3.18078236324084e-25	0: Endothelial Cells	db/db < ctrl
Ahsa2	2.35820104174859e-29	-0.552343	0.19	0.32	3.6056893928336e-25	0: Endothelial Cells	db/db < ctrl
Appl1	2.46394262457962e-29	-0.458899	0.201	0.338	3.76736827298224e-25	0: Endothelial Cells	db/db < ctrl
Nus1	2.62003089282905e-29	-0.534616	0.258	0.403	4.00602723513562e-25	0: Endothelial Cells	db/db < ctrl
Tasor2	2.640087159587e-29	-0.627506	0.141	0.258	4.03669326700852e-25	0: Endothelial Cells	db/db < ctrl
Xylt2	2.65362556747857e-29	-0.529285	0.168	0.295	4.05739349267474e-25	0: Endothelial Cells	db/db < ctrl
Zfp827	2.79564328889541e-29	-0.537494	0.185	0.313	4.27453858872108e-25	0: Endothelial Cells	db/db < ctrl
Sike1	2.95716106661398e-29	-0.475951	0.248	0.396	4.52149927085278e-25	0: Endothelial Cells	db/db < ctrl
Serpine1	2.96439209449947e-29	1.34289	0.168	0.082	4.5325555124897e-25	0: Endothelial Cells	db/db > ctrl
Smad1	2.98319522805961e-29	-0.603768	0.191	0.319	4.56130550370315e-25	0: Endothelial Cells	db/db < ctrl
Pcdhgb2	3.29773685440519e-29	-0.642949	0.225	0.357	5.04223965038553e-25	0: Endothelial Cells	db/db < ctrl
H2-M3	3.33078846534651e-29	-0.610597	0.121	0.231	5.09277556351481e-25	0: Endothelial Cells	db/db < ctrl
Ago2	3.70208730197322e-29	-0.627465	0.133	0.245	5.66049148471706e-25	0: Endothelial Cells	db/db < ctrl
Cpne8	3.80026916510962e-29	-0.468385	0.257	0.402	5.8106115534526e-25	0: Endothelial Cells	db/db < ctrl
Ttc7b	4.05234673882793e-29	-0.379698	0.481	0.658	6.19603816366791e-25	0: Endothelial Cells	db/db < ctrl
Eef1a2	4.13953446645004e-29	0.353208	0.774	0.757	6.32934819920212e-25	0: Endothelial Cells	db/db > ctrl
Rarg	4.37584390436263e-29	-0.449277	0.332	0.492	6.69066532977046e-25	0: Endothelial Cells	db/db < ctrl
Cmas	4.54591059783262e-29	-0.645681	0.181	0.304	6.95069730408608e-25	0: Endothelial Cells	db/db < ctrl
Ddx39b	5.43590771623909e-29	-0.415832	0.32	0.488	8.31150289812957e-25	0: Endothelial Cells	db/db < ctrl
Idh3g	5.68889966198538e-29	0.55045	0.575	0.547	8.69832758317565e-25	0: Endothelial Cells	db/db > ctrl
Sema6a	6.10034387274828e-29	-0.371419	0.405	0.58	9.32742578143212e-25	0: Endothelial Cells	db/db < ctrl
Acd	6.55371543629003e-29	-0.70039	0.104	0.205	1.00206309020875e-24	0: Endothelial Cells	db/db < ctrl
Mta2	7.27019775049211e-29	-0.438133	0.277	0.435	1.11161323605024e-24	0: Endothelial Cells	db/db < ctrl
Capn2	7.42002478015655e-29	0.536363	0.628	0.591	1.13452178888594e-24	0: Endothelial Cells	db/db > ctrl
Lasp1	9.12582354269186e-29	-0.44046	0.226	0.371	1.39533841967758e-24	0: Endothelial Cells	db/db < ctrl
Nr3c1	9.14150279909738e-29	-0.436891	0.316	0.48	1.39773577798199e-24	0: Endothelial Cells	db/db < ctrl
Myo10	9.27886637008192e-29	-0.440666	0.482	0.63	1.41873866798553e-24	0: Endothelial Cells	db/db < ctrl
Mmd	1.05600972656985e-28	-0.521364	0.21	0.343	1.6146388719253e-24	0: Endothelial Cells	db/db < ctrl
Smad5	1.09869970302931e-28	-0.440699	0.292	0.446	1.67991184593181e-24	0: Endothelial Cells	db/db < ctrl
Zmynd15	1.3876115150611e-28	-1.09539	0.051	0.126	2.12165800652842e-24	0: Endothelial Cells	db/db < ctrl
Clk2	1.59211035880093e-28	-0.421559	0.253	0.403	2.43433673860662e-24	0: Endothelial Cells	db/db < ctrl
Slc12a4	1.80857163359117e-28	-0.484003	0.213	0.351	2.76530602776091e-24	0: Endothelial Cells	db/db < ctrl
Fry	1.92762982664066e-28	-0.443611	0.369	0.533	2.94734600493357e-24	0: Endothelial Cells	db/db < ctrl
Entr1	1.95679498722739e-28	-0.446142	0.229	0.372	2.99193953547067e-24	0: Endothelial Cells	db/db < ctrl
Plekhg2	2.0468585736665e-28	-0.51367	0.237	0.375	3.12964675913608e-24	0: Endothelial Cells	db/db < ctrl
Nlrc5	2.05026545851524e-28	-0.503906	0.314	0.458	3.1348558860698e-24	0: Endothelial Cells	db/db < ctrl
Ctnnbip1	2.0628633130223e-28	-0.443822	0.249	0.398	3.1541180056111e-24	0: Endothelial Cells	db/db < ctrl
Nxn	2.11439855309838e-28	-0.54583	0.156	0.276	3.23291538768743e-24	0: Endothelial Cells	db/db < ctrl
Ccnt1	2.11536038211822e-28	-0.529752	0.184	0.313	3.23438602425876e-24	0: Endothelial Cells	db/db < ctrl
Helz	2.19343051105522e-28	-0.444937	0.256	0.404	3.35375525140344e-24	0: Endothelial Cells	db/db < ctrl
Zfp592	2.26347234344237e-28	-0.422004	0.23	0.374	3.46084921312338e-24	0: Endothelial Cells	db/db < ctrl
Tnfsf12	2.52617364790261e-28	-0.46915	0.296	0.445	3.86251950764309e-24	0: Endothelial Cells	db/db < ctrl
Ubr4	2.61366115443879e-28	-0.362599	0.369	0.544	3.9962879051369e-24	0: Endothelial Cells	db/db < ctrl
N4bp1	2.6291520484115e-28	-0.442265	0.385	0.547	4.01997348202118e-24	0: Endothelial Cells	db/db < ctrl
Tmem87a	2.86521469056433e-28	-0.483294	0.223	0.361	4.38091326187286e-24	0: Endothelial Cells	db/db < ctrl
Pik3r6	2.90851273330792e-28	-0.417948	0.363	0.527	4.44711596922781e-24	0: Endothelial Cells	db/db < ctrl
Ndufa6	2.99663751179907e-28	0.482951	0.649	0.628	4.58185875554078e-24	0: Endothelial Cells	db/db > ctrl
Nova2	3.15029015328957e-28	-0.493682	0.185	0.318	4.81679364437976e-24	0: Endothelial Cells	db/db < ctrl
Rhob	3.45470720335909e-28	0.29967	0.863	0.825	5.28224731393605e-24	0: Endothelial Cells	db/db > ctrl
Khnyn	3.92199532343149e-28	-0.438269	0.348	0.512	5.99673084952675e-24	0: Endothelial Cells	db/db < ctrl
Nelfb	4.20142570626198e-28	-0.536912	0.191	0.32	6.42397990487457e-24	0: Endothelial Cells	db/db < ctrl
Tent2	4.67696115463958e-28	-0.496874	0.165	0.289	7.15107360544391e-24	0: Endothelial Cells	db/db < ctrl
Plekhg1	4.7770645847732e-28	-0.469543	0.292	0.445	7.30413175011822e-24	0: Endothelial Cells	db/db < ctrl
Aup1	4.81049275610127e-28	-0.359322	0.439	0.613	7.35524342407884e-24	0: Endothelial Cells	db/db < ctrl
Ddx10	5.95957210587069e-28	-0.748591	0.113	0.214	9.11218574987628e-24	0: Endothelial Cells	db/db < ctrl
Disc1	6.06773093905885e-28	-0.705555	0.119	0.223	9.27756060582099e-24	0: Endothelial Cells	db/db < ctrl
Zbtb44	6.73462852956801e-28	-0.573778	0.175	0.296	1.02972470217095e-23	0: Endothelial Cells	db/db < ctrl
Lrrc8c	7.30735372964733e-28	-0.418443	0.532	0.684	1.11729438526308e-23	0: Endothelial Cells	db/db < ctrl
Lsm14b	7.32661576568267e-28	-0.480909	0.207	0.341	1.12023955057288e-23	0: Endothelial Cells	db/db < ctrl
Tnks2	7.36914978612658e-28	-0.435308	0.293	0.447	1.12674300229875e-23	0: Endothelial Cells	db/db < ctrl
Trim26	7.3854963442493e-28	-0.451929	0.245	0.39	1.12924239103572e-23	0: Endothelial Cells	db/db < ctrl
Sox4	7.41827333487148e-28	-0.926988	0.095	0.187	1.13425399290185e-23	0: Endothelial Cells	db/db < ctrl
Camta2	8.26973641702623e-28	-0.534392	0.222	0.356	1.26444269816331e-23	0: Endothelial Cells	db/db < ctrl
Tuba1a	8.96803170403306e-28	-0.488752	0.301	0.45	1.37121204754665e-23	0: Endothelial Cells	db/db < ctrl
Tsc22d2	8.99647168430942e-28	-0.473175	0.224	0.362	1.37556052053091e-23	0: Endothelial Cells	db/db < ctrl
Plcd1	9.06552267768834e-28	-0.640877	0.112	0.215	1.38611841741855e-23	0: Endothelial Cells	db/db < ctrl
Coro1c	9.71249218282131e-28	-0.644182	0.1	0.198	1.48504005475338e-23	0: Endothelial Cells	db/db < ctrl
Nup85	1.04963865549689e-27	-0.625646	0.121	0.226	1.60489750425475e-23	0: Endothelial Cells	db/db < ctrl
Pcdhga7	1.13921299015975e-27	-0.553594	0.216	0.344	1.74185666195426e-23	0: Endothelial Cells	db/db < ctrl
Snd1	1.17199055464493e-27	-0.380812	0.43	0.606	1.7919735580521e-23	0: Endothelial Cells	db/db < ctrl
Stxbp1	1.18091904260602e-27	-0.589037	0.155	0.27	1.80562521614461e-23	0: Endothelial Cells	db/db < ctrl
Adamts10	1.24053329001361e-27	-0.431113	0.362	0.522	1.89677540043081e-23	0: Endothelial Cells	db/db < ctrl
Vwa8	1.29245744680788e-27	0.874687	0.348	0.261	1.97616743616925e-23	0: Endothelial Cells	db/db > ctrl
Ppp3cb	1.2969669276264e-27	-0.461399	0.316	0.471	1.98306243234076e-23	0: Endothelial Cells	db/db < ctrl
Pcdhgb4	1.32501477783365e-27	-0.501792	0.278	0.421	2.02594759530764e-23	0: Endothelial Cells	db/db < ctrl
Spty2d1	1.46220718221615e-27	-0.687395	0.087	0.179	2.23571478160849e-23	0: Endothelial Cells	db/db < ctrl
Atp5d	1.49950406386914e-27	0.456741	0.649	0.644	2.29274171365592e-23	0: Endothelial Cells	db/db > ctrl
Rnf114	1.5228516482834e-27	-0.579424	0.162	0.28	2.32844017022532e-23	0: Endothelial Cells	db/db < ctrl
Calm2	1.61288289005866e-27	-0.819528	0.07	0.154	2.46609793889969e-23	0: Endothelial Cells	db/db < ctrl
Amotl1	1.72747179919584e-27	-0.402251	0.352	0.516	2.64130438097044e-23	0: Endothelial Cells	db/db < ctrl
Exoc6b	1.93040777613751e-27	-0.374756	0.317	0.48	2.95159348971426e-23	0: Endothelial Cells	db/db < ctrl
Dnajc7	1.96853403977552e-27	-0.392807	0.373	0.537	3.00988854681677e-23	0: Endothelial Cells	db/db < ctrl
Casp4	2.05373726092276e-27	-1.01966	0.065	0.145	3.1401642719509e-23	0: Endothelial Cells	db/db < ctrl
Csrp1	2.12604780910343e-27	-0.430113	0.261	0.403	3.25072710011915e-23	0: Endothelial Cells	db/db < ctrl
Phldb2	2.38836937815488e-27	-0.426324	0.314	0.476	3.65181677919881e-23	0: Endothelial Cells	db/db < ctrl
Myo18a	3.12632755460388e-27	-0.388945	0.379	0.55	4.78015483098933e-23	0: Endothelial Cells	db/db < ctrl
Pcdhgc3	3.28202666599114e-27	-0.56946	0.157	0.272	5.01821877230045e-23	0: Endothelial Cells	db/db < ctrl
Zfp266	3.47200431042203e-27	-0.564635	0.162	0.279	5.30869459063528e-23	0: Endothelial Cells	db/db < ctrl
Trps1	3.57265853317131e-27	-0.732202	0.113	0.214	5.46259489721894e-23	0: Endothelial Cells	db/db < ctrl
Sult1a1	3.63654087607467e-27	0.497664	0.633	0.594	5.56027099951817e-23	0: Endothelial Cells	db/db > ctrl
Ncor2	3.68022301426335e-27	-0.414713	0.284	0.442	5.62706098880867e-23	0: Endothelial Cells	db/db < ctrl
Klf12	3.97288278478879e-27	-0.465356	0.309	0.455	6.07453777794205e-23	0: Endothelial Cells	db/db < ctrl
Got2	4.26448540167458e-27	0.463236	0.647	0.629	6.52039817916044e-23	0: Endothelial Cells	db/db > ctrl
Slc25a45	4.26823747807249e-27	-0.561078	0.12	0.226	6.52613510397284e-23	0: Endothelial Cells	db/db < ctrl
St3gal2	4.3087798691771e-27	-0.677403	0.085	0.176	6.58812441997179e-23	0: Endothelial Cells	db/db < ctrl
Carhsp1	4.31501129679789e-27	-0.538461	0.194	0.318	6.59765227280397e-23	0: Endothelial Cells	db/db < ctrl
Slc29a1	4.50261542654071e-27	-0.525935	0.188	0.314	6.88449898718075e-23	0: Endothelial Cells	db/db < ctrl
Malt1	4.58333145369383e-27	-0.60669	0.129	0.236	7.00791379269786e-23	0: Endothelial Cells	db/db < ctrl
Ripor1	4.94936347119716e-27	-0.320468	0.543	0.719	7.56757674746046e-23	0: Endothelial Cells	db/db < ctrl
Mpp1	5.04536333694799e-27	-0.61736	0.119	0.222	7.71436054219348e-23	0: Endothelial Cells	db/db < ctrl
Luzp1	5.06300721136034e-27	-0.366851	0.329	0.489	7.74133802616996e-23	0: Endothelial Cells	db/db < ctrl
Elf4	5.36251284352703e-27	-0.583715	0.116	0.219	8.19928213775283e-23	0: Endothelial Cells	db/db < ctrl
Trafd1	5.3688925654965e-27	-0.502858	0.326	0.475	8.20903673264415e-23	0: Endothelial Cells	db/db < ctrl
Sh3pxd2a	5.45509445271683e-27	-0.577778	0.183	0.304	8.34083941820404e-23	0: Endothelial Cells	db/db < ctrl
Psmb8	5.60177097689612e-27	-0.452194	0.277	0.421	8.56510782367417e-23	0: Endothelial Cells	db/db < ctrl
Rexo4	5.78845666062738e-27	-0.582272	0.115	0.217	8.85055023409926e-23	0: Endothelial Cells	db/db < ctrl
Fat4	6.28818449050709e-27	-0.384526	0.364	0.527	9.61463408598534e-23	0: Endothelial Cells	db/db < ctrl
Ski	6.31439840980556e-27	-0.324476	0.463	0.648	9.65471516859269e-23	0: Endothelial Cells	db/db < ctrl
Cyyr1	6.92370873488512e-27	0.290809	0.916	0.895	1.05863506556393e-22	0: Endothelial Cells	db/db > ctrl
Gtpbp6	7.01613157914761e-27	-0.471059	0.235	0.372	1.07276651845167e-22	0: Endothelial Cells	db/db < ctrl
Adamts9	7.17377485755238e-27	0.514299	0.704	0.676	1.09687017571976e-22	0: Endothelial Cells	db/db > ctrl
Rgs19	8.33955632555304e-27	-0.961337	0.058	0.135	1.27511816217706e-22	0: Endothelial Cells	db/db < ctrl
Nras	8.50182080893347e-27	-0.408604	0.265	0.412	1.29992840168593e-22	0: Endothelial Cells	db/db < ctrl
Oaz2	8.78540523234253e-27	-0.534984	0.287	0.425	1.34328846002517e-22	0: Endothelial Cells	db/db < ctrl
Rtp3	9.08470187082464e-27	-0.55657	0.187	0.307	1.38905091604909e-22	0: Endothelial Cells	db/db < ctrl
Cox7c	9.16367347511571e-27	0.416753	0.678	0.674	1.40112567434519e-22	0: Endothelial Cells	db/db > ctrl
Parp6	9.34529875151153e-27	-0.539303	0.162	0.279	1.42889617910611e-22	0: Endothelial Cells	db/db < ctrl
Mafg	9.62794005507822e-27	-0.487132	0.202	0.332	1.47211203442146e-22	0: Endothelial Cells	db/db < ctrl
Psd3	1.02383539059313e-26	-0.526014	0.239	0.371	1.56544431221689e-22	0: Endothelial Cells	db/db < ctrl
Cdc42se1	1.2006441721481e-26	-0.632217	0.118	0.22	1.83578493921444e-22	0: Endothelial Cells	db/db < ctrl
Vwa1	1.20503211906411e-26	-0.562555	0.265	0.397	1.84249411004902e-22	0: Endothelial Cells	db/db < ctrl
Bin1	1.25353888002901e-26	-0.679291	0.106	0.203	1.91666094756436e-22	0: Endothelial Cells	db/db < ctrl
Irf9	1.31652924226521e-26	-0.40724	0.278	0.423	2.01297321142351e-22	0: Endothelial Cells	db/db < ctrl
Suclg1	1.32934384199675e-26	0.80572	0.394	0.323	2.03256673441303e-22	0: Endothelial Cells	db/db > ctrl
Zbtb10	1.82059597912391e-26	-0.555277	0.142	0.252	2.78369125208046e-22	0: Endothelial Cells	db/db < ctrl
Unc93b1	1.86188347467944e-26	-0.558948	0.138	0.249	2.84681983278486e-22	0: Endothelial Cells	db/db < ctrl
Etnk1	2.0314668979044e-26	-0.411921	0.333	0.483	3.10611288689583e-22	0: Endothelial Cells	db/db < ctrl
Irf2	2.12704959741919e-26	-0.405318	0.251	0.4	3.25225883445395e-22	0: Endothelial Cells	db/db < ctrl
Ctdsp2	2.24419410675771e-26	-0.333664	0.627	0.777	3.43137278923254e-22	0: Endothelial Cells	db/db < ctrl
Ldhb	2.81175587757976e-26	0.33319	0.794	0.799	4.29917473681946e-22	0: Endothelial Cells	db/db > ctrl
Slc35a3	3.02846433487711e-26	-0.435813	0.194	0.323	4.63052196802709e-22	0: Endothelial Cells	db/db < ctrl
Srsf6	3.13652117497323e-26	-0.348156	0.545	0.703	4.79574087653406e-22	0: Endothelial Cells	db/db < ctrl
Senp5	3.22998671713692e-26	-0.521305	0.152	0.266	4.93864969050235e-22	0: Endothelial Cells	db/db < ctrl
Nid2	3.23355653092077e-26	-0.698664	0.162	0.273	4.94410793577786e-22	0: Endothelial Cells	db/db < ctrl
Tcf15	3.36550553001826e-26	-0.41644	0.369	0.528	5.14585795539792e-22	0: Endothelial Cells	db/db < ctrl
Enpp3	3.44871499969393e-26	-1.02561	0.048	0.118	5.27308523453201e-22	0: Endothelial Cells	db/db < ctrl
Fam129a	3.48430139495337e-26	-0.919875	0.053	0.125	5.32749683288371e-22	0: Endothelial Cells	db/db < ctrl
Zfp638	3.71649400366784e-26	-0.372104	0.266	0.416	5.68251933160813e-22	0: Endothelial Cells	db/db < ctrl
Pdcd4	3.77379697385394e-26	-0.573648	0.159	0.272	5.77013557302268e-22	0: Endothelial Cells	db/db < ctrl
Fchsd2	3.93962472317055e-26	-0.650561	0.14	0.246	6.02368620172777e-22	0: Endothelial Cells	db/db < ctrl
Acads	4.60856355879779e-26	0.715432	0.434	0.363	7.04649368140182e-22	0: Endothelial Cells	db/db > ctrl
Mapk6	4.6886233724047e-26	-0.735898	0.092	0.183	7.16890513640678e-22	0: Endothelial Cells	db/db < ctrl
Plpp6	4.94291824308862e-26	-0.66661	0.097	0.191	7.55772199368249e-22	0: Endothelial Cells	db/db < ctrl
Mob3c	5.25383119725935e-26	-0.751764	0.063	0.142	8.03310790060955e-22	0: Endothelial Cells	db/db < ctrl
Capza1	5.59990675754422e-26	-0.646516	0.091	0.182	8.56225743228511e-22	0: Endothelial Cells	db/db < ctrl
Dnmt3a	5.63674358358593e-26	-0.597417	0.138	0.245	8.61858093930289e-22	0: Endothelial Cells	db/db < ctrl
Tra2a	5.72525031633266e-26	-0.349647	0.471	0.638	8.75390773367264e-22	0: Endothelial Cells	db/db < ctrl
Traf2	5.74297087661671e-26	-0.493774	0.175	0.296	8.78100247034695e-22	0: Endothelial Cells	db/db < ctrl
Cap1	6.72651184536021e-26	-0.366119	0.363	0.525	1.02848366115558e-21	0: Endothelial Cells	db/db < ctrl
Ldb3	7.45317057572752e-26	0.456116	0.655	0.627	1.13958978102874e-21	0: Endothelial Cells	db/db > ctrl
Klc1	7.56631361574671e-26	-0.317374	0.543	0.707	1.15688935184767e-21	0: Endothelial Cells	db/db < ctrl
Ostf1	7.64962019590981e-26	-0.416233	0.275	0.42	1.16962692795461e-21	0: Endothelial Cells	db/db < ctrl
Tmpo	7.8792015993316e-26	-0.445557	0.136	0.247	1.2047299245378e-21	0: Endothelial Cells	db/db < ctrl
Cisd2	7.89897286124751e-26	-0.513622	0.189	0.311	1.20775295048474e-21	0: Endothelial Cells	db/db < ctrl
Adam23	8.05984983878722e-26	1.70081	0.11	0.043	1.23235104035057e-21	0: Endothelial Cells	db/db > ctrl
Lrrfip1	8.30465026524101e-26	-0.477714	0.231	0.362	1.26978102555535e-21	0: Endothelial Cells	db/db < ctrl
Uvrag	8.69739111453941e-26	-0.411597	0.306	0.458	1.32983110141308e-21	0: Endothelial Cells	db/db < ctrl
Bcl7c	8.84125697365843e-26	-0.729385	0.094	0.184	1.35182819127237e-21	0: Endothelial Cells	db/db < ctrl
Ldb1	9.2321407995939e-26	-0.365864	0.447	0.614	1.41159432825791e-21	0: Endothelial Cells	db/db < ctrl
Lmf2	9.52440584311211e-26	-0.514474	0.178	0.296	1.45628165341184e-21	0: Endothelial Cells	db/db < ctrl
Rnpc3	9.65135041464655e-26	-0.460275	0.159	0.274	1.47569147839946e-21	0: Endothelial Cells	db/db < ctrl
Zfp260	9.76901759980322e-26	-0.59994	0.133	0.237	1.49368279100991e-21	0: Endothelial Cells	db/db < ctrl
Thap2	9.80097224135572e-26	-0.771585	0.084	0.17	1.49856865570329e-21	0: Endothelial Cells	db/db < ctrl
Tmem184b	1.04120868331837e-25	-0.328069	0.523	0.682	1.59200807679379e-21	0: Endothelial Cells	db/db < ctrl
Zcchc7	1.06296336291282e-25	-0.552695	0.18	0.299	1.62527098189371e-21	0: Endothelial Cells	db/db < ctrl
Slc7a1	1.13753052438591e-25	-1.11682	0.045	0.113	1.73928417178605e-21	0: Endothelial Cells	db/db < ctrl
Hnrnpd	1.14030210412278e-25	-0.440329	0.204	0.333	1.74352191720373e-21	0: Endothelial Cells	db/db < ctrl
Tacc1	1.4956271852778e-25	-0.361903	0.406	0.568	2.28681396628976e-21	0: Endothelial Cells	db/db < ctrl
Btg2	1.53008323437557e-25	-0.490693	0.455	0.604	2.33949726536024e-21	0: Endothelial Cells	db/db < ctrl
Galnt1	1.55497357565086e-25	-0.372162	0.351	0.509	2.37755459717016e-21	0: Endothelial Cells	db/db < ctrl
Kidins220	1.56331886095185e-25	-0.353894	0.358	0.525	2.39031453839538e-21	0: Endothelial Cells	db/db < ctrl
Cbfa2t3	1.61027111168987e-25	-0.37167	0.312	0.466	2.46210452977382e-21	0: Endothelial Cells	db/db < ctrl
Arid2	1.70679816720668e-25	-0.410979	0.327	0.479	2.60969439765901e-21	0: Endothelial Cells	db/db < ctrl
Ccnk	1.79185805629267e-25	-0.427934	0.211	0.341	2.73975096807149e-21	0: Endothelial Cells	db/db < ctrl
Pprc1	2.21701498633852e-25	-0.759714	0.066	0.145	3.3898159141116e-21	0: Endothelial Cells	db/db < ctrl
Zxdc	2.22146311509157e-25	-0.565516	0.125	0.227	3.39661710297502e-21	0: Endothelial Cells	db/db < ctrl
Nsmf	2.31745101105583e-25	-0.617145	0.137	0.241	3.54338259590436e-21	0: Endothelial Cells	db/db < ctrl
Rasgrf2	2.48350631319287e-25	-0.388172	0.544	0.69	3.79728115287191e-21	0: Endothelial Cells	db/db < ctrl
Birc6	2.49035605629612e-25	-0.353196	0.372	0.534	3.80775441007677e-21	0: Endothelial Cells	db/db < ctrl
Uqcrc2	2.5373333968412e-25	0.425138	0.666	0.663	3.87958276377019e-21	0: Endothelial Cells	db/db > ctrl
Homer3	2.58999868704124e-25	-0.48803	0.227	0.355	3.96010799248605e-21	0: Endothelial Cells	db/db < ctrl
Nuak1	2.7104303942228e-25	-0.971095	0.085	0.169	4.14424807276667e-21	0: Endothelial Cells	db/db < ctrl
Zfp319	2.84831424004559e-25	-0.524381	0.128	0.233	4.3550724730297e-21	0: Endothelial Cells	db/db < ctrl
Clip2	2.86110492261699e-25	-0.492485	0.142	0.25	4.37462942668138e-21	0: Endothelial Cells	db/db < ctrl
Gdpd3	2.91520201119142e-25	-0.713679	0.077	0.161	4.45734387511168e-21	0: Endothelial Cells	db/db < ctrl
Ephb1	2.99345492810185e-25	-0.579107	0.112	0.209	4.57699258506772e-21	0: Endothelial Cells	db/db < ctrl
Nacc1	3.03709528151277e-25	-0.516355	0.187	0.305	4.64371868543303e-21	0: Endothelial Cells	db/db < ctrl
Wdr82	3.1369397209479e-25	-0.378469	0.254	0.395	4.79638083332934e-21	0: Endothelial Cells	db/db < ctrl
Csrp3	3.30943980467504e-25	0.264744	0.912	0.923	5.06013346134814e-21	0: Endothelial Cells	db/db > ctrl
Zfp451	3.73321784768087e-25	-0.491706	0.168	0.283	5.70809008910406e-21	0: Endothelial Cells	db/db < ctrl
Grk6	3.76990575457825e-25	-0.425943	0.182	0.303	5.76418589875014e-21	0: Endothelial Cells	db/db < ctrl
Chst15	3.78469091163838e-25	-0.485664	0.332	0.473	5.78679240389508e-21	0: Endothelial Cells	db/db < ctrl
Lats1	3.86427697232571e-25	-0.528117	0.121	0.222	5.90847949068602e-21	0: Endothelial Cells	db/db < ctrl
Exoc4	3.92548739087048e-25	-0.351849	0.445	0.615	6.00207022064097e-21	0: Endothelial Cells	db/db < ctrl
Tsc22d1	4.14626114897944e-25	0.400071	0.724	0.683	6.33963329678956e-21	0: Endothelial Cells	db/db > ctrl
Vti1a	4.23954551067089e-25	-0.375397	0.311	0.466	6.4822650858158e-21	0: Endothelial Cells	db/db < ctrl
Stx16	4.42868271267192e-25	-0.386365	0.313	0.464	6.77145586767537e-21	0: Endothelial Cells	db/db < ctrl
Phldb1	4.45392274523882e-25	-0.46984	0.371	0.514	6.81004787747016e-21	0: Endothelial Cells	db/db < ctrl
Ikbkb	4.47621110309192e-25	-0.40986	0.23	0.366	6.84412677662754e-21	0: Endothelial Cells	db/db < ctrl
Ptpn14	4.53976639532924e-25	-0.525449	0.126	0.229	6.94130281845841e-21	0: Endothelial Cells	db/db < ctrl
Tmem44	4.70959887082687e-25	-0.376805	0.246	0.388	7.20097667349429e-21	0: Endothelial Cells	db/db < ctrl
Fam171a2	4.82502980348291e-25	-0.766358	0.078	0.161	7.37747056952537e-21	0: Endothelial Cells	db/db < ctrl
Kras	4.90298093450775e-25	-0.569625	0.188	0.306	7.49665784886236e-21	0: Endothelial Cells	db/db < ctrl
Kmt5c	5.07768148952928e-25	-0.518254	0.131	0.236	7.76377499749026e-21	0: Endothelial Cells	db/db < ctrl
Pnn	5.09735767824554e-25	-0.361125	0.322	0.478	7.79385989003744e-21	0: Endothelial Cells	db/db < ctrl
Zfp36l2	5.82022853941226e-25	-0.418512	0.283	0.427	8.89912943676135e-21	0: Endothelial Cells	db/db < ctrl
Ubn2	6.02056223380924e-25	-0.370409	0.233	0.371	9.20543965549432e-21	0: Endothelial Cells	db/db < ctrl
Inppl1	6.34256514236979e-25	-0.377405	0.39	0.546	9.6977821026834e-21	0: Endothelial Cells	db/db < ctrl
Nfia	6.6149152096407e-25	-0.328317	0.473	0.644	1.01142053555406e-20	0: Endothelial Cells	db/db < ctrl
Sec23b	6.6865889845037e-25	-0.694756	0.085	0.171	1.02237945573062e-20	0: Endothelial Cells	db/db < ctrl
Dars	7.14699296366807e-25	-0.400376	0.294	0.431	1.09277522414485e-20	0: Endothelial Cells	db/db < ctrl
Pebp1	7.3532616949114e-25	0.92911	0.318	0.237	1.12431371315195e-20	0: Endothelial Cells	db/db > ctrl
Dennd5b	7.57769662936041e-25	-0.398808	0.383	0.538	1.15862981462921e-20	0: Endothelial Cells	db/db < ctrl
Anapc5	7.80393105656336e-25	-0.392983	0.196	0.324	1.19322105854854e-20	0: Endothelial Cells	db/db < ctrl
Pcmtd1	7.81176743618109e-25	-0.38253	0.259	0.401	1.19441924099209e-20	0: Endothelial Cells	db/db < ctrl
Ier2	8.10660276507533e-25	-0.376742	0.393	0.55	1.23949956278002e-20	0: Endothelial Cells	db/db < ctrl
Ppp1r12a	8.40587024383424e-25	-0.360458	0.385	0.554	1.28525756028226e-20	0: Endothelial Cells	db/db < ctrl
Apobec3	8.63561170476594e-25	-0.368483	0.238	0.376	1.32038502965871e-20	0: Endothelial Cells	db/db < ctrl
Stx1a	8.71905649048722e-25	-0.666627	0.085	0.17	1.3331437373955e-20	0: Endothelial Cells	db/db < ctrl
Man2a1	8.82760251772284e-25	-0.386035	0.266	0.409	1.34974042495982e-20	0: Endothelial Cells	db/db < ctrl
Ndufa8	9.45347345923468e-25	0.434062	0.666	0.64	1.44543609191698e-20	0: Endothelial Cells	db/db > ctrl
Lpcat1	9.61475778620058e-25	-0.510155	0.156	0.266	1.47009646551007e-20	0: Endothelial Cells	db/db < ctrl
Sec61a1	9.80512323456817e-25	-0.568348	0.116	0.215	1.49920334256547e-20	0: Endothelial Cells	db/db < ctrl
Cbx6	1.0176049252429e-24	-0.527881	0.122	0.223	1.5559179306964e-20	0: Endothelial Cells	db/db < ctrl
Man1b1	1.0616931186303e-24	-0.47039	0.191	0.309	1.62332877838573e-20	0: Endothelial Cells	db/db < ctrl
Rsad2	1.07601268018981e-24	-0.489429	0.389	0.525	1.64522338801022e-20	0: Endothelial Cells	db/db < ctrl
Robo4	1.13620980651541e-24	-0.310662	0.665	0.798	1.73726479416207e-20	0: Endothelial Cells	db/db < ctrl
Setdb2	1.14340404756515e-24	-0.670326	0.104	0.195	1.74826478872712e-20	0: Endothelial Cells	db/db < ctrl
Arhgap12	1.18818533289226e-24	-0.534008	0.149	0.258	1.81673537399227e-20	0: Endothelial Cells	db/db < ctrl
Plscr2	1.28742941871075e-24	0.614781	0.485	0.411	1.96847958120874e-20	0: Endothelial Cells	db/db > ctrl
Ankrd12	1.52470784243259e-24	-0.48915	0.17	0.285	2.33127829107943e-20	0: Endothelial Cells	db/db < ctrl
Pygb	1.58462832497755e-24	0.512741	0.571	0.54	2.42289670889067e-20	0: Endothelial Cells	db/db > ctrl
H13	1.58843424393471e-24	-0.518609	0.139	0.245	2.42871595897618e-20	0: Endothelial Cells	db/db < ctrl
Npff	1.61913413424942e-24	-0.546356	0.134	0.238	2.47565609126736e-20	0: Endothelial Cells	db/db < ctrl
Parp9	1.65628284091392e-24	-0.573289	0.15	0.255	2.53245646375738e-20	0: Endothelial Cells	db/db < ctrl
Inka2	1.65752711858028e-24	-0.518611	0.14	0.245	2.53435896430924e-20	0: Endothelial Cells	db/db < ctrl
Tmc8	1.65933255142836e-24	-0.469033	0.172	0.287	2.53711947113397e-20	0: Endothelial Cells	db/db < ctrl
Hmg20a	1.71738751189372e-24	-0.433535	0.262	0.394	2.6258855056855e-20	0: Endothelial Cells	db/db < ctrl
Adam10	1.74052352968041e-24	-0.439248	0.257	0.394	2.66126047688134e-20	0: Endothelial Cells	db/db < ctrl
Ppp1r13b	1.76403475527071e-24	-0.419064	0.33	0.475	2.69720914080892e-20	0: Endothelial Cells	db/db < ctrl
Cnot2	1.76414329079671e-24	-0.388734	0.275	0.419	2.69737509162817e-20	0: Endothelial Cells	db/db < ctrl
Atp5o	2.00825956142686e-24	0.358721	0.749	0.753	3.07062886942166e-20	0: Endothelial Cells	db/db > ctrl
Bud23	2.05980342183106e-24	-0.620487	0.109	0.203	3.14943943197969e-20	0: Endothelial Cells	db/db < ctrl
Pkn1	2.08486131659672e-24	-0.340697	0.408	0.57	3.18775295307639e-20	0: Endothelial Cells	db/db < ctrl
Tbpl1	2.09273224082611e-24	-0.546872	0.152	0.258	3.19978759622312e-20	0: Endothelial Cells	db/db < ctrl
Upf3a	2.16670898812132e-24	-0.714184	0.087	0.172	3.31289804283751e-20	0: Endothelial Cells	db/db < ctrl
Dele1	2.19009746925576e-24	-0.392874	0.331	0.481	3.34865903049206e-20	0: Endothelial Cells	db/db < ctrl
Nxpe4	2.3119653640105e-24	-0.351521	0.353	0.504	3.53499504157206e-20	0: Endothelial Cells	db/db < ctrl
Parvg	2.3923766578867e-24	-0.993368	0.041	0.104	3.65794390990877e-20	0: Endothelial Cells	db/db < ctrl
Dmtf1	2.43289452982308e-24	-0.46004	0.221	0.352	3.71989573609949e-20	0: Endothelial Cells	db/db < ctrl
Ccdc88a	2.44523844035762e-24	-0.543227	0.13	0.231	3.73876957530681e-20	0: Endothelial Cells	db/db < ctrl
Tasor	2.70054373575878e-24	-0.391901	0.297	0.442	4.12913137197517e-20	0: Endothelial Cells	db/db < ctrl
Lipa	2.71008105384569e-24	0.894285	0.378	0.307	4.14371393133006e-20	0: Endothelial Cells	db/db > ctrl
Srsf9	2.75580960038835e-24	-0.377409	0.241	0.377	4.21363287899379e-20	0: Endothelial Cells	db/db < ctrl
D11Wsu47e	2.76853887737165e-24	-0.945973	0.047	0.113	4.23309594350125e-20	0: Endothelial Cells	db/db < ctrl
Fbrs	2.84068788716422e-24	-0.352144	0.342	0.501	4.3434117794741e-20	0: Endothelial Cells	db/db < ctrl
Mgst1	2.8459398599497e-24	1.52498	0.144	0.072	4.35144204586309e-20	0: Endothelial Cells	db/db > ctrl
Pnrc2	3.19687116271845e-24	-0.360502	0.227	0.36	4.8880160077965e-20	0: Endothelial Cells	db/db < ctrl
Kansl2	3.26651283186502e-24	-0.466957	0.195	0.316	4.99449811992162e-20	0: Endothelial Cells	db/db < ctrl
Cyb5a	3.36486284740323e-24	-0.371276	0.223	0.356	5.14487529367955e-20	0: Endothelial Cells	db/db < ctrl
Msantd2	3.51754587768619e-24	-0.5253	0.162	0.272	5.37832764698219e-20	0: Endothelial Cells	db/db < ctrl
Mettl3	3.9032433669438e-24	-0.606033	0.091	0.178	5.96805910805708e-20	0: Endothelial Cells	db/db < ctrl
Dapk3	3.99954480770826e-24	-0.447854	0.221	0.347	6.11530401098593e-20	0: Endothelial Cells	db/db < ctrl
Prex2	4.02206831349352e-24	-0.339848	0.503	0.664	6.14974245133159e-20	0: Endothelial Cells	db/db < ctrl
Cmtr1	4.1904956771487e-24	-0.380085	0.244	0.381	6.40726789036036e-20	0: Endothelial Cells	db/db < ctrl
Ckap4	4.23459320949145e-24	-0.570785	0.138	0.24	6.47469301731242e-20	0: Endothelial Cells	db/db < ctrl
Lta4h	4.33342030344515e-24	-0.366351	0.271	0.415	6.62579964396763e-20	0: Endothelial Cells	db/db < ctrl
Tbc1d9b	4.40554290109087e-24	-0.352364	0.315	0.467	6.73607509576794e-20	0: Endothelial Cells	db/db < ctrl
Rprd2	4.89533782638944e-24	-0.436362	0.235	0.364	7.48497153654945e-20	0: Endothelial Cells	db/db < ctrl
Lats2	5.47324926095908e-24	-0.290174	0.45	0.624	8.36859812000643e-20	0: Endothelial Cells	db/db < ctrl
Creb1	5.96150059972408e-24	-0.447705	0.222	0.347	9.11513441697811e-20	0: Endothelial Cells	db/db < ctrl
Ndufv1	6.2914490208038e-24	0.388812	0.688	0.674	9.619625552809e-20	0: Endothelial Cells	db/db > ctrl
Acss1	6.67641747090255e-24	0.723786	0.396	0.321	1.020824231301e-19	0: Endothelial Cells	db/db > ctrl
Rnf144a	7.70905276925003e-24	-0.403169	0.308	0.446	1.17871416841833e-19	0: Endothelial Cells	db/db < ctrl
Relb	7.75132515475682e-24	-0.676772	0.088	0.172	1.18517761616232e-19	0: Endothelial Cells	db/db < ctrl
Efr3b	8.29014864962086e-24	-0.414772	0.323	0.466	1.26756372852703e-19	0: Endothelial Cells	db/db < ctrl
Rer1	8.40044815047534e-24	-0.358392	0.28	0.422	1.28442852220768e-19	0: Endothelial Cells	db/db < ctrl
Cep83	8.40917277380578e-24	-0.644778	0.111	0.204	1.2857625171149e-19	0: Endothelial Cells	db/db < ctrl
Dnase1l2	8.71983605930732e-24	-0.913737	0.045	0.109	1.33326293346809e-19	0: Endothelial Cells	db/db < ctrl
Dtymk	9.07427304208275e-24	-0.546378	0.152	0.254	1.38745634813445e-19	0: Endothelial Cells	db/db < ctrl
Stim2	9.13826461174699e-24	-0.446423	0.187	0.305	1.39724065913611e-19	0: Endothelial Cells	db/db < ctrl
Kmt2d	9.2720737853044e-24	-0.298482	0.57	0.733	1.41770008177304e-19	0: Endothelial Cells	db/db < ctrl
Prcp	9.7902795450704e-24	-0.768785	0.125	0.219	1.49693374244126e-19	0: Endothelial Cells	db/db < ctrl
Hipk1	9.79634003562758e-24	0.73005	0.46	0.401	1.49786039144746e-19	0: Endothelial Cells	db/db > ctrl
Klhl4	1.04692501107474e-23	-0.607127	0.107	0.198	1.60074834193328e-19	0: Endothelial Cells	db/db < ctrl
Sae1	1.06151383051743e-23	-0.477528	0.19	0.308	1.62305464686115e-19	0: Endothelial Cells	db/db < ctrl
Pik3ca	1.10573310736692e-23	-0.454099	0.188	0.306	1.69066592116403e-19	0: Endothelial Cells	db/db < ctrl
Ly6a	1.13617667570796e-23	-0.25856	0.868	0.925	1.73721413715747e-19	0: Endothelial Cells	db/db < ctrl
Fhl3	1.19181814195046e-23	-0.875172	0.065	0.139	1.82228993904225e-19	0: Endothelial Cells	db/db < ctrl
Prr13	1.25505442551073e-23	-0.548372	0.193	0.309	1.9189782166059e-19	0: Endothelial Cells	db/db < ctrl
Smarca4	1.29337664328835e-23	-0.389611	0.31	0.454	1.97757288758789e-19	0: Endothelial Cells	db/db < ctrl
Epc1	1.33016958862315e-23	-0.319405	0.456	0.621	2.03382930100479e-19	0: Endothelial Cells	db/db < ctrl
Actn4	1.35634363803798e-23	-0.321058	0.62	0.763	2.07384942256007e-19	0: Endothelial Cells	db/db < ctrl
Sod1	1.37115699698566e-23	0.661827	0.461	0.408	2.09649904839108e-19	0: Endothelial Cells	db/db > ctrl
Zfp335	1.37411603295785e-23	-0.406252	0.23	0.36	2.10102341439255e-19	0: Endothelial Cells	db/db < ctrl
Gas2l1	1.45342607011497e-23	-0.467938	0.148	0.254	2.22228846120579e-19	0: Endothelial Cells	db/db < ctrl
Tspan2	1.51445104264429e-23	-0.567317	0.119	0.214	2.31559564420312e-19	0: Endothelial Cells	db/db < ctrl
Zbtb48	1.52968446299755e-23	-0.655393	0.065	0.141	2.33888754392325e-19	0: Endothelial Cells	db/db < ctrl
Acvr2b	1.58183229960942e-23	-0.500577	0.138	0.241	2.41862158610281e-19	0: Endothelial Cells	db/db < ctrl
Msx1	1.64644959125306e-23	-0.721553	0.07	0.146	2.51742142502593e-19	0: Endothelial Cells	db/db < ctrl
Nptn	1.68505440095435e-23	-0.365151	0.399	0.56	2.57644817905919e-19	0: Endothelial Cells	db/db < ctrl
Myh9	1.70065060663052e-23	-0.397383	0.239	0.369	2.60029477753807e-19	0: Endothelial Cells	db/db < ctrl
Aoc3	1.70899271495284e-23	1.35718	0.149	0.076	2.61304986116289e-19	0: Endothelial Cells	db/db > ctrl
Rexo2	1.74409184234371e-23	-0.425373	0.235	0.36	2.66671642694353e-19	0: Endothelial Cells	db/db < ctrl
Smarcad1	1.78161750133391e-23	-0.465803	0.16	0.269	2.72409315953955e-19	0: Endothelial Cells	db/db < ctrl
Cog3	1.79799237347112e-23	-0.38731	0.165	0.277	2.74913033903734e-19	0: Endothelial Cells	db/db < ctrl
E2f4	1.86706400519219e-23	-0.303672	0.263	0.403	2.85474086393885e-19	0: Endothelial Cells	db/db < ctrl
Sri	1.97398939571219e-23	-0.424899	0.288	0.424	3.01822978604394e-19	0: Endothelial Cells	db/db < ctrl
Mafk	2.03120844567627e-23	-0.631335	0.109	0.2	3.10571771343902e-19	0: Endothelial Cells	db/db < ctrl
Klf7	2.20856139985368e-23	-0.323964	0.5	0.662	3.37689038037628e-19	0: Endothelial Cells	db/db < ctrl
Slc25a25	2.31074623964231e-23	-0.738441	0.091	0.173	3.53313100041309e-19	0: Endothelial Cells	db/db < ctrl
Ankfy1	2.46468921118636e-23	-0.405103	0.189	0.309	3.76850980390394e-19	0: Endothelial Cells	db/db < ctrl
Gprc5b	2.4864899360939e-23	-0.486429	0.229	0.349	3.80184311228758e-19	0: Endothelial Cells	db/db < ctrl
Idh3a	2.54245667411659e-23	0.547226	0.529	0.496	3.88741625472426e-19	0: Endothelial Cells	db/db > ctrl
Mill2	2.67150655411261e-23	-0.459245	0.168	0.281	4.08473352123818e-19	0: Endothelial Cells	db/db < ctrl
Atp13a1	2.96130761811422e-23	-0.441946	0.235	0.364	4.52783934809664e-19	0: Endothelial Cells	db/db < ctrl
Ap2m1	2.99355919301098e-23	-0.364627	0.298	0.439	4.57715200611379e-19	0: Endothelial Cells	db/db < ctrl
Rnf111	3.00056317268763e-23	-0.370271	0.243	0.375	4.58786109103939e-19	0: Endothelial Cells	db/db < ctrl
Tbc1d10b	3.21187006828682e-23	-0.455615	0.168	0.279	4.91094933441055e-19	0: Endothelial Cells	db/db < ctrl
Slc25a17	3.21265315439784e-23	-0.413147	0.161	0.272	4.91214667307429e-19	0: Endothelial Cells	db/db < ctrl
Gna13	3.25397287049431e-23	-0.384956	0.244	0.377	4.9753245189858e-19	0: Endothelial Cells	db/db < ctrl
Tnrc18	3.28045323258573e-23	-0.352092	0.301	0.446	5.01581299262359e-19	0: Endothelial Cells	db/db < ctrl
Selenow	3.31681868016505e-23	-0.349972	0.501	0.649	5.07141576197237e-19	0: Endothelial Cells	db/db < ctrl
Pnpt1	3.31870200834673e-23	-0.641162	0.078	0.158	5.07429537076216e-19	0: Endothelial Cells	db/db < ctrl
Zfp532	3.49952814265227e-23	-0.345475	0.296	0.44	5.35077853011532e-19	0: Endothelial Cells	db/db < ctrl
Mex3c	3.57284419758205e-23	-0.577971	0.11	0.2	5.46287877810296e-19	0: Endothelial Cells	db/db < ctrl
Slc7a6os	3.94902589849129e-23	-0.432197	0.174	0.287	6.03806059879318e-19	0: Endothelial Cells	db/db < ctrl
Cebpd	4.05928993894901e-23	1.10245	0.265	0.184	6.20665431665304e-19	0: Endothelial Cells	db/db > ctrl
Ndrg4	4.19333751818989e-23	0.907775	0.274	0.191	6.41161306531233e-19	0: Endothelial Cells	db/db > ctrl
Slc25a37	4.39207143948446e-23	-0.553446	0.128	0.225	6.71547723097175e-19	0: Endothelial Cells	db/db < ctrl
Rnf38	4.41990030455787e-23	-0.374964	0.236	0.368	6.75802756566899e-19	0: Endothelial Cells	db/db < ctrl
Tram2	4.47520836921005e-23	-0.493296	0.11	0.204	6.84259359652217e-19	0: Endothelial Cells	db/db < ctrl
Sdccag8	4.56921681048272e-23	-0.640793	0.114	0.206	6.98633250322809e-19	0: Endothelial Cells	db/db < ctrl
Inpp1	4.89694547306168e-23	-0.362179	0.29	0.436	7.4874296283113e-19	0: Endothelial Cells	db/db < ctrl
Naa16	4.91988833018965e-23	-0.568654	0.107	0.197	7.52250925685998e-19	0: Endothelial Cells	db/db < ctrl
Cd38	5.0276883349638e-23	-0.394562	0.348	0.495	7.68733546415966e-19	0: Endothelial Cells	db/db < ctrl
Mysm1	5.23838639238099e-23	-0.31805	0.214	0.342	8.00949279395054e-19	0: Endothelial Cells	db/db < ctrl
Phip	5.31514785184829e-23	-0.371277	0.24	0.373	8.12686106547603e-19	0: Endothelial Cells	db/db < ctrl
Tpcn1	5.39004950997415e-23	-0.43058	0.162	0.272	8.24138570075047e-19	0: Endothelial Cells	db/db < ctrl
Eps15l1	5.63677995077019e-23	-0.414106	0.172	0.287	8.61863654472761e-19	0: Endothelial Cells	db/db < ctrl
Nsd3	6.05522511975535e-23	-0.335961	0.457	0.617	9.25843920810593e-19	0: Endothelial Cells	db/db < ctrl
Slc12a2	6.40221097462078e-23	-0.557305	0.125	0.219	9.78898058019517e-19	0: Endothelial Cells	db/db < ctrl
Ccn1	7.38043575674792e-23	-0.746259	0.331	0.451	1.12846862720676e-18	0: Endothelial Cells	db/db < ctrl
Tnfaip8	7.39788401471433e-23	-0.533764	0.15	0.251	1.13113646584982e-18	0: Endothelial Cells	db/db < ctrl
Tmod4	8.08659121090551e-23	-0.815558	0.066	0.139	1.23643979614745e-18	0: Endothelial Cells	db/db < ctrl
Zmynd8	8.25924104029273e-23	-0.406564	0.18	0.295	1.26283795506076e-18	0: Endothelial Cells	db/db < ctrl
Stip1	8.30328378554014e-23	-0.428353	0.167	0.277	1.26957209080909e-18	0: Endothelial Cells	db/db < ctrl
Adm	8.67132250901707e-23	-0.950928	0.068	0.141	1.32584521162871e-18	0: Endothelial Cells	db/db < ctrl
Ddx21	9.29706694260837e-23	-0.501516	0.172	0.281	1.42152153552482e-18	0: Endothelial Cells	db/db < ctrl
Vezf1	9.40812551252524e-23	-0.320131	0.268	0.409	1.43850239086511e-18	0: Endothelial Cells	db/db < ctrl
Esco1	9.50423243599847e-23	-0.516002	0.124	0.22	1.45319713946417e-18	0: Endothelial Cells	db/db < ctrl
Mest	9.93554022064435e-23	-0.794255	0.178	0.279	1.51914409973652e-18	0: Endothelial Cells	db/db < ctrl
Ripk1	1.02913211150908e-22	-0.409632	0.216	0.339	1.57354299849738e-18	0: Endothelial Cells	db/db < ctrl
Llgl1	1.03006171419979e-22	-0.44826	0.124	0.221	1.57496436101147e-18	0: Endothelial Cells	db/db < ctrl
Tom1l2	1.05717729645031e-22	-0.322703	0.346	0.498	1.61642408627253e-18	0: Endothelial Cells	db/db < ctrl
Scai	1.06195960219032e-22	-0.43901	0.155	0.262	1.623736231749e-18	0: Endothelial Cells	db/db < ctrl
Plxna1	1.07003435023346e-22	-0.459296	0.142	0.245	1.63608252150696e-18	0: Endothelial Cells	db/db < ctrl
Pakap.1	1.07122235519966e-22	-0.303545	0.579	0.724	1.63789898110029e-18	0: Endothelial Cells	db/db < ctrl
Ppp4r3b	1.10471421756175e-22	-0.36572	0.266	0.404	1.68910803865191e-18	0: Endothelial Cells	db/db < ctrl
Sema3g	1.14037503759651e-22	0.25303	0.303	0.199	1.74363343248507e-18	0: Endothelial Cells	db/db > ctrl
Pcdhga8	1.1728694705759e-22	-0.423686	0.229	0.352	1.79331742051056e-18	0: Endothelial Cells	db/db < ctrl
Slc10a7	1.22887009326413e-22	-0.408576	0.196	0.317	1.87894237260085e-18	0: Endothelial Cells	db/db < ctrl
Imp4	1.26926420459292e-22	-0.537332	0.095	0.181	1.94070496882258e-18	0: Endothelial Cells	db/db < ctrl
Txlnb	1.34445414414229e-22	0.509009	0.565	0.532	2.05567038639356e-18	0: Endothelial Cells	db/db > ctrl
Ago3	1.40729445989734e-22	-0.357973	0.161	0.272	2.15175322918303e-18	0: Endothelial Cells	db/db < ctrl
She	1.48373687089676e-22	-0.392225	0.347	0.49	2.26863367560115e-18	0: Endothelial Cells	db/db < ctrl
Bcam	1.75350816208473e-22	-0.311484	0.644	0.77	2.68111397982756e-18	0: Endothelial Cells	db/db < ctrl
Vars	1.7681092193336e-22	-0.568604	0.13	0.226	2.70343899636108e-18	0: Endothelial Cells	db/db < ctrl
Ppp4r2	1.89346789596877e-22	-0.377218	0.195	0.311	2.89511241293625e-18	0: Endothelial Cells	db/db < ctrl
Lbr	1.96233121004524e-22	-0.321323	0.387	0.545	3.00040442015917e-18	0: Endothelial Cells	db/db < ctrl
Rbm28	1.96990560116021e-22	-0.456866	0.18	0.293	3.01198566417396e-18	0: Endothelial Cells	db/db < ctrl
Ccdc186	1.98741827502732e-22	-0.346944	0.195	0.313	3.03876254251677e-18	0: Endothelial Cells	db/db < ctrl
Tgfb1i1	2.06972858111031e-22	-0.347513	0.273	0.413	3.16461500051767e-18	0: Endothelial Cells	db/db < ctrl
Slc35b2	2.15648160691633e-22	-0.697039	0.092	0.173	3.29726037697507e-18	0: Endothelial Cells	db/db < ctrl
Smarcd2	2.1897212944051e-22	-0.412987	0.164	0.273	3.34808385914539e-18	0: Endothelial Cells	db/db < ctrl
Tnpo1	2.19520496786998e-22	-0.363258	0.243	0.376	3.3564683958732e-18	0: Endothelial Cells	db/db < ctrl
Pola2	2.32749000017313e-22	-0.426514	0.162	0.27	3.55873221026471e-18	0: Endothelial Cells	db/db < ctrl
Sh3bgrl2	2.33744312002985e-22	-0.549699	0.12	0.213	3.57395053052565e-18	0: Endothelial Cells	db/db < ctrl
Pdcd7	2.36507500207579e-22	-0.533939	0.135	0.232	3.61619967817388e-18	0: Endothelial Cells	db/db < ctrl
Papola	2.38058812573773e-22	-0.288043	0.448	0.615	3.63991924425299e-18	0: Endothelial Cells	db/db < ctrl
Atg12	2.43664503397274e-22	-0.588989	0.08	0.159	3.72563025694432e-18	0: Endothelial Cells	db/db < ctrl
Wdr43	2.48902747375642e-22	-0.52212	0.115	0.207	3.80572300737357e-18	0: Endothelial Cells	db/db < ctrl
S100pbp	2.51748454066228e-22	-0.381451	0.154	0.261	3.84923386267262e-18	0: Endothelial Cells	db/db < ctrl
Atxn2l	2.53672678144537e-22	-0.310962	0.436	0.597	3.87865524882997e-18	0: Endothelial Cells	db/db < ctrl
Ubap2l	2.72044884351017e-22	-0.300127	0.319	0.476	4.15956628172705e-18	0: Endothelial Cells	db/db < ctrl
Disp1	2.84213898824855e-22	-0.84326	0.042	0.102	4.34563051303203e-18	0: Endothelial Cells	db/db < ctrl
U2af1	2.93733041360559e-22	-0.434927	0.14	0.241	4.49117820240294e-18	0: Endothelial Cells	db/db < ctrl
Glud1	3.03236025929274e-22	-0.335829	0.355	0.5	4.6364788364586e-18	0: Endothelial Cells	db/db < ctrl
U2surp	3.07621107024545e-22	-0.332402	0.279	0.42	4.70352672640529e-18	0: Endothelial Cells	db/db < ctrl
Nipal3	3.11252746475248e-22	-0.541166	0.14	0.238	4.75905449360655e-18	0: Endothelial Cells	db/db < ctrl
Tnpo3	3.12432106151243e-22	-0.438042	0.227	0.351	4.7770869030525e-18	0: Endothelial Cells	db/db < ctrl
Elk4	3.17813605679734e-22	-0.329665	0.393	0.547	4.85937003084313e-18	0: Endothelial Cells	db/db < ctrl
Zfp62	3.35193355311022e-22	-0.477512	0.127	0.223	5.12510640270552e-18	0: Endothelial Cells	db/db < ctrl
Fnbp1	3.64868565489245e-22	-0.38895	0.219	0.338	5.57884036633055e-18	0: Endothelial Cells	db/db < ctrl
Rbm14	3.96304730426443e-22	-0.362603	0.38	0.531	6.05949932822032e-18	0: Endothelial Cells	db/db < ctrl
Setd1b	4.04696291139454e-22	-0.414526	0.236	0.362	6.18780629152225e-18	0: Endothelial Cells	db/db < ctrl
Psmc6	4.23486185451562e-22	-0.351675	0.315	0.46	6.47510377555438e-18	0: Endothelial Cells	db/db < ctrl
Pgm2	4.24700766220233e-22	-0.483484	0.123	0.217	6.49367471550736e-18	0: Endothelial Cells	db/db < ctrl
Ddx24	4.422388135593e-22	-0.401682	0.272	0.401	6.7618314593217e-18	0: Endothelial Cells	db/db < ctrl
Vamp2	4.59279718387464e-22	-0.306822	0.417	0.58	7.02238689414433e-18	0: Endothelial Cells	db/db < ctrl
Sec24a	4.60544987936478e-22	-0.517613	0.111	0.201	7.04173286554874e-18	0: Endothelial Cells	db/db < ctrl
Utrn	4.80819627814688e-22	-0.312091	0.426	0.586	7.35173210928658e-18	0: Endothelial Cells	db/db < ctrl
Tubb5	4.92036610609699e-22	-0.399446	0.249	0.379	7.5232397762223e-18	0: Endothelial Cells	db/db < ctrl
Gtpbp2	5.04356737951298e-22	-0.309781	0.415	0.581	7.71161452327535e-18	0: Endothelial Cells	db/db < ctrl
Dcaf12	5.21849185522308e-22	-0.445823	0.174	0.284	7.97907404663609e-18	0: Endothelial Cells	db/db < ctrl
Snx9	5.28954982593785e-22	-0.391076	0.174	0.286	8.08772168385897e-18	0: Endothelial Cells	db/db < ctrl
Trmt2a	5.67942021274552e-22	-0.401418	0.204	0.322	8.68383350528791e-18	0: Endothelial Cells	db/db < ctrl
Tbrg1	5.73219391820348e-22	-0.423246	0.191	0.305	8.76452450093313e-18	0: Endothelial Cells	db/db < ctrl
Cdkal1	5.83328671498591e-22	-0.358743	0.255	0.39	8.91909538721345e-18	0: Endothelial Cells	db/db < ctrl
Traf3ip2	6.4223061994279e-22	-0.724979	0.06	0.129	9.81970617892525e-18	0: Endothelial Cells	db/db < ctrl
Stx4a	6.49169036773103e-22	-0.297985	0.382	0.535	9.92579457226074e-18	0: Endothelial Cells	db/db < ctrl
Armc8	6.63743864036026e-22	-0.391727	0.175	0.288	1.01486436811108e-17	0: Endothelial Cells	db/db < ctrl
Dsp	6.80660548610779e-22	0.435853	0.67	0.663	1.04072997882588e-17	0: Endothelial Cells	db/db > ctrl
Scaf4	7.35010471469795e-22	-0.340987	0.292	0.435	1.12383101087732e-17	0: Endothelial Cells	db/db < ctrl
Pitpnm2	7.36384915205623e-22	-0.341001	0.284	0.423	1.1259325353494e-17	0: Endothelial Cells	db/db < ctrl
Baz1b	7.49954603055699e-22	-0.388191	0.275	0.411	1.14668058807216e-17	0: Endothelial Cells	db/db < ctrl
Shroom3	7.80829152390274e-22	1.41475	0.158	0.088	1.19388777400473e-17	0: Endothelial Cells	db/db > ctrl
Ppp1r18	7.93030017454953e-22	-0.395815	0.221	0.342	1.21254289668862e-17	0: Endothelial Cells	db/db < ctrl
Cyth2	8.04276513398431e-22	-0.318271	0.291	0.432	1.2297387889862e-17	0: Endothelial Cells	db/db < ctrl
N4bp2l2	8.56086216198207e-22	-0.347882	0.357	0.514	1.30895582456706e-17	0: Endothelial Cells	db/db < ctrl
Arap1	8.6423311066359e-22	-0.546253	0.11	0.199	1.32141242620463e-17	0: Endothelial Cells	db/db < ctrl
Ppan	8.71681734535706e-22	-0.670241	0.067	0.138	1.33280137210509e-17	0: Endothelial Cells	db/db < ctrl
Kat6b	8.85931904339764e-22	-0.328008	0.264	0.396	1.3545898817355e-17	0: Endothelial Cells	db/db < ctrl
Sertad1	9.27518763250338e-22	-0.580871	0.138	0.232	1.41817618900977e-17	0: Endothelial Cells	db/db < ctrl
Rnmt	9.65339992059108e-22	-0.58247	0.096	0.18	1.47600484785838e-17	0: Endothelial Cells	db/db < ctrl
Slc37a3	1.00077527128724e-21	-0.52172	0.107	0.195	1.53018538979819e-17	0: Endothelial Cells	db/db < ctrl
Taf4	1.01966966712291e-21	-0.411613	0.161	0.266	1.55907492103093e-17	0: Endothelial Cells	db/db < ctrl
Rin1	1.26998202139689e-21	-0.83804	0.047	0.11	1.94180251071585e-17	0: Endothelial Cells	db/db < ctrl
Hdac5	1.35884069395063e-21	-0.395679	0.269	0.401	2.07766742105052e-17	0: Endothelial Cells	db/db < ctrl
Iffo2	1.37464358887864e-21	-0.715948	0.074	0.147	2.10183004739545e-17	0: Endothelial Cells	db/db < ctrl
Ube4b	1.48057230546405e-21	-0.363343	0.258	0.39	2.26379505505453e-17	0: Endothelial Cells	db/db < ctrl
Ube2l6	1.64373927217734e-21	-0.646755	0.082	0.159	2.51327734715915e-17	0: Endothelial Cells	db/db < ctrl
Azin1	1.66381725744217e-21	-0.657291	0.153	0.251	2.54397658662907e-17	0: Endothelial Cells	db/db < ctrl
Xxylt1	1.70967840232214e-21	-0.534738	0.11	0.197	2.61409827715056e-17	0: Endothelial Cells	db/db < ctrl
Tmf1	1.72399692796559e-21	-0.385462	0.209	0.326	2.63599130285939e-17	0: Endothelial Cells	db/db < ctrl
Itsn2	1.74933664047601e-21	-0.355802	0.341	0.489	2.67473572328782e-17	0: Endothelial Cells	db/db < ctrl
Ndufs6	1.75021835988546e-21	0.562002	0.498	0.457	2.67608387226487e-17	0: Endothelial Cells	db/db > ctrl
Stard13	1.76113426797576e-21	-0.389226	0.227	0.347	2.69277429573494e-17	0: Endothelial Cells	db/db < ctrl
Ehbp1l1	2.20571275849405e-21	-0.349515	0.331	0.475	3.3725348077374e-17	0: Endothelial Cells	db/db < ctrl
Odf2	2.20820576460758e-21	-0.397595	0.254	0.38	3.37634661408499e-17	0: Endothelial Cells	db/db < ctrl
Cox5a	2.27549871526097e-21	0.395823	0.683	0.693	3.47923753563402e-17	0: Endothelial Cells	db/db > ctrl
Rap1a	2.37498360346448e-21	-0.277673	0.339	0.497	3.63134992969719e-17	0: Endothelial Cells	db/db < ctrl
Zfp329	2.38669695325161e-21	-0.627522	0.092	0.172	3.64925964152172e-17	0: Endothelial Cells	db/db < ctrl
Slc1a1	2.39195188393546e-21	-0.796167	0.089	0.166	3.65729443053731e-17	0: Endothelial Cells	db/db < ctrl
Rsu1	2.48428698506995e-21	-0.341938	0.416	0.568	3.79847480017196e-17	0: Endothelial Cells	db/db < ctrl
Ppp1r8	2.48933371304022e-21	-0.538577	0.11	0.197	3.80619124723849e-17	0: Endothelial Cells	db/db < ctrl
Nadsyn1	2.53968135989698e-21	-0.617068	0.065	0.135	3.88317279928248e-17	0: Endothelial Cells	db/db < ctrl
Gnb4	2.54457210113447e-21	-0.64632	0.092	0.172	3.89065074263461e-17	0: Endothelial Cells	db/db < ctrl
Kansl1	2.58262257693e-21	-0.297606	0.478	0.641	3.94882992012597e-17	0: Endothelial Cells	db/db < ctrl
Manf	2.63611177537737e-21	-0.477724	0.165	0.268	4.03061490455199e-17	0: Endothelial Cells	db/db < ctrl
Arap2	2.63963109249718e-21	-0.613046	0.086	0.165	4.03599594042819e-17	0: Endothelial Cells	db/db < ctrl
Mus81	2.72442325060107e-21	-0.651352	0.085	0.162	4.16564315016904e-17	0: Endothelial Cells	db/db < ctrl
Ubn1	2.72693898253471e-21	-0.335897	0.292	0.433	4.16948970429557e-17	0: Endothelial Cells	db/db < ctrl
Dpp8	2.75313618428691e-21	-0.338592	0.365	0.518	4.20954522577469e-17	0: Endothelial Cells	db/db < ctrl
Tapbp	2.7654466269438e-21	-0.283423	0.557	0.704	4.22836789259708e-17	0: Endothelial Cells	db/db < ctrl
Tcf3	2.87620714440793e-21	-0.352928	0.243	0.371	4.39772072379973e-17	0: Endothelial Cells	db/db < ctrl
Triobp	2.92522314042689e-21	-0.329169	0.295	0.435	4.47266618171271e-17	0: Endothelial Cells	db/db < ctrl
Grap	3.02927874426812e-21	-0.347847	0.2	0.316	4.63176719998595e-17	0: Endothelial Cells	db/db < ctrl
Stab1	3.06166091945533e-21	-0.375477	0.303	0.439	4.68127954584719e-17	0: Endothelial Cells	db/db < ctrl
Ssh1	3.06800620353148e-21	-0.310734	0.264	0.399	4.69098148519963e-17	0: Endothelial Cells	db/db < ctrl
Mgat1	3.28488245964178e-21	-0.325802	0.395	0.545	5.02258528079229e-17	0: Endothelial Cells	db/db < ctrl
Dxo	3.40541133130933e-21	-0.520003	0.114	0.203	5.20687392557196e-17	0: Endothelial Cells	db/db < ctrl
Tfdp1	3.70957102034603e-21	-0.774826	0.076	0.149	5.67193409010908e-17	0: Endothelial Cells	db/db < ctrl
Sh2b1	3.71614748591286e-21	-0.378748	0.152	0.256	5.68198950596076e-17	0: Endothelial Cells	db/db < ctrl
Ythdf3	3.72212128566972e-21	-0.284797	0.395	0.556	5.691123445789e-17	0: Endothelial Cells	db/db < ctrl
Vasp	3.76587124131807e-21	-0.323008	0.42	0.571	5.75801712797533e-17	0: Endothelial Cells	db/db < ctrl
Pdcd6ip	3.77284210384487e-21	-0.277009	0.513	0.67	5.76867557677881e-17	0: Endothelial Cells	db/db < ctrl
Fyn	3.80787528925428e-21	-0.305578	0.451	0.602	5.82224131726979e-17	0: Endothelial Cells	db/db < ctrl
Lztr1	3.82127552975958e-21	-0.429208	0.171	0.278	5.8427302850024e-17	0: Endothelial Cells	db/db < ctrl
Hook3	3.9058515959588e-21	-0.359736	0.282	0.415	5.972047090221e-17	0: Endothelial Cells	db/db < ctrl
Tmem204	4.10234199294533e-21	-0.300572	0.588	0.726	6.27248090721341e-17	0: Endothelial Cells	db/db < ctrl
B4galt5	4.1360347390956e-21	-0.814227	0.059	0.125	6.32399711607718e-17	0: Endothelial Cells	db/db < ctrl
Cpt2	4.13962325236148e-21	0.732445	0.36	0.288	6.32948395286071e-17	0: Endothelial Cells	db/db > ctrl
Dync1h1	4.19571006758993e-21	-0.277365	0.581	0.726	6.41524069334499e-17	0: Endothelial Cells	db/db < ctrl
Clk4	4.29503754782973e-21	-0.308572	0.368	0.525	6.56711241063166e-17	0: Endothelial Cells	db/db < ctrl
Dusp6	4.29776868800579e-21	-0.336807	0.462	0.599	6.57128832396085e-17	0: Endothelial Cells	db/db < ctrl
Piezo1	4.59668878927419e-21	-0.267278	0.436	0.595	7.02833715880023e-17	0: Endothelial Cells	db/db < ctrl
Wdfy3	4.63039723858623e-21	-0.289378	0.463	0.62	7.07987737779835e-17	0: Endothelial Cells	db/db < ctrl
Prpf4b	4.68595261161355e-21	-0.328052	0.49	0.638	7.16482154315713e-17	0: Endothelial Cells	db/db < ctrl
Csnk1g3	4.86371411684602e-21	-0.397025	0.18	0.291	7.43661888465757e-17	0: Endothelial Cells	db/db < ctrl
Mvb12b	4.92547830415493e-21	-0.414899	0.178	0.287	7.53105632705289e-17	0: Endothelial Cells	db/db < ctrl
Mcm6	5.0080610529022e-21	-0.716709	0.087	0.165	7.65732534988746e-17	0: Endothelial Cells	db/db < ctrl
Chpf2	5.06279442855589e-21	-0.360883	0.247	0.375	7.74101268126196e-17	0: Endothelial Cells	db/db < ctrl
Osbpl7	5.39803519035748e-21	-0.788919	0.066	0.135	8.25359580605659e-17	0: Endothelial Cells	db/db < ctrl
Cxxc5	5.50447270310033e-21	-0.623227	0.109	0.194	8.41633876304041e-17	0: Endothelial Cells	db/db < ctrl
Thsd1	5.73475174166466e-21	-0.347321	0.305	0.44	8.76843541300526e-17	0: Endothelial Cells	db/db < ctrl
Cpsf1	5.75745872151524e-21	-0.325285	0.229	0.355	8.8031543851968e-17	0: Endothelial Cells	db/db < ctrl
Mcm7	5.92139987477949e-21	-0.824315	0.054	0.119	9.05382040853784e-17	0: Endothelial Cells	db/db < ctrl
Cabp1	5.986448274724e-21	-0.557428	0.146	0.241	9.153279412053e-17	0: Endothelial Cells	db/db < ctrl
Gripap1	5.99545557838429e-21	-0.340658	0.241	0.371	9.16705157934958e-17	0: Endothelial Cells	db/db < ctrl
Tpst1	7.12837013894735e-21	0.617814	0.469	0.41	1.08992779424505e-16	0: Endothelial Cells	db/db > ctrl
Lbh	7.35705190619282e-21	0.517213	0.552	0.53	1.12489323645688e-16	0: Endothelial Cells	db/db > ctrl
Hnrnpab	7.41211924929009e-21	-0.417556	0.166	0.273	1.13331303321645e-16	0: Endothelial Cells	db/db < ctrl
Zfp407	7.59998596116798e-21	-0.351985	0.209	0.329	1.16203785346258e-16	0: Endothelial Cells	db/db < ctrl
Ampd2	7.89398804471748e-21	-0.590643	0.073	0.146	1.2069907720373e-16	0: Endothelial Cells	db/db < ctrl
Hprt	8.11576839999188e-21	-0.392107	0.191	0.303	1.24090098835876e-16	0: Endothelial Cells	db/db < ctrl
Stard8	8.98361839322281e-21	-0.353941	0.418	0.571	1.37359525232377e-16	0: Endothelial Cells	db/db < ctrl
Apold1	9.89723214237888e-21	-0.606912	0.156	0.251	1.51328679456973e-16	0: Endothelial Cells	db/db < ctrl
Ash1l	9.97082288244943e-21	-0.324204	0.288	0.424	1.52453881872652e-16	0: Endothelial Cells	db/db < ctrl
Ttyh3	1.10717616094638e-20	-0.468722	0.192	0.301	1.69287235008701e-16	0: Endothelial Cells	db/db < ctrl
Nono	1.144539604704e-20	-0.328654	0.288	0.426	1.75000105559241e-16	0: Endothelial Cells	db/db < ctrl
Matr3	1.1567461328143e-20	-0.398679	0.188	0.301	1.76866483707306e-16	0: Endothelial Cells	db/db < ctrl
Rab8a	1.21182692574484e-20	-0.364746	0.158	0.261	1.85288336946385e-16	0: Endothelial Cells	db/db < ctrl
Atp7a	1.23405883721172e-20	-0.762985	0.073	0.145	1.88687596209672e-16	0: Endothelial Cells	db/db < ctrl
Mdm4	1.25537371127158e-20	-0.301668	0.374	0.53	1.91946640453424e-16	0: Endothelial Cells	db/db < ctrl
Icam1	1.2599695925416e-20	-0.734442	0.144	0.232	1.92649350699611e-16	0: Endothelial Cells	db/db < ctrl
Trim24	1.26897036833193e-20	-0.347295	0.467	0.611	1.94025569317952e-16	0: Endothelial Cells	db/db < ctrl
Pwwp3a	1.44850739035471e-20	-0.270608	0.314	0.462	2.21476779985235e-16	0: Endothelial Cells	db/db < ctrl
Smad7	1.47308925728377e-20	-0.399365	0.287	0.413	2.25235347438689e-16	0: Endothelial Cells	db/db < ctrl
Picalm	1.47810285380528e-20	0.413534	0.666	0.668	2.26001926346827e-16	0: Endothelial Cells	db/db > ctrl
Msl1	1.52190544193723e-20	-0.289446	0.355	0.503	2.32699342072203e-16	0: Endothelial Cells	db/db < ctrl
Cep85l	1.54460586032298e-20	-0.312862	0.539	0.694	2.36170236043384e-16	0: Endothelial Cells	db/db < ctrl
Acyp2	1.62522552675079e-20	0.783384	0.339	0.265	2.48496983040195e-16	0: Endothelial Cells	db/db > ctrl
Acsl5	1.65713864135632e-20	-0.426891	0.171	0.276	2.53376498263381e-16	0: Endothelial Cells	db/db < ctrl
Snx33	1.6657859663324e-20	-0.466769	0.138	0.234	2.54698674252224e-16	0: Endothelial Cells	db/db < ctrl
Elp5	1.74985294567502e-20	-0.49667	0.135	0.227	2.6755251539371e-16	0: Endothelial Cells	db/db < ctrl
Tbck	1.80013681257272e-20	-0.496166	0.121	0.212	2.75240918642368e-16	0: Endothelial Cells	db/db < ctrl
Map3k4	1.81016202147701e-20	-0.421364	0.151	0.25	2.76773773083834e-16	0: Endothelial Cells	db/db < ctrl
Slc23a2	1.82997591279474e-20	-0.471022	0.141	0.237	2.79803317066316e-16	0: Endothelial Cells	db/db < ctrl
Igfbp3	1.84476069956985e-20	-0.771317	0.158	0.249	2.82063910964229e-16	0: Endothelial Cells	db/db < ctrl
Gtf3c5	1.89798207995825e-20	-0.523658	0.099	0.18	2.90201460025617e-16	0: Endothelial Cells	db/db < ctrl
Ptch1	2.029309897122e-20	-0.570209	0.13	0.22	3.10281483269954e-16	0: Endothelial Cells	db/db < ctrl
Sh3gl1	2.06528595705859e-20	-0.357792	0.238	0.358	3.15782222834258e-16	0: Endothelial Cells	db/db < ctrl
Pcdhgc4	2.06905320069173e-20	-0.807391	0.056	0.12	3.16358234385766e-16	0: Endothelial Cells	db/db < ctrl
Cenpj	2.08046503677243e-20	-0.824111	0.055	0.119	3.18103104122504e-16	0: Endothelial Cells	db/db < ctrl
Zbtb1	2.08937397352925e-20	-0.464495	0.139	0.235	3.19465280552623e-16	0: Endothelial Cells	db/db < ctrl
Epor	2.11576002988951e-20	1.42634	0.127	0.064	3.23499708570107e-16	0: Endothelial Cells	db/db > ctrl
Meis1	2.11924819997737e-20	-0.41068	0.153	0.252	3.24033049776539e-16	0: Endothelial Cells	db/db < ctrl
Kdm2a	2.17524822759631e-20	-0.315219	0.448	0.6	3.32595453999476e-16	0: Endothelial Cells	db/db < ctrl
Znrd1	2.19711321843735e-20	-0.337826	0.155	0.257	3.3593861109907e-16	0: Endothelial Cells	db/db < ctrl
Mbd2	2.20125427925826e-20	-0.279588	0.564	0.708	3.36571779298587e-16	0: Endothelial Cells	db/db < ctrl
Zswim6	2.28788010703347e-20	-0.58054	0.089	0.166	3.49816868365418e-16	0: Endothelial Cells	db/db < ctrl
Asxl2	2.37023906842094e-20	-0.413159	0.196	0.307	3.62409553561562e-16	0: Endothelial Cells	db/db < ctrl
Dclk2	2.50889618108219e-20	-0.581464	0.098	0.178	3.83610226087467e-16	0: Endothelial Cells	db/db < ctrl
Krr1	2.5267419960952e-20	-0.674233	0.09	0.167	3.86338851202957e-16	0: Endothelial Cells	db/db < ctrl
Txndc11	2.60082347859582e-20	-0.374176	0.138	0.235	3.97665909877301e-16	0: Endothelial Cells	db/db < ctrl
Fgfr1op2	2.60313896210858e-20	-0.305394	0.321	0.462	3.98019947306401e-16	0: Endothelial Cells	db/db < ctrl
Trim16	2.64022494224092e-20	-0.993072	0.047	0.105	4.03690393668637e-16	0: Endothelial Cells	db/db < ctrl
Gas2	2.66792903599423e-20	-0.547772	0.088	0.165	4.07926349603518e-16	0: Endothelial Cells	db/db < ctrl
Uba2	2.70035121042067e-20	-0.400925	0.215	0.329	4.12883700073321e-16	0: Endothelial Cells	db/db < ctrl
Abca3	2.76681747171219e-20	-0.358623	0.188	0.3	4.23046391424793e-16	0: Endothelial Cells	db/db < ctrl
Gtf2h2	2.81271813658211e-20	-0.470384	0.092	0.172	4.30064603083405e-16	0: Endothelial Cells	db/db < ctrl
Calcrl	2.92763893887713e-20	-0.312547	0.39	0.533	4.47635993754313e-16	0: Endothelial Cells	db/db < ctrl
Dll1	2.96030189734201e-20	-0.676265	0.102	0.183	4.52630160103593e-16	0: Endothelial Cells	db/db < ctrl
Tbc1d19	3.09642061349804e-20	-0.392296	0.174	0.282	4.73442711803851e-16	0: Endothelial Cells	db/db < ctrl
Ddx55	3.14621025137741e-20	-0.56628	0.098	0.179	4.81055547435606e-16	0: Endothelial Cells	db/db < ctrl
Gusb	3.22582446301266e-20	-0.594324	0.102	0.183	4.93228560394636e-16	0: Endothelial Cells	db/db < ctrl
Hnrnpul2	3.26714180615983e-20	-0.274142	0.29	0.431	4.99545982161838e-16	0: Endothelial Cells	db/db < ctrl
Abcc5	3.29872781432305e-20	-0.306029	0.417	0.562	5.04375482809995e-16	0: Endothelial Cells	db/db < ctrl
Sec11a	3.30778767090659e-20	-0.404041	0.197	0.306	5.05760734881617e-16	0: Endothelial Cells	db/db < ctrl
Crot	3.39517353604935e-20	-0.440469	0.162	0.262	5.19122033661946e-16	0: Endothelial Cells	db/db < ctrl
Sept2	3.47585010758451e-20	-0.28177	0.311	0.45	5.31457481449672e-16	0: Endothelial Cells	db/db < ctrl
Polb	3.57661319200762e-20	-0.473613	0.139	0.233	5.46864157057964e-16	0: Endothelial Cells	db/db < ctrl
Pcf11	3.6194022593332e-20	-0.304376	0.355	0.501	5.53406605452047e-16	0: Endothelial Cells	db/db < ctrl
Noc2l	3.78967459958124e-20	-0.50337	0.131	0.223	5.79441246275971e-16	0: Endothelial Cells	db/db < ctrl
Mtf1	3.8441445605603e-20	-0.603705	0.079	0.152	5.8776970330967e-16	0: Endothelial Cells	db/db < ctrl
Laptm4b	3.92611537821987e-20	-0.454649	0.186	0.29	6.00303041329819e-16	0: Endothelial Cells	db/db < ctrl
Nlk	4.02118586037676e-20	-0.419239	0.185	0.291	6.14839318051607e-16	0: Endothelial Cells	db/db < ctrl
Washc4	4.11916569542601e-20	-0.377974	0.177	0.283	6.29820434830637e-16	0: Endothelial Cells	db/db < ctrl
Ccdc93	4.12953899394322e-20	-0.502899	0.111	0.196	6.31406512173918e-16	0: Endothelial Cells	db/db < ctrl
Memo1	4.72580922467154e-20	-0.388942	0.156	0.254	7.22576230452278e-16	0: Endothelial Cells	db/db < ctrl
Supt6	4.73246611949662e-20	-0.355134	0.225	0.345	7.23594069671033e-16	0: Endothelial Cells	db/db < ctrl
Ahdc1	4.84098538072277e-20	-0.453199	0.212	0.323	7.40186664712512e-16	0: Endothelial Cells	db/db < ctrl
Rab11b	4.87462743426767e-20	0.699914	0.399	0.339	7.45330534699526e-16	0: Endothelial Cells	db/db > ctrl
Ist1	5.02689382012744e-20	-0.323469	0.336	0.482	7.68612065097486e-16	0: Endothelial Cells	db/db < ctrl
Cebpz	5.12684716515832e-20	-0.665439	0.062	0.128	7.83894931552706e-16	0: Endothelial Cells	db/db < ctrl
Gon4l	5.35819035849025e-20	-0.336748	0.165	0.269	8.1926730581316e-16	0: Endothelial Cells	db/db < ctrl
Zfp169	5.41087910775748e-20	-0.624397	0.086	0.162	8.27323415576119e-16	0: Endothelial Cells	db/db < ctrl
Irf3	5.43792887025703e-20	-0.332488	0.291	0.429	8.314593242623e-16	0: Endothelial Cells	db/db < ctrl
Foxn2	5.50170501063829e-20	-0.483877	0.1	0.181	8.41210696126595e-16	0: Endothelial Cells	db/db < ctrl
Dpysl3	5.60289644150793e-20	-0.84463	0.067	0.134	8.56682865906562e-16	0: Endothelial Cells	db/db < ctrl
Ttyh2	5.68784385539101e-20	-0.826269	0.056	0.118	8.69671325489285e-16	0: Endothelial Cells	db/db < ctrl
Ep300	5.73812992698416e-20	-0.356665	0.257	0.382	8.77360065835878e-16	0: Endothelial Cells	db/db < ctrl
Rbm10	5.81086639305724e-20	-0.489564	0.105	0.188	8.88481471498452e-16	0: Endothelial Cells	db/db < ctrl
Ccnyl1	5.81492732174135e-20	-0.437432	0.276	0.392	8.89102387494252e-16	0: Endothelial Cells	db/db < ctrl
Gbp2	5.86625178519293e-20	-0.257456	0.24	0.361	8.96949897956e-16	0: Endothelial Cells	db/db < ctrl
Hmbox1	6.09286583123648e-20	-0.389819	0.218	0.335	9.31599185596058e-16	0: Endothelial Cells	db/db < ctrl
Erc1	6.24925899781747e-20	-0.315204	0.362	0.505	9.55511700766291e-16	0: Endothelial Cells	db/db < ctrl
Mn1	6.38299321092925e-20	-0.516777	0.134	0.226	9.75959661951082e-16	0: Endothelial Cells	db/db < ctrl
Tsc22d4	6.43945154468491e-20	-0.428079	0.2	0.308	9.84592141182323e-16	0: Endothelial Cells	db/db < ctrl
Krtcap2	6.45500824888887e-20	-0.503145	0.095	0.174	9.86970761255108e-16	0: Endothelial Cells	db/db < ctrl
Mfsd6	6.55987547783424e-20	-0.511899	0.108	0.191	1.00300496056086e-15	0: Endothelial Cells	db/db < ctrl
Bach2	6.82933665076389e-20	-0.591275	0.099	0.179	1.0442055739018e-15	0: Endothelial Cells	db/db < ctrl
Zc3h13	6.92329012810263e-20	-0.539559	0.097	0.176	1.05857106058689e-15	0: Endothelial Cells	db/db < ctrl
Impdh1	6.97127771182472e-20	-0.342263	0.263	0.391	1.065908362138e-15	0: Endothelial Cells	db/db < ctrl
Ppard	7.0027716957197e-20	-0.546561	0.119	0.206	1.07072379227554e-15	0: Endothelial Cells	db/db < ctrl
Ace	7.11107499176082e-20	-0.480254	0.165	0.263	1.08728336624023e-15	0: Endothelial Cells	db/db < ctrl
Il17rc	7.576661092798e-20	-0.564504	0.069	0.138	1.15847148108881e-15	0: Endothelial Cells	db/db < ctrl
Usp31	8.17821414460189e-20	-0.535399	0.085	0.161	1.25044894270963e-15	0: Endothelial Cells	db/db < ctrl
Zbtb18	8.25258103956387e-20	-0.397343	0.23	0.345	1.26181964094932e-15	0: Endothelial Cells	db/db < ctrl
Lrrk1	8.99450459262626e-20	-0.493531	0.131	0.221	1.37525975221255e-15	0: Endothelial Cells	db/db < ctrl
Bptf	9.15954549796789e-20	-0.264565	0.307	0.449	1.40049450663929e-15	0: Endothelial Cells	db/db < ctrl
Rcor1	9.2478651685198e-20	-0.426676	0.129	0.22	1.41399858426668e-15	0: Endothelial Cells	db/db < ctrl
Socs2	9.33700935418696e-20	-0.408164	0.168	0.271	1.42762873025519e-15	0: Endothelial Cells	db/db < ctrl
Nxf1	9.34308287442495e-20	-0.285609	0.45	0.606	1.42855737149958e-15	0: Endothelial Cells	db/db < ctrl
Nqo2	9.48452591077675e-20	-0.616573	0.101	0.18	1.45018401175776e-15	0: Endothelial Cells	db/db < ctrl
Scyl1	9.55323764060189e-20	-0.331595	0.257	0.384	1.46069003524803e-15	0: Endothelial Cells	db/db < ctrl
Dync1li1	9.67991685874552e-20	-0.293581	0.292	0.425	1.48005928770219e-15	0: Endothelial Cells	db/db < ctrl
Cpeb4	9.85905583072105e-20	-0.315548	0.273	0.405	1.50744963651725e-15	0: Endothelial Cells	db/db < ctrl
Alkbh1	1.02636069903445e-19	-0.699822	0.077	0.147	1.56930550882368e-15	0: Endothelial Cells	db/db < ctrl
Tnfsf10	1.03967404493307e-19	-0.27604	0.407	0.556	1.58966161470267e-15	0: Endothelial Cells	db/db < ctrl
Arhgef1	1.0725582800275e-19	-0.288582	0.462	0.618	1.63994161016205e-15	0: Endothelial Cells	db/db < ctrl
Nppa	1.08660774366419e-19	0.973458	0.283	0.208	1.66142324006254e-15	0: Endothelial Cells	db/db > ctrl
Epha4	1.09769391329041e-19	-0.438326	0.221	0.332	1.67837399342104e-15	0: Endothelial Cells	db/db < ctrl
Dnajc13	1.10502336364373e-19	-0.380083	0.214	0.33	1.68958072301126e-15	0: Endothelial Cells	db/db < ctrl
Chuk	1.12689529349656e-19	-0.480182	0.107	0.19	1.72302290375624e-15	0: Endothelial Cells	db/db < ctrl
Zfp950	1.14516540573452e-19	-0.565022	0.076	0.148	1.75095790536809e-15	0: Endothelial Cells	db/db < ctrl
Arpc3	1.14949917722111e-19	-0.331981	0.271	0.406	1.75758424197108e-15	0: Endothelial Cells	db/db < ctrl
Mob4	1.16062142026219e-19	-0.365966	0.17	0.273	1.77459015158089e-15	0: Endothelial Cells	db/db < ctrl
Gtpbp3	1.17833870921643e-19	-0.523537	0.121	0.208	1.80167988639192e-15	0: Endothelial Cells	db/db < ctrl
Zfand6	1.19816335768991e-19	-0.321262	0.214	0.329	1.83199177390788e-15	0: Endothelial Cells	db/db < ctrl
Gemin7	1.22460869369614e-19	-0.43506	0.188	0.292	1.8724266926614e-15	0: Endothelial Cells	db/db < ctrl
Dnajc14	1.26443950616501e-19	-0.339843	0.243	0.364	1.9333280049263e-15	0: Endothelial Cells	db/db < ctrl
Rbm4	1.33406704897346e-19	-0.303367	0.222	0.343	2.03978851788042e-15	0: Endothelial Cells	db/db < ctrl
Lpar6	1.34289881581494e-19	0.665021	0.491	0.433	2.05329228938104e-15	0: Endothelial Cells	db/db > ctrl
Mnat1	1.40128201194246e-19	-0.550858	0.112	0.196	2.14256019626003e-15	0: Endothelial Cells	db/db < ctrl
Pnkp	1.43733619992871e-19	-0.44111	0.133	0.224	2.197687049691e-15	0: Endothelial Cells	db/db < ctrl
Dlgap4	1.44970246901018e-19	-0.354689	0.321	0.449	2.21659507511656e-15	0: Endothelial Cells	db/db < ctrl
U2af2	1.55507668984529e-19	-0.298927	0.447	0.602	2.37771225877345e-15	0: Endothelial Cells	db/db < ctrl
Ddx41	1.56633056066268e-19	-0.503	0.117	0.201	2.39491942725324e-15	0: Endothelial Cells	db/db < ctrl
Fnbp4	1.65841316535563e-19	-0.351706	0.245	0.369	2.53571372982876e-15	0: Endothelial Cells	db/db < ctrl
Zfp426	1.67701875448096e-19	-0.61	0.077	0.147	2.56416167560139e-15	0: Endothelial Cells	db/db < ctrl
Arpc4	1.69147249039365e-19	-0.546669	0.1	0.18	2.58626143781189e-15	0: Endothelial Cells	db/db < ctrl
Tspan7	1.70363951587625e-19	-0.260546	0.744	0.837	2.60486481977479e-15	0: Endothelial Cells	db/db < ctrl
Cd9	1.72565911129511e-19	-0.323279	0.235	0.349	2.63853278117023e-15	0: Endothelial Cells	db/db < ctrl
Chmp5	1.73624523983403e-19	-0.390526	0.181	0.285	2.65471897170624e-15	0: Endothelial Cells	db/db < ctrl
Gjc1	1.76140507842978e-19	-0.428266	0.136	0.227	2.69318836491914e-15	0: Endothelial Cells	db/db < ctrl
Map3k2	1.77485548946502e-19	-0.444729	0.144	0.238	2.71375404339202e-15	0: Endothelial Cells	db/db < ctrl
Znhit6	1.85747132455364e-19	-0.599087	0.098	0.176	2.84007365524251e-15	0: Endothelial Cells	db/db < ctrl
Lrrc32	2.03272052477883e-19	-0.911763	0.087	0.159	3.10802968238682e-15	0: Endothelial Cells	db/db < ctrl
Khsrp	2.05430611820454e-19	-0.378988	0.225	0.341	3.14103405473474e-15	0: Endothelial Cells	db/db < ctrl
Palmd	2.09180245160049e-19	-0.341721	0.516	0.647	3.19836594849716e-15	0: Endothelial Cells	db/db < ctrl
Hectd4	2.15160803410152e-19	-0.281968	0.231	0.354	3.28980868414123e-15	0: Endothelial Cells	db/db < ctrl
Fam174b	2.17506906098853e-19	0.844124	0.288	0.215	3.32568059425147e-15	0: Endothelial Cells	db/db > ctrl
Mfsd10	2.19646506756121e-19	-0.809447	0.051	0.11	3.35839508830109e-15	0: Endothelial Cells	db/db < ctrl
Dhx33	2.19957537311575e-19	-0.637134	0.082	0.155	3.36315074549398e-15	0: Endothelial Cells	db/db < ctrl
Arhgef2	2.28279787716418e-19	-0.271725	0.672	0.797	3.49039795418404e-15	0: Endothelial Cells	db/db < ctrl
Rtf1	2.30656470533497e-19	-0.432948	0.115	0.201	3.52673743445717e-15	0: Endothelial Cells	db/db < ctrl
Plec	2.35839385986461e-19	-0.353671	0.478	0.62	3.60598421173299e-15	0: Endothelial Cells	db/db < ctrl
Med13	2.47169855591086e-19	-0.299103	0.279	0.412	3.7792270919877e-15	0: Endothelial Cells	db/db < ctrl
Ptprg	2.57731535389864e-19	-0.303742	0.469	0.609	3.94071517611102e-15	0: Endothelial Cells	db/db < ctrl
Hsf1	2.75511095793748e-19	-0.356225	0.247	0.368	4.2125646546864e-15	0: Endothelial Cells	db/db < ctrl
Spindoc	2.7591155200721e-19	-0.32957	0.268	0.393	4.21868763019024e-15	0: Endothelial Cells	db/db < ctrl
Atp6v0b	2.76928692545455e-19	-0.305238	0.371	0.514	4.23423970902e-15	0: Endothelial Cells	db/db < ctrl
Dhx9	2.78551942213199e-19	-0.31292	0.297	0.43	4.25905919643982e-15	0: Endothelial Cells	db/db < ctrl
Gapvd1	2.83794894378181e-19	-0.333796	0.258	0.385	4.33922393504239e-15	0: Endothelial Cells	db/db < ctrl
Cxcr4	2.87803982614172e-19	-0.620842	0.141	0.226	4.4005228941707e-15	0: Endothelial Cells	db/db < ctrl
Nt5c3b	2.96308393355921e-19	-0.560259	0.093	0.169	4.53055533441204e-15	0: Endothelial Cells	db/db < ctrl
Dda1	2.98975760433008e-19	-0.506309	0.123	0.208	4.5713393770207e-15	0: Endothelial Cells	db/db < ctrl
Hnrnpu	3.10681984083317e-19	-0.27979	0.401	0.564	4.75032753663392e-15	0: Endothelial Cells	db/db < ctrl
Zfp646	3.15490477943615e-19	-0.409385	0.143	0.237	4.82384940775787e-15	0: Endothelial Cells	db/db < ctrl
Pcdhgc5	3.21944351882513e-19	-0.827881	0.05	0.109	4.92252914028362e-15	0: Endothelial Cells	db/db < ctrl
Cped1	3.23422033053053e-19	0.484579	0.591	0.565	4.94512288538117e-15	0: Endothelial Cells	db/db > ctrl
Adamts7	3.30359045726079e-19	-0.855059	0.055	0.115	5.05118980915175e-15	0: Endothelial Cells	db/db < ctrl
BC005561	3.30809630987014e-19	-0.494188	0.089	0.165	5.05807925779145e-15	0: Endothelial Cells	db/db < ctrl
Cog8	3.31851418098592e-19	-0.432194	0.11	0.195	5.07400818272746e-15	0: Endothelial Cells	db/db < ctrl
Tmx1	3.44068992815403e-19	-0.343637	0.238	0.359	5.26081490014752e-15	0: Endothelial Cells	db/db < ctrl
Dctn5	3.46824696479678e-19	-0.29297	0.181	0.291	5.30294960917428e-15	0: Endothelial Cells	db/db < ctrl
Mdn1	3.47549320721651e-19	-0.824462	0.052	0.111	5.31402911383404e-15	0: Endothelial Cells	db/db < ctrl
Gdi2	3.49383566543765e-19	-0.356829	0.223	0.34	5.34207473245417e-15	0: Endothelial Cells	db/db < ctrl
Ercc5	3.53477383074088e-19	-0.525839	0.106	0.187	5.4046691872028e-15	0: Endothelial Cells	db/db < ctrl
Mycbp2	3.57209657195264e-19	-0.282209	0.258	0.388	5.46173565851559e-15	0: Endothelial Cells	db/db < ctrl
Pknox1	3.58283873320569e-19	-0.678027	0.059	0.122	5.47816042307151e-15	0: Endothelial Cells	db/db < ctrl
Vps54	3.60056014472685e-19	-0.281692	0.233	0.353	5.50525646128736e-15	0: Endothelial Cells	db/db < ctrl
Prr14l	3.61388816795918e-19	-0.402433	0.121	0.208	5.52563500880959e-15	0: Endothelial Cells	db/db < ctrl
Fam120a	3.62310171853293e-19	-0.364266	0.212	0.324	5.53972252763685e-15	0: Endothelial Cells	db/db < ctrl
Stard4	3.75971149827578e-19	-0.43754	0.15	0.244	5.74859888086367e-15	0: Endothelial Cells	db/db < ctrl
Ino80	3.82536394312312e-19	-0.367805	0.159	0.258	5.84898146903525e-15	0: Endothelial Cells	db/db < ctrl
Fas	3.89453658721781e-19	0.619467	0.456	0.398	5.95474644185603e-15	0: Endothelial Cells	db/db > ctrl
Kdm5d	3.97258957530423e-19	-0.426191	0.144	0.236	6.07408946064017e-15	0: Endothelial Cells	db/db < ctrl
Oser1	3.98602211275304e-19	-0.389733	0.163	0.262	6.09462781039939e-15	0: Endothelial Cells	db/db < ctrl
Parg	4.03700577962467e-19	-0.407196	0.149	0.245	6.17258183704612e-15	0: Endothelial Cells	db/db < ctrl
Gmpr2	4.0397904716074e-19	-0.458331	0.124	0.211	6.17683963108771e-15	0: Endothelial Cells	db/db < ctrl
Casz1	4.07075509664571e-19	-0.305589	0.251	0.375	6.22418454277129e-15	0: Endothelial Cells	db/db < ctrl
Cyba	4.2030787523056e-19	-0.41496	0.188	0.292	6.42650741227527e-15	0: Endothelial Cells	db/db < ctrl
Rbfox2	4.23426989997882e-19	-0.293287	0.422	0.57	6.47419867706761e-15	0: Endothelial Cells	db/db < ctrl
Cnot10	4.2551504945401e-19	-0.373604	0.236	0.351	6.50612510615181e-15	0: Endothelial Cells	db/db < ctrl
Plcb3	4.47547064511436e-19	-0.420551	0.162	0.261	6.84299461637986e-15	0: Endothelial Cells	db/db < ctrl
Uap1	4.54397458560731e-19	-0.36152	0.193	0.3	6.94773714139357e-15	0: Endothelial Cells	db/db < ctrl
Fam53b	4.5596622713375e-19	-0.314217	0.426	0.567	6.97172361287503e-15	0: Endothelial Cells	db/db < ctrl
Cptp	4.60034795752572e-19	-0.651313	0.072	0.14	7.03393202705682e-15	0: Endothelial Cells	db/db < ctrl
S1pr1	4.75563927126119e-19	0.298494	0.847	0.852	7.27137244575836e-15	0: Endothelial Cells	db/db > ctrl
Slc38a10	4.79549456478894e-19	-0.317467	0.283	0.41	7.33231118956229e-15	0: Endothelial Cells	db/db < ctrl
Phf3	4.8394855919413e-19	-0.418958	0.159	0.256	7.39957347007824e-15	0: Endothelial Cells	db/db < ctrl
Chml	5.55415273927103e-19	-0.643384	0.075	0.143	8.4922995383454e-15	0: Endothelial Cells	db/db < ctrl
Nipbl	5.73402757032616e-19	-0.278319	0.345	0.492	8.76732815502869e-15	0: Endothelial Cells	db/db < ctrl
Mlec	5.95368528191171e-19	0.746269	0.436	0.383	9.103184796043e-15	0: Endothelial Cells	db/db > ctrl
Csgalnact1	5.99136617919058e-19	-0.620949	0.058	0.121	9.16079888798239e-15	0: Endothelial Cells	db/db < ctrl
Nlgn2	6.15839794743099e-19	-0.414061	0.204	0.309	9.41619046162198e-15	0: Endothelial Cells	db/db < ctrl
Ap3b1	6.26172701636888e-19	-0.319851	0.249	0.371	9.57418060802802e-15	0: Endothelial Cells	db/db < ctrl
Glis2	6.37417958908402e-19	-0.717044	0.07	0.136	9.74612059170946e-15	0: Endothelial Cells	db/db < ctrl
Man1a2	6.40678032612978e-19	-0.367666	0.131	0.22	9.79596711865243e-15	0: Endothelial Cells	db/db < ctrl
Brd2	6.44532183903696e-19	-0.312901	0.227	0.344	9.8548970918875e-15	0: Endothelial Cells	db/db < ctrl
Trappc8	6.62384851907091e-19	-0.333877	0.25	0.374	1.01278643856594e-14	0: Endothelial Cells	db/db < ctrl
Papln	6.71074791816987e-19	-0.378953	0.38	0.506	1.02607335668817e-14	0: Endothelial Cells	db/db < ctrl
Brd9	6.97453703390164e-19	-0.332841	0.246	0.368	1.06640671248356e-14	0: Endothelial Cells	db/db < ctrl
Cd59a	6.9850837423288e-19	0.878174	0.303	0.234	1.06801930420207e-14	0: Endothelial Cells	db/db > ctrl
Fam120b	7.01923163393925e-19	-0.324926	0.167	0.27	1.07324051682931e-14	0: Endothelial Cells	db/db < ctrl
Klf15	7.04352273368341e-19	1.28351	0.135	0.072	1.07695462598019e-14	0: Endothelial Cells	db/db > ctrl
Dgcr8	7.52715455402999e-19	-0.388079	0.168	0.267	1.15090193131119e-14	0: Endothelial Cells	db/db < ctrl
Ncln	7.79199347005024e-19	-0.327595	0.249	0.37	1.19139580157068e-14	0: Endothelial Cells	db/db < ctrl
Pxk	7.82138877603814e-19	-0.31721	0.219	0.332	1.19589034385623e-14	0: Endothelial Cells	db/db < ctrl
Dimt1	8.20457456265661e-19	-0.693636	0.067	0.132	1.2544794506302e-14	0: Endothelial Cells	db/db < ctrl
Arhgap35	8.20531195369695e-19	-0.321591	0.241	0.358	1.25459219772026e-14	0: Endothelial Cells	db/db < ctrl
Pum1	8.24491435017148e-19	-0.286591	0.266	0.396	1.26064740414122e-14	0: Endothelial Cells	db/db < ctrl
Copg1	8.348847338057e-19	-0.327717	0.277	0.406	1.27653875798892e-14	0: Endothelial Cells	db/db < ctrl
Pds5a	8.40122269173617e-19	-0.320167	0.243	0.361	1.28454694956646e-14	0: Endothelial Cells	db/db < ctrl
Fbxo22	8.54793792609176e-19	-0.434479	0.175	0.276	1.30697970889943e-14	0: Endothelial Cells	db/db < ctrl
Mdm2	8.72769171269223e-19	-0.395704	0.234	0.346	1.33446406287064e-14	0: Endothelial Cells	db/db < ctrl
Cox5b	8.75755225011442e-19	0.472794	0.556	0.546	1.33902973904249e-14	0: Endothelial Cells	db/db > ctrl
Lsm14a	9.12209390604131e-19	-0.293326	0.334	0.475	1.39476815823372e-14	0: Endothelial Cells	db/db < ctrl
Itgb1bp1	9.13160461701108e-19	-0.434355	0.162	0.258	1.39622234594099e-14	0: Endothelial Cells	db/db < ctrl
Frmd4b	9.13290883445324e-19	-0.485075	0.128	0.215	1.3964217607879e-14	0: Endothelial Cells	db/db < ctrl
Pfn1	9.22691965579862e-19	-0.336204	0.302	0.43	1.41079601537161e-14	0: Endothelial Cells	db/db < ctrl
Utp25	9.48481894241963e-19	-0.587419	0.078	0.147	1.45022881629596e-14	0: Endothelial Cells	db/db < ctrl
Clta	9.59245764257172e-19	-0.294356	0.308	0.44	1.46668677354922e-14	0: Endothelial Cells	db/db < ctrl
Gnl3	9.64802916020654e-19	-0.641726	0.07	0.137	1.47518365859558e-14	0: Endothelial Cells	db/db < ctrl
Coq10b	9.70512509747381e-19	-0.504116	0.124	0.209	1.48391362740375e-14	0: Endothelial Cells	db/db < ctrl
Card10	9.93144905651158e-19	-0.254018	0.653	0.784	1.51851856074062e-14	0: Endothelial Cells	db/db < ctrl
Limk2	1.00240177352087e-18	-0.440129	0.156	0.25	1.53267231171342e-14	0: Endothelial Cells	db/db < ctrl
Tnpo2	1.00603199447696e-18	-0.298547	0.227	0.345	1.53822291955527e-14	0: Endothelial Cells	db/db < ctrl
Rab43	1.06017887288075e-18	-0.413551	0.17	0.27	1.62101349663467e-14	0: Endothelial Cells	db/db < ctrl
Plekha1	1.06134160957593e-18	-0.339373	0.247	0.368	1.6227913210416e-14	0: Endothelial Cells	db/db < ctrl
Ctsz	1.10110611363783e-18	-0.351131	0.205	0.312	1.68359124775224e-14	0: Endothelial Cells	db/db < ctrl
Map3k8	1.12214833853505e-18	-0.475407	0.107	0.188	1.71576480962009e-14	0: Endothelial Cells	db/db < ctrl
Slc25a34	1.15161214635576e-18	1.20313	0.169	0.103	1.76081497177796e-14	0: Endothelial Cells	db/db > ctrl
Babam2	1.16650233405513e-18	-0.357417	0.203	0.311	1.78358206877029e-14	0: Endothelial Cells	db/db < ctrl
Csnk2a2	1.23147021014071e-18	-0.422968	0.148	0.242	1.88291795130515e-14	0: Endothelial Cells	db/db < ctrl
Nmt2	1.24303372758562e-18	-0.482641	0.148	0.239	1.90059856947842e-14	0: Endothelial Cells	db/db < ctrl
Fip1l1	1.24799466677741e-18	-0.3387	0.203	0.314	1.90818384550266e-14	0: Endothelial Cells	db/db < ctrl
Plscr1	1.2603858017775e-18	-0.45452	0.166	0.263	1.9271298909178e-14	0: Endothelial Cells	db/db < ctrl
Tpra1	1.26608525667602e-18	-0.474165	0.145	0.236	1.93584435745763e-14	0: Endothelial Cells	db/db < ctrl
Clec2d	1.26664156134266e-18	-0.32491	0.712	0.806	1.93669494729293e-14	0: Endothelial Cells	db/db < ctrl
Pcdhgb1	1.28242035767806e-18	-0.650935	0.07	0.137	1.96082072688975e-14	0: Endothelial Cells	db/db < ctrl
Rhog	1.33017730465305e-18	-0.408345	0.176	0.277	2.03384109881451e-14	0: Endothelial Cells	db/db < ctrl
Ercc3	1.33949751836463e-18	-0.344621	0.149	0.243	2.04809170557952e-14	0: Endothelial Cells	db/db < ctrl
Bok	1.36207284980773e-18	-0.720161	0.055	0.115	2.08260938735602e-14	0: Endothelial Cells	db/db < ctrl
Psmb10	1.36399083115883e-18	-0.299241	0.246	0.369	2.08554198084185e-14	0: Endothelial Cells	db/db < ctrl
Xrn2	1.3731568963217e-18	-0.309584	0.203	0.314	2.09955689447588e-14	0: Endothelial Cells	db/db < ctrl
Rassf1	1.37848435034681e-18	-0.309231	0.343	0.48	2.10770257168028e-14	0: Endothelial Cells	db/db < ctrl
Ric8b	1.40026795400109e-18	-0.30693	0.295	0.42	2.14100970166767e-14	0: Endothelial Cells	db/db < ctrl
Eps8	1.40547168749018e-18	1.35435	0.117	0.059	2.14896621017248e-14	0: Endothelial Cells	db/db > ctrl
Ppp4c	1.42156241599176e-18	-0.293853	0.205	0.317	2.1735689340514e-14	0: Endothelial Cells	db/db < ctrl
Xpnpep1	1.42489978406704e-18	-0.40146	0.175	0.276	2.17867176983851e-14	0: Endothelial Cells	db/db < ctrl
Tnk2	1.46151433755918e-18	-0.403036	0.127	0.213	2.23465542212799e-14	0: Endothelial Cells	db/db < ctrl
Usp42	1.53863399161118e-18	-0.585031	0.098	0.174	2.35257137317349e-14	0: Endothelial Cells	db/db < ctrl
Cep68	1.54275850777188e-18	-0.397193	0.189	0.292	2.35887775838321e-14	0: Endothelial Cells	db/db < ctrl
Rela	1.55418574267505e-18	-0.349743	0.282	0.408	2.37635000055015e-14	0: Endothelial Cells	db/db < ctrl
Lmna	1.58216820108562e-18	-0.457121	0.251	0.361	2.41913517945991e-14	0: Endothelial Cells	db/db < ctrl
Uso1	1.65155205436494e-18	-0.371174	0.141	0.234	2.52522309112399e-14	0: Endothelial Cells	db/db < ctrl
Cfdp1	1.67790754080429e-18	-0.333765	0.216	0.331	2.56552062988976e-14	0: Endothelial Cells	db/db < ctrl
Zswim4	1.69312076495297e-18	-0.527643	0.115	0.196	2.5887816496131e-14	0: Endothelial Cells	db/db < ctrl
Fam53c	1.70643723846869e-18	-0.597612	0.098	0.174	2.60914253761862e-14	0: Endothelial Cells	db/db < ctrl
Slc5a3	1.7938702612958e-18	-0.859065	0.05	0.106	2.74282762952127e-14	0: Endothelial Cells	db/db < ctrl
Wbp1l	1.80258381912002e-18	-0.39381	0.208	0.313	2.75615065943451e-14	0: Endothelial Cells	db/db < ctrl
Cpsf6	1.81345344757677e-18	-0.28704	0.409	0.554	2.77277032134489e-14	0: Endothelial Cells	db/db < ctrl
Tmem33	1.84291056680197e-18	-0.499358	0.13	0.216	2.81781025664021e-14	0: Endothelial Cells	db/db < ctrl
Gnl2	1.86454410372375e-18	-0.459699	0.131	0.218	2.85088793459361e-14	0: Endothelial Cells	db/db < ctrl
Clasp1	1.88197539936835e-18	-0.3155	0.414	0.561	2.87754038563421e-14	0: Endothelial Cells	db/db < ctrl
Rab31	1.88710046078626e-18	-0.362423	0.166	0.265	2.88537660454219e-14	0: Endothelial Cells	db/db < ctrl
Crlf3	1.96405785321785e-18	-0.554287	0.081	0.151	3.00304445757009e-14	0: Endothelial Cells	db/db < ctrl
Trmt1l	2.00520676498118e-18	-0.358431	0.178	0.279	3.06596114365622e-14	0: Endothelial Cells	db/db < ctrl
Sdhc	2.02730491348304e-18	0.465007	0.582	0.569	3.09974921271557e-14	0: Endothelial Cells	db/db > ctrl
Med25	2.09352376573523e-18	-0.36492	0.246	0.361	3.20099783780917e-14	0: Endothelial Cells	db/db < ctrl
Hcfc2	2.12009745944564e-18	-0.37033	0.133	0.222	3.24162901549238e-14	0: Endothelial Cells	db/db < ctrl
Sept4	2.1215170996061e-18	-0.281125	0.4	0.545	3.24379964529773e-14	0: Endothelial Cells	db/db < ctrl
Prpf6	2.21572618880555e-18	-0.322509	0.226	0.341	3.38784534268368e-14	0: Endothelial Cells	db/db < ctrl
Zfp276	2.23917915630104e-18	-0.276685	0.159	0.258	3.42370492998429e-14	0: Endothelial Cells	db/db < ctrl
Ltbr	2.29988623315862e-18	-0.346753	0.234	0.35	3.51652605049953e-14	0: Endothelial Cells	db/db < ctrl
Rnft1	2.30557345858109e-18	-0.542187	0.092	0.165	3.52522181817048e-14	0: Endothelial Cells	db/db < ctrl
Lamc1	2.38490891168538e-18	-0.280711	0.41	0.549	3.64652572596695e-14	0: Endothelial Cells	db/db < ctrl
Uhmk1	2.42113584035502e-18	-0.490356	0.133	0.22	3.70191669990283e-14	0: Endothelial Cells	db/db < ctrl
Thoc1	2.48142769911964e-18	-0.394765	0.106	0.187	3.79410295195394e-14	0: Endothelial Cells	db/db < ctrl
Slc10a6	2.48534220753599e-18	1.13774	0.15	0.086	3.80008823532252e-14	0: Endothelial Cells	db/db > ctrl
Crtap	2.52852730476102e-18	-0.395282	0.183	0.284	3.86611824897961e-14	0: Endothelial Cells	db/db < ctrl
Scrib	2.65831232754154e-18	-0.330318	0.182	0.286	4.06455954881102e-14	0: Endothelial Cells	db/db < ctrl
Hps5	2.71310431242659e-18	-0.561367	0.083	0.154	4.14833649370026e-14	0: Endothelial Cells	db/db < ctrl
Arid4a	2.73498918447135e-18	-0.376198	0.143	0.235	4.18179846305669e-14	0: Endothelial Cells	db/db < ctrl
Ncoa3	2.78045217835757e-18	-0.250558	0.448	0.596	4.25131138070872e-14	0: Endothelial Cells	db/db < ctrl
Gja1	2.83919028730138e-18	-0.383811	0.581	0.694	4.3411219492838e-14	0: Endothelial Cells	db/db < ctrl
Prps1l3	2.85221846418062e-18	-0.446841	0.126	0.211	4.36104203173217e-14	0: Endothelial Cells	db/db < ctrl
Ccdc117	2.89127250559244e-18	-0.415861	0.101	0.178	4.42075566105084e-14	0: Endothelial Cells	db/db < ctrl
Pkd1	2.97218620083901e-18	-0.572129	0.069	0.134	4.54447270108285e-14	0: Endothelial Cells	db/db < ctrl
Zbtb11	3.03910006914071e-18	-0.587639	0.104	0.18	4.64678400571615e-14	0: Endothelial Cells	db/db < ctrl
Prpf3	3.11728797186001e-18	-0.43632	0.15	0.241	4.76633330897395e-14	0: Endothelial Cells	db/db < ctrl
Rnf40	3.13403930434106e-18	-0.281864	0.237	0.356	4.79194609633748e-14	0: Endothelial Cells	db/db < ctrl
Pcdhgb5	3.26359410588936e-18	-0.404854	0.263	0.377	4.99003538790484e-14	0: Endothelial Cells	db/db < ctrl
B4galt3	3.30800598598639e-18	-0.471164	0.135	0.221	5.0579411525732e-14	0: Endothelial Cells	db/db < ctrl
Phlpp1	3.48770229573914e-18	-0.282146	0.318	0.453	5.33269681018515e-14	0: Endothelial Cells	db/db < ctrl
Paqr4	3.50298628986905e-18	-0.3949	0.105	0.184	5.35606603720978e-14	0: Endothelial Cells	db/db < ctrl
Psme1	3.60534881733815e-18	-0.287694	0.438	0.581	5.51257834171003e-14	0: Endothelial Cells	db/db < ctrl
Psmb9	3.6954969095048e-18	-0.304352	0.298	0.424	5.65041477463284e-14	0: Endothelial Cells	db/db < ctrl
Phf20l1	3.6996655916276e-18	-0.271357	0.469	0.621	5.6567886895986e-14	0: Endothelial Cells	db/db < ctrl
Cr1l	3.73848807158279e-18	-0.300929	0.179	0.282	5.71614826145009e-14	0: Endothelial Cells	db/db < ctrl
Cct2	3.90229135799776e-18	-0.521133	0.09	0.162	5.96660348637858e-14	0: Endothelial Cells	db/db < ctrl
Qtrt1	3.94834795277935e-18	-0.567526	0.071	0.136	6.03702401979963e-14	0: Endothelial Cells	db/db < ctrl
Atxn7	4.06520271402693e-18	-0.322956	0.25	0.369	6.21569494974718e-14	0: Endothelial Cells	db/db < ctrl
Elf1	4.19233024729137e-18	-0.373282	0.192	0.295	6.4100729481085e-14	0: Endothelial Cells	db/db < ctrl
Kctd11	4.28352387877413e-18	-0.703693	0.054	0.113	6.54950801064564e-14	0: Endothelial Cells	db/db < ctrl
Fbxo30	4.28896353357079e-18	-0.386454	0.13	0.217	6.55782524282974e-14	0: Endothelial Cells	db/db < ctrl
Nop53	4.37055653784483e-18	-0.300317	0.301	0.431	6.68258094636475e-14	0: Endothelial Cells	db/db < ctrl
Rnf130	4.37958963030427e-18	-0.334945	0.276	0.4	6.69639254473522e-14	0: Endothelial Cells	db/db < ctrl
Pcdh17	4.58271983172466e-18	-0.540281	0.162	0.253	7.006978622707e-14	0: Endothelial Cells	db/db < ctrl
Czib	4.68711022459417e-18	-0.369185	0.207	0.314	7.16659153340448e-14	0: Endothelial Cells	db/db < ctrl
Abcc4	4.71430813774365e-18	-0.52082	0.097	0.172	7.20817714261003e-14	0: Endothelial Cells	db/db < ctrl
Tbxa2r	4.76183232992114e-18	-0.616193	0.119	0.199	7.28084163244943e-14	0: Endothelial Cells	db/db < ctrl
Mark3	4.77236674968717e-18	-0.276027	0.356	0.503	7.29694876027168e-14	0: Endothelial Cells	db/db < ctrl
Dhx15	4.94738718403675e-18	-0.290683	0.299	0.431	7.56455500439219e-14	0: Endothelial Cells	db/db < ctrl
Cblb	5.08335904174583e-18	-0.304989	0.173	0.276	7.77245597482937e-14	0: Endothelial Cells	db/db < ctrl
Macf1	5.14553408070151e-18	-0.26911	0.562	0.708	7.8675216093926e-14	0: Endothelial Cells	db/db < ctrl
Poglut1	5.28025035981561e-18	-0.552688	0.1	0.176	8.07350280015806e-14	0: Endothelial Cells	db/db < ctrl
Dop1b	5.31969211531022e-18	-0.432059	0.132	0.219	8.13380924430932e-14	0: Endothelial Cells	db/db < ctrl
Setdb1	5.36352522644907e-18	-0.394709	0.113	0.195	8.20083007124063e-14	0: Endothelial Cells	db/db < ctrl
Fkbp9	5.56881002696786e-18	-0.346169	0.292	0.413	8.51471053123386e-14	0: Endothelial Cells	db/db < ctrl
Mllt10	5.73638316502875e-18	-0.351579	0.208	0.317	8.77092985932896e-14	0: Endothelial Cells	db/db < ctrl
Trim12c	5.88080890278668e-18	-0.40652	0.152	0.246	8.99175681236084e-14	0: Endothelial Cells	db/db < ctrl
Nkapd1	6.066633160204e-18	-0.463637	0.094	0.169	9.27588210195192e-14	0: Endothelial Cells	db/db < ctrl
Ttc23	6.10538945425227e-18	-0.331482	0.168	0.266	9.33514047555173e-14	0: Endothelial Cells	db/db < ctrl
Ripk3	6.15812074407908e-18	-0.765255	0.048	0.104	9.41576661769692e-14	0: Endothelial Cells	db/db < ctrl
Pard3b	6.35864563700081e-18	-0.324692	0.192	0.296	9.72236917897423e-14	0: Endothelial Cells	db/db < ctrl
Arf5	6.36548677383345e-18	-0.298355	0.35	0.489	9.73282927719134e-14	0: Endothelial Cells	db/db < ctrl
Telo2	6.55359516402755e-18	-0.674427	0.051	0.108	1.00204470057981e-13	0: Endothelial Cells	db/db < ctrl
Orai3	6.55616538941898e-18	-0.526229	0.101	0.177	1.00243768804216e-13	0: Endothelial Cells	db/db < ctrl
Arl13b	6.69130438334041e-18	-0.51152	0.098	0.173	1.02310044021275e-13	0: Endothelial Cells	db/db < ctrl
Cnst	6.80426446969513e-18	-0.339021	0.236	0.348	1.04037203741639e-13	0: Endothelial Cells	db/db < ctrl
Lrrc2	6.83871649555812e-18	0.540836	0.46	0.416	1.04563975217084e-13	0: Endothelial Cells	db/db > ctrl
Mospd1	6.84959528827499e-18	-0.493136	0.134	0.22	1.04730311957725e-13	0: Endothelial Cells	db/db < ctrl
Klf13	6.88234615605477e-18	-0.259657	0.337	0.476	1.05231072726078e-13	0: Endothelial Cells	db/db < ctrl
Tle1	6.90927886550651e-18	-0.479631	0.118	0.2	1.05642873853594e-13	0: Endothelial Cells	db/db < ctrl
Col3a1	7.20135508596072e-18	-0.45756	0.095	0.168	1.10108719264339e-13	0: Endothelial Cells	db/db < ctrl
Atp11c	7.20319047212861e-18	-0.301224	0.18	0.283	1.10136782318846e-13	0: Endothelial Cells	db/db < ctrl
Gatad2a	7.25638264189735e-18	-0.30332	0.303	0.43	1.1095009059461e-13	0: Endothelial Cells	db/db < ctrl
Supt16	7.27139709334042e-18	-0.37585	0.168	0.264	1.11179661557175e-13	0: Endothelial Cells	db/db < ctrl
Kdm3a	7.35508542087277e-18	-0.302401	0.241	0.358	1.12459256085145e-13	0: Endothelial Cells	db/db < ctrl
Ercc6	7.55194605119081e-18	-0.556685	0.09	0.162	1.15469255122708e-13	0: Endothelial Cells	db/db < ctrl
Ilf3	7.59617885824365e-18	-0.413121	0.178	0.274	1.16145574742545e-13	0: Endothelial Cells	db/db < ctrl
Zfp182	7.76256597287963e-18	-0.545785	0.097	0.171	1.1868963372533e-13	0: Endothelial Cells	db/db < ctrl
Chd7	7.87169555678153e-18	-0.436822	0.161	0.255	1.2035822506319e-13	0: Endothelial Cells	db/db < ctrl
Phf21b	7.92869118260752e-18	-0.614093	0.078	0.146	1.21229688182069e-13	0: Endothelial Cells	db/db < ctrl
Ssh2	8.09873943677916e-18	-0.293541	0.389	0.533	1.23829725988353e-13	0: Endothelial Cells	db/db < ctrl
Pcdhga11	8.28422503643389e-18	-0.389624	0.175	0.274	1.26665800807074e-13	0: Endothelial Cells	db/db < ctrl
Pak2	8.40624597551692e-18	-0.272417	0.278	0.405	1.28531500965654e-13	0: Endothelial Cells	db/db < ctrl
Acap2	8.50853003239214e-18	-0.27317	0.318	0.454	1.30095424195276e-13	0: Endothelial Cells	db/db < ctrl
Camta1	8.5240058906484e-18	-0.287305	0.221	0.336	1.30332050068014e-13	0: Endothelial Cells	db/db < ctrl
Ugcg	8.58646112165053e-18	-0.444708	0.125	0.21	1.31286990550037e-13	0: Endothelial Cells	db/db < ctrl
Ier3ip1	8.99957446235749e-18	-0.43183	0.121	0.204	1.37603493529446e-13	0: Endothelial Cells	db/db < ctrl
Smchd1	9.29106584478522e-18	-0.250371	0.234	0.355	1.42060396766766e-13	0: Endothelial Cells	db/db < ctrl
Numa1	9.33251664598366e-18	-0.290127	0.418	0.569	1.4269417951709e-13	0: Endothelial Cells	db/db < ctrl
Fgfr1	9.4636737894679e-18	-0.484698	0.12	0.2	1.44699572240964e-13	0: Endothelial Cells	db/db < ctrl
Atp8b1	9.55682781663918e-18	-0.564454	0.069	0.133	1.46123897316413e-13	0: Endothelial Cells	db/db < ctrl
Abi3	1.01654737945913e-17	-0.27095	0.503	0.647	1.55430094319301e-13	0: Endothelial Cells	db/db < ctrl
Rnf126	1.02664735907626e-17	-0.413528	0.141	0.229	1.56974381202761e-13	0: Endothelial Cells	db/db < ctrl
Tspan12	1.03845085058686e-17	-0.441565	0.182	0.28	1.58779135054731e-13	0: Endothelial Cells	db/db < ctrl
Asap1	1.04092061068404e-17	-0.297682	0.264	0.389	1.5915676137359e-13	0: Endothelial Cells	db/db < ctrl
Sema6b	1.04709964167904e-17	0.683087	0.413	0.362	1.60101535212726e-13	0: Endothelial Cells	db/db > ctrl
Luc7l	1.06633823422549e-17	-0.280526	0.23	0.347	1.63043116013078e-13	0: Endothelial Cells	db/db < ctrl
Gstt2	1.09722234379813e-17	0.539588	0.493	0.43	1.67765296366733e-13	0: Endothelial Cells	db/db > ctrl
Ilkap	1.12186379980005e-17	-0.346949	0.191	0.296	1.71532974989428e-13	0: Endothelial Cells	db/db < ctrl
Map4k5	1.2156630684132e-17	-0.331417	0.267	0.387	1.85874883160378e-13	0: Endothelial Cells	db/db < ctrl
Usp16	1.22774832016793e-17	-0.367105	0.176	0.275	1.87722718153677e-13	0: Endothelial Cells	db/db < ctrl
Tor1aip2	1.29607048313087e-17	-0.296228	0.305	0.43	1.9816917687071e-13	0: Endothelial Cells	db/db < ctrl
Cox20	1.30760968060447e-17	-0.333151	0.158	0.252	1.99933520164424e-13	0: Endothelial Cells	db/db < ctrl
Blmh	1.3459564346828e-17	-0.387777	0.169	0.266	2.05796738863e-13	0: Endothelial Cells	db/db < ctrl
Zfp598	1.35718745925469e-17	-0.257168	0.273	0.397	2.07513962520043e-13	0: Endothelial Cells	db/db < ctrl
Atf7ip	1.36805115169786e-17	-0.27964	0.29	0.419	2.09175021094603e-13	0: Endothelial Cells	db/db < ctrl
Pdzd2	1.39834415524098e-17	-0.30056	0.427	0.561	2.13806821336345e-13	0: Endothelial Cells	db/db < ctrl
Dnajb5	1.40812975472394e-17	-0.461915	0.129	0.213	2.15303039497291e-13	0: Endothelial Cells	db/db < ctrl
Flnb	1.41844791759949e-17	-0.290576	0.506	0.645	2.16880686600962e-13	0: Endothelial Cells	db/db < ctrl
Mark2	1.48501050813688e-17	-0.29382	0.18	0.283	2.27058106694129e-13	0: Endothelial Cells	db/db < ctrl
Pitpnb	1.51166255865559e-17	-0.319376	0.192	0.296	2.3113320521844e-13	0: Endothelial Cells	db/db < ctrl
Kmt5b	1.53653563528673e-17	-0.252292	0.325	0.461	2.34936298635341e-13	0: Endothelial Cells	db/db < ctrl
Ypel3	1.61536607894856e-17	-0.291723	0.478	0.614	2.46989473471235e-13	0: Endothelial Cells	db/db < ctrl
Brwd3	1.61568421586737e-17	-0.538747	0.101	0.176	2.47038116606122e-13	0: Endothelial Cells	db/db < ctrl
Tspo	1.61705589108606e-17	-0.364462	0.179	0.276	2.47247845747058e-13	0: Endothelial Cells	db/db < ctrl
Rap1gds1	1.64797024274742e-17	-0.357441	0.168	0.265	2.5197465011608e-13	0: Endothelial Cells	db/db < ctrl
Nhsl1	1.66989369565988e-17	-0.739595	0.063	0.122	2.55326746066395e-13	0: Endothelial Cells	db/db < ctrl
Rufy2	1.67288354623722e-17	-0.467413	0.137	0.222	2.5578389421967e-13	0: Endothelial Cells	db/db < ctrl
Cdk13	1.69723570526944e-17	-0.297693	0.227	0.341	2.59507339335697e-13	0: Endothelial Cells	db/db < ctrl
Selenof	1.71434954758062e-17	-0.347376	0.12	0.204	2.62124045825077e-13	0: Endothelial Cells	db/db < ctrl
Scfd2	1.71773671092445e-17	-0.561451	0.09	0.16	2.62641943100348e-13	0: Endothelial Cells	db/db < ctrl
Srcap	1.77551535119262e-17	-0.250811	0.42	0.573	2.71476297197352e-13	0: Endothelial Cells	db/db < ctrl
Vsir	1.78846211167813e-17	-0.330928	0.347	0.473	2.73455856875586e-13	0: Endothelial Cells	db/db < ctrl
Pcsk7	1.80277190482807e-17	-0.324832	0.179	0.28	2.75643824248211e-13	0: Endothelial Cells	db/db < ctrl
Taf7	1.86129330537371e-17	-0.535681	0.082	0.151	2.8459174639164e-13	0: Endothelial Cells	db/db < ctrl
Rab40c	1.96349842148875e-17	-0.484105	0.12	0.201	3.00218908645629e-13	0: Endothelial Cells	db/db < ctrl
Atp2b1	2.05090040911792e-17	-0.271915	0.261	0.385	3.1358267255413e-13	0: Endothelial Cells	db/db < ctrl
Camkk2	2.0931017659342e-17	-0.720395	0.053	0.11	3.20035260011339e-13	0: Endothelial Cells	db/db < ctrl
Farp1	2.1233015950489e-17	-0.475516	0.112	0.19	3.24652813882977e-13	0: Endothelial Cells	db/db < ctrl
Mindy4	2.1533052122706e-17	-0.568373	0.07	0.134	3.29240366956174e-13	0: Endothelial Cells	db/db < ctrl
Exoc8	2.16391395898964e-17	-0.337263	0.188	0.288	3.30862444329516e-13	0: Endothelial Cells	db/db < ctrl
Unc13b	2.18590373158919e-17	-0.441097	0.139	0.226	3.34224680559987e-13	0: Endothelial Cells	db/db < ctrl
Slc31a2	2.28968096355565e-17	-0.38521	0.155	0.247	3.50092219327659e-13	0: Endothelial Cells	db/db < ctrl
Elovl1	2.34825546599992e-17	-0.308287	0.24	0.355	3.59048260751387e-13	0: Endothelial Cells	db/db < ctrl
Sertad2	2.3685758847896e-17	-0.307935	0.181	0.281	3.6215525278433e-13	0: Endothelial Cells	db/db < ctrl
Snapc3	2.37403835498076e-17	-0.25215	0.422	0.567	3.62990464476559e-13	0: Endothelial Cells	db/db < ctrl
Ccar1	2.39875196082662e-17	-0.284819	0.272	0.395	3.6676917481039e-13	0: Endothelial Cells	db/db < ctrl
Dbndd2	2.40379121422055e-17	-0.512689	0.121	0.2	3.67539676654323e-13	0: Endothelial Cells	db/db < ctrl
Rasgrp2	2.48261362643526e-17	-0.250677	0.711	0.813	3.79591623481952e-13	0: Endothelial Cells	db/db < ctrl
Mfsd14a	2.49354421970928e-17	-0.411442	0.109	0.188	3.81262911193548e-13	0: Endothelial Cells	db/db < ctrl
Birc2	2.54657707923855e-17	-0.353849	0.128	0.212	3.89371635415575e-13	0: Endothelial Cells	db/db < ctrl
Hinfp	2.61117621962537e-17	-0.492678	0.1	0.174	3.99248843980719e-13	0: Endothelial Cells	db/db < ctrl
Tdrd7	2.73639906167916e-17	-0.275454	0.301	0.429	4.18395416530743e-13	0: Endothelial Cells	db/db < ctrl
Stx8	2.76271132323924e-17	-0.321659	0.249	0.362	4.2241856132328e-13	0: Endothelial Cells	db/db < ctrl
Pcyt1a	2.85356989713148e-17	-0.397885	0.196	0.294	4.36310837271404e-13	0: Endothelial Cells	db/db < ctrl
Ulk1	2.92313615715397e-17	-0.351902	0.263	0.377	4.46947518428842e-13	0: Endothelial Cells	db/db < ctrl
Trak1	2.93713246042723e-17	-0.262664	0.54	0.683	4.49087553199323e-13	0: Endothelial Cells	db/db < ctrl
Fam3c	2.97111982953954e-17	-0.379447	0.155	0.246	4.54284221936596e-13	0: Endothelial Cells	db/db < ctrl
Rbm12b1	3.01446005215312e-17	-0.562972	0.076	0.141	4.60910941974211e-13	0: Endothelial Cells	db/db < ctrl
Kctd12b	3.04543764132494e-17	-0.455795	0.231	0.333	4.65647415358584e-13	0: Endothelial Cells	db/db < ctrl
Tyk2	3.16090447797798e-17	-0.462009	0.146	0.233	4.83302294682833e-13	0: Endothelial Cells	db/db < ctrl
Zfp760	3.17780914748731e-17	-0.586736	0.083	0.15	4.8588701865081e-13	0: Endothelial Cells	db/db < ctrl
Exosc5	3.21239633568701e-17	-0.467342	0.088	0.158	4.91175399726544e-13	0: Endothelial Cells	db/db < ctrl
Hivep1	3.26227475080049e-17	-0.498959	0.109	0.185	4.98801809397395e-13	0: Endothelial Cells	db/db < ctrl
Tead2	3.31082735061739e-17	-0.629048	0.082	0.148	5.062255019094e-13	0: Endothelial Cells	db/db < ctrl
St7l	3.33604139384517e-17	-0.277163	0.144	0.236	5.10080729118926e-13	0: Endothelial Cells	db/db < ctrl
Idh1	3.35699066409139e-17	0.877608	0.277	0.211	5.13283872539573e-13	0: Endothelial Cells	db/db > ctrl
Nrf1	3.38180710725137e-17	-0.361403	0.155	0.247	5.17078306698734e-13	0: Endothelial Cells	db/db < ctrl
Nfx1	3.56682499133827e-17	-0.342636	0.227	0.334	5.45367541175622e-13	0: Endothelial Cells	db/db < ctrl
Usp19	3.63897879085131e-17	-0.25068	0.297	0.427	5.56399857121165e-13	0: Endothelial Cells	db/db < ctrl
Ppfibp1	3.64162094347169e-17	0.717799	0.389	0.337	5.56803842256822e-13	0: Endothelial Cells	db/db > ctrl
Nck1	3.65142601004213e-17	-0.255012	0.428	0.574	5.58303036935442e-13	0: Endothelial Cells	db/db < ctrl
Fcgrt	3.77158486284256e-17	-0.35641	0.271	0.385	5.76675325528627e-13	0: Endothelial Cells	db/db < ctrl
Eif2s3y	3.84756765864113e-17	-0.319124	0.27	0.392	5.8829309500623e-13	0: Endothelial Cells	db/db < ctrl
Zfpm1	3.94106618521406e-17	-0.461255	0.121	0.201	6.0258901971923e-13	0: Endothelial Cells	db/db < ctrl
Ubtd1	3.96446703401869e-17	-0.751754	0.061	0.119	6.06167009501458e-13	0: Endothelial Cells	db/db < ctrl
Herc4	4.10872831685466e-17	-0.374619	0.164	0.257	6.28224559647078e-13	0: Endothelial Cells	db/db < ctrl
Atp6v1a	4.11020629791284e-17	-0.338258	0.164	0.257	6.28450542950874e-13	0: Endothelial Cells	db/db < ctrl
Inf2	4.16197557940474e-17	0.409656	0.611	0.595	6.36366066090985e-13	0: Endothelial Cells	db/db > ctrl
Uty	4.3993324620846e-17	-0.315225	0.182	0.283	6.72657933452736e-13	0: Endothelial Cells	db/db < ctrl
Sipa1l1	4.53763063900822e-17	-0.386325	0.115	0.196	6.93803724704356e-13	0: Endothelial Cells	db/db < ctrl
Prpsap1	4.8470761969448e-17	-0.309123	0.179	0.278	7.4111795051286e-13	0: Endothelial Cells	db/db < ctrl
Tmem234	4.96014813857288e-17	-0.271535	0.314	0.45	7.58406650387794e-13	0: Endothelial Cells	db/db < ctrl
Hnrnpk	5.06234032564097e-17	-0.26504	0.275	0.402	7.74031835790504e-13	0: Endothelial Cells	db/db < ctrl
Sec14l1	5.18181749251572e-17	-0.272139	0.647	0.763	7.92299894605654e-13	0: Endothelial Cells	db/db < ctrl
Foxj3	5.2082020221489e-17	-0.345921	0.13	0.215	7.96334089186567e-13	0: Endothelial Cells	db/db < ctrl
Pacs2	5.23567953113953e-17	-0.663151	0.059	0.117	8.00535400311234e-13	0: Endothelial Cells	db/db < ctrl
Ndufa9	5.25437089813686e-17	0.611172	0.388	0.333	8.03393310325126e-13	0: Endothelial Cells	db/db > ctrl
Ddx3y	5.37520061589812e-17	-0.283071	0.312	0.442	8.21868174170822e-13	0: Endothelial Cells	db/db < ctrl
Setd2	5.40205242396242e-17	-0.278115	0.22	0.331	8.25973815623854e-13	0: Endothelial Cells	db/db < ctrl
Birc3	5.45774504000449e-17	-0.484294	0.15	0.236	8.34489216616686e-13	0: Endothelial Cells	db/db < ctrl
Mtpap	5.70163276633524e-17	-0.276084	0.237	0.354	8.71779649972659e-13	0: Endothelial Cells	db/db < ctrl
Tomm34	5.73054359838077e-17	-0.322622	0.227	0.335	8.7620011619242e-13	0: Endothelial Cells	db/db < ctrl
Bod1l	5.81262997062233e-17	-0.343807	0.166	0.261	8.88751122508154e-13	0: Endothelial Cells	db/db < ctrl
Ralgapa2	5.87500612662616e-17	-0.46008	0.19	0.284	8.9828843676114e-13	0: Endothelial Cells	db/db < ctrl
Serf2	6.01829110561245e-17	-0.26056	0.365	0.504	9.20196710048144e-13	0: Endothelial Cells	db/db < ctrl
Nol9	6.08112608430176e-17	-0.684367	0.072	0.134	9.29804178289739e-13	0: Endothelial Cells	db/db < ctrl
Pcbp2	6.11985012923194e-17	-0.260819	0.257	0.377	9.35725084759564e-13	0: Endothelial Cells	db/db < ctrl
Zfp346	6.42720808418761e-17	-0.476449	0.11	0.186	9.82720116072286e-13	0: Endothelial Cells	db/db < ctrl
Clk3	6.50581166890013e-17	-0.251187	0.24	0.356	9.9473860417483e-13	0: Endothelial Cells	db/db < ctrl
Ppp1r15b	6.67970780102352e-17	-0.331409	0.18	0.278	1.0213273227765e-12	0: Endothelial Cells	db/db < ctrl
Tor1b	6.69193278510026e-17	-0.417394	0.12	0.201	1.02319652284183e-12	0: Endothelial Cells	db/db < ctrl
Gnai3	6.82277137202511e-17	-0.311476	0.189	0.288	1.04320174278264e-12	0: Endothelial Cells	db/db < ctrl
Hdgfl3	6.89576072412798e-17	-0.526198	0.11	0.186	1.05436181471917e-12	0: Endothelial Cells	db/db < ctrl
Tmem127	7.23427489712077e-17	-0.282785	0.233	0.346	1.10612063176977e-12	0: Endothelial Cells	db/db < ctrl
Tlr4	7.86277259000456e-17	-0.704203	0.069	0.131	1.2022179290117e-12	0: Endothelial Cells	db/db < ctrl
Pbrm1	8.08264057357875e-17	-0.286188	0.226	0.339	1.23583574370019e-12	0: Endothelial Cells	db/db < ctrl
Trrap	8.23416228937989e-17	-0.333013	0.231	0.34	1.25900341404618e-12	0: Endothelial Cells	db/db < ctrl
Ensa	8.28096752500088e-17	-0.284115	0.184	0.281	1.26615993457263e-12	0: Endothelial Cells	db/db < ctrl
Dusp8	8.31323035912958e-17	-0.499208	0.107	0.181	1.27109292191091e-12	0: Endothelial Cells	db/db < ctrl
Corin	8.51560079293529e-17	0.936559	0.244	0.179	1.30203536123981e-12	0: Endothelial Cells	db/db > ctrl
Stn1	8.56513035242138e-17	-0.489577	0.101	0.173	1.30960843088523e-12	0: Endothelial Cells	db/db < ctrl
Eif2s1	8.89682290924391e-17	-0.422543	0.114	0.192	1.36032422282339e-12	0: Endothelial Cells	db/db < ctrl
Sept9	8.94073564809642e-17	-0.27224	0.283	0.405	1.36703848059394e-12	0: Endothelial Cells	db/db < ctrl
Zfp384	9.15764293225148e-17	-0.290758	0.192	0.294	1.40020360434125e-12	0: Endothelial Cells	db/db < ctrl
Mpc2	9.4473037196735e-17	0.436298	0.573	0.554	1.44449273873808e-12	0: Endothelial Cells	db/db > ctrl
Trim27	9.56765791091014e-17	-0.404562	0.114	0.192	1.46289489457816e-12	0: Endothelial Cells	db/db < ctrl
Fam131a	9.61693263434675e-17	-0.564803	0.077	0.142	1.47042899979162e-12	0: Endothelial Cells	db/db < ctrl
Naa20	9.81388516348633e-17	-0.353387	0.218	0.32	1.50054304149706e-12	0: Endothelial Cells	db/db < ctrl
Kat8	1.00802076437214e-16	-0.357598	0.11	0.187	1.541263748725e-12	0: Endothelial Cells	db/db < ctrl
Nop58	1.01133715486661e-16	-0.529085	0.097	0.168	1.54633450979105e-12	0: Endothelial Cells	db/db < ctrl
Utp15	1.0413733233718e-16	-0.583333	0.067	0.128	1.59225981143548e-12	0: Endothelial Cells	db/db < ctrl
Kti12	1.06984198544183e-16	-0.298505	0.104	0.179	1.63578839574056e-12	0: Endothelial Cells	db/db < ctrl
Copz1	1.11124772222002e-16	-0.403759	0.178	0.271	1.6990977672744e-12	0: Endothelial Cells	db/db < ctrl
Phf11c	1.12550952256993e-16	-0.76861	0.06	0.118	1.72090406000942e-12	0: Endothelial Cells	db/db < ctrl
Daxx	1.13270641256607e-16	-0.397047	0.113	0.19	1.73190810481352e-12	0: Endothelial Cells	db/db < ctrl
Smg1	1.16004026464322e-16	-0.293096	0.335	0.468	1.77370156463949e-12	0: Endothelial Cells	db/db < ctrl
Slc15a3	1.16534783446673e-16	-0.596257	0.056	0.112	1.78181683889963e-12	0: Endothelial Cells	db/db < ctrl
Polr3k	1.17188584795931e-16	-0.545695	0.095	0.165	1.79181346152979e-12	0: Endothelial Cells	db/db < ctrl
Fam129b	1.20699575516141e-16	-0.492236	0.147	0.231	1.8454965096418e-12	0: Endothelial Cells	db/db < ctrl
Trit1	1.22021300418642e-16	-0.532374	0.074	0.137	1.86570568340104e-12	0: Endothelial Cells	db/db < ctrl
Srf	1.25407356032286e-16	-0.410881	0.226	0.327	1.91747847373365e-12	0: Endothelial Cells	db/db < ctrl
Ercc2	1.25498791145844e-16	-0.580699	0.071	0.134	1.91887651661996e-12	0: Endothelial Cells	db/db < ctrl
Rin3	1.25959848700871e-16	-0.25766	0.53	0.66	1.92592608663632e-12	0: Endothelial Cells	db/db < ctrl
Agpat4	1.27568488168389e-16	-0.425889	0.124	0.203	1.95052218409467e-12	0: Endothelial Cells	db/db < ctrl
Tbkbp1	1.27721852894756e-16	-0.284265	0.366	0.499	1.95286713076083e-12	0: Endothelial Cells	db/db < ctrl
Fmnl3	1.28063181484083e-16	-0.25302	0.533	0.679	1.95808604489162e-12	0: Endothelial Cells	db/db < ctrl
Rab23	1.29599735514949e-16	-0.584328	0.079	0.143	1.98157995602357e-12	0: Endothelial Cells	db/db < ctrl
Ssr1	1.33306646261368e-16	-0.272498	0.249	0.363	2.03825862133631e-12	0: Endothelial Cells	db/db < ctrl
Trim30d	1.37367853276125e-16	-0.734525	0.051	0.105	2.10035447659196e-12	0: Endothelial Cells	db/db < ctrl
Dgka	1.37700280790154e-16	-0.340075	0.38	0.507	2.10543729328145e-12	0: Endothelial Cells	db/db < ctrl
Gpam	1.41628362050021e-16	0.736558	0.353	0.301	2.16549765574483e-12	0: Endothelial Cells	db/db > ctrl
Zfp710	1.44113929381357e-16	-0.427315	0.124	0.203	2.20350198024095e-12	0: Endothelial Cells	db/db < ctrl
Gps2	1.47687194208211e-16	-0.254903	0.31	0.44	2.25813719944355e-12	0: Endothelial Cells	db/db < ctrl
Wdfy2	1.51106687595399e-16	-0.429226	0.123	0.202	2.31042125333365e-12	0: Endothelial Cells	db/db < ctrl
Snx13	1.54537367740247e-16	-0.325025	0.259	0.375	2.36287635274837e-12	0: Endothelial Cells	db/db < ctrl
Abhd17b	1.54684291119671e-16	-0.393256	0.097	0.169	2.36512281121977e-12	0: Endothelial Cells	db/db < ctrl
Rasa3	1.60555011405162e-16	-0.641559	0.075	0.137	2.45488612438493e-12	0: Endothelial Cells	db/db < ctrl
Fnbp1l	1.61403780960124e-16	-0.265821	0.47	0.608	2.4678638108803e-12	0: Endothelial Cells	db/db < ctrl
Sprtn	1.61633744376116e-16	-0.483591	0.107	0.182	2.47137995151082e-12	0: Endothelial Cells	db/db < ctrl
Sec16a	1.65417398921015e-16	-0.267156	0.189	0.291	2.52923202950233e-12	0: Endothelial Cells	db/db < ctrl
Hsd3b7	1.68083505409338e-16	-0.278421	0.213	0.316	2.56999679770877e-12	0: Endothelial Cells	db/db < ctrl
Ndufs1	1.69059924144289e-16	0.486085	0.552	0.545	2.58492624016618e-12	0: Endothelial Cells	db/db > ctrl
Mospd2	1.69613760118238e-16	-0.315074	0.234	0.341	2.59339439220786e-12	0: Endothelial Cells	db/db < ctrl
Tubgcp3	1.70620891837837e-16	-0.283103	0.208	0.314	2.60879343620052e-12	0: Endothelial Cells	db/db < ctrl
Arhgef40	1.75339154689501e-16	-0.417944	0.18	0.273	2.68093567520247e-12	0: Endothelial Cells	db/db < ctrl
Txlng	1.83979121178201e-16	-0.360381	0.135	0.218	2.8130407628147e-12	0: Endothelial Cells	db/db < ctrl
Rai1	1.84087702862195e-16	-0.367631	0.201	0.3	2.81470097676296e-12	0: Endothelial Cells	db/db < ctrl
Lrrc39	1.8675181680419e-16	0.723832	0.298	0.234	2.85543527893607e-12	0: Endothelial Cells	db/db > ctrl
Ap1m1	1.93476173715029e-16	-0.3556	0.239	0.35	2.9582506961028e-12	0: Endothelial Cells	db/db < ctrl
Cxcl12	1.94532676079148e-16	-0.322529	0.85	0.88	2.97440461725017e-12	0: Endothelial Cells	db/db < ctrl
Elf2	1.95366431139556e-16	-0.272498	0.261	0.376	2.98715273212382e-12	0: Endothelial Cells	db/db < ctrl
Cdr2l	1.98382125771066e-16	-0.565896	0.077	0.142	3.0332627030396e-12	0: Endothelial Cells	db/db < ctrl
Zdhhc20	1.99877483738324e-16	-0.284791	0.244	0.356	3.05612672635897e-12	0: Endothelial Cells	db/db < ctrl
Six5	2.01959523838797e-16	-0.587689	0.09	0.157	3.0879611194952e-12	0: Endothelial Cells	db/db < ctrl
Fam32a	2.11299038582144e-16	-0.345711	0.214	0.316	3.23076229992098e-12	0: Endothelial Cells	db/db < ctrl
Hgs	2.12282268508729e-16	-0.301035	0.176	0.271	3.24579588549847e-12	0: Endothelial Cells	db/db < ctrl
Aco2	2.19975464107376e-16	0.550421	0.504	0.496	3.36342484620178e-12	0: Endothelial Cells	db/db > ctrl
Tcim	2.20197086143364e-16	0.254723	0.869	0.87	3.36681344713204e-12	0: Endothelial Cells	db/db > ctrl
Zrsr2	2.24374020827096e-16	-0.345836	0.155	0.245	3.4306787784463e-12	0: Endothelial Cells	db/db < ctrl
Tmem214	2.32351918413537e-16	-0.358758	0.214	0.315	3.55266083254297e-12	0: Endothelial Cells	db/db < ctrl
Mri1	2.33496027040322e-16	-0.638464	0.074	0.136	3.57015425344652e-12	0: Endothelial Cells	db/db < ctrl
Mex3d	2.36183213050816e-16	-0.557029	0.079	0.143	3.61124132754697e-12	0: Endothelial Cells	db/db < ctrl
Srpk1	2.36566779503935e-16	-0.265852	0.335	0.463	3.61710605861517e-12	0: Endothelial Cells	db/db < ctrl
Arpc5	2.37380202491494e-16	-0.327743	0.253	0.363	3.62954329609494e-12	0: Endothelial Cells	db/db < ctrl
Dusp12	2.43151738083082e-16	-0.627642	0.083	0.147	3.71779007529033e-12	0: Endothelial Cells	db/db < ctrl
Nudt5	2.46568718195003e-16	-0.636061	0.068	0.128	3.77003570120159e-12	0: Endothelial Cells	db/db < ctrl
Pkd2	2.50030865976885e-16	-0.277922	0.419	0.558	3.82297194078657e-12	0: Endothelial Cells	db/db < ctrl
Emp1	2.63295255836602e-16	-0.35434	0.259	0.364	4.02578446174164e-12	0: Endothelial Cells	db/db < ctrl
Mlkl	2.66927113653578e-16	-0.409647	0.109	0.185	4.08131556776321e-12	0: Endothelial Cells	db/db < ctrl
Per2	2.71887145286282e-16	0.500381	0.475	0.422	4.15715445142725e-12	0: Endothelial Cells	db/db > ctrl
Golgb1	2.73034046922942e-16	-0.281499	0.242	0.352	4.17469057745178e-12	0: Endothelial Cells	db/db < ctrl
Faf1	2.73880224186093e-16	-0.267772	0.32	0.452	4.18762862780536e-12	0: Endothelial Cells	db/db < ctrl
Top2b	2.74828453344682e-16	-0.250085	0.296	0.427	4.20212705164018e-12	0: Endothelial Cells	db/db < ctrl
Trib3	2.79363963343921e-16	-0.576885	0.069	0.13	4.27147499952856e-12	0: Endothelial Cells	db/db < ctrl
Mlycd	2.81363455266031e-16	0.771103	0.307	0.247	4.30204723101762e-12	0: Endothelial Cells	db/db > ctrl
Fam219a	2.83213003765104e-16	-0.266696	0.334	0.465	4.33032682756844e-12	0: Endothelial Cells	db/db < ctrl
Usp33	2.84706600375144e-16	-0.324619	0.251	0.364	4.35316391973596e-12	0: Endothelial Cells	db/db < ctrl
Klk8	2.84910092419768e-16	-0.56119	0.082	0.147	4.35627531309825e-12	0: Endothelial Cells	db/db < ctrl
Rel	2.92851915599733e-16	-0.85486	0.052	0.106	4.47770578951992e-12	0: Endothelial Cells	db/db < ctrl
Atg2b	2.93535358087656e-16	-0.320694	0.174	0.269	4.48815562516025e-12	0: Endothelial Cells	db/db < ctrl
Hsf2	2.93662152508806e-16	-0.543895	0.074	0.136	4.49009431185965e-12	0: Endothelial Cells	db/db < ctrl
Rap2a	2.9912958272217e-16	-0.592317	0.048	0.101	4.57369131982198e-12	0: Endothelial Cells	db/db < ctrl
Mier1	3.00283458162097e-16	-0.303659	0.281	0.399	4.59133407529846e-12	0: Endothelial Cells	db/db < ctrl
Ctdp1	3.05375092926224e-16	-0.559333	0.074	0.136	4.66918517084196e-12	0: Endothelial Cells	db/db < ctrl
Shprh	3.08309097605615e-16	-0.258124	0.212	0.318	4.71404610238985e-12	0: Endothelial Cells	db/db < ctrl
Tmcc1	3.17274732289109e-16	-0.266946	0.279	0.395	4.85113065670047e-12	0: Endothelial Cells	db/db < ctrl
Donson	3.17477599585664e-16	-0.450718	0.111	0.187	4.8542324976648e-12	0: Endothelial Cells	db/db < ctrl
Idh3b	3.21035341219753e-16	0.284347	0.736	0.764	4.90863036725003e-12	0: Endothelial Cells	db/db > ctrl
Ppp4r1	3.2170704239025e-16	-0.317195	0.152	0.241	4.91890067814692e-12	0: Endothelial Cells	db/db < ctrl
Ss18	3.25001470984629e-16	-0.255938	0.278	0.396	4.96927249135498e-12	0: Endothelial Cells	db/db < ctrl
Atg16l1	3.30583784960377e-16	-0.320438	0.14	0.226	5.05462607204417e-12	0: Endothelial Cells	db/db < ctrl
Cgrrf1	3.32675897299113e-16	-0.455658	0.118	0.194	5.08661446970344e-12	0: Endothelial Cells	db/db < ctrl
Sec24c	3.37887867925191e-16	-0.269471	0.277	0.396	5.16630550057617e-12	0: Endothelial Cells	db/db < ctrl
Necap1	3.38489710743649e-16	-0.423589	0.089	0.157	5.17550767727039e-12	0: Endothelial Cells	db/db < ctrl
Impdh2	3.57872063239185e-16	-0.42452	0.096	0.166	5.47186384692714e-12	0: Endothelial Cells	db/db < ctrl
Tradd	3.60419696666656e-16	-0.676513	0.064	0.122	5.51081716203316e-12	0: Endothelial Cells	db/db < ctrl
Prex1	3.64679829243872e-16	-0.585101	0.07	0.129	5.5759545891388e-12	0: Endothelial Cells	db/db < ctrl
Ergic1	3.65478603930627e-16	-0.389923	0.162	0.251	5.58816785409929e-12	0: Endothelial Cells	db/db < ctrl
Flnc	3.68657830190532e-16	0.63962	0.371	0.318	5.63677822361323e-12	0: Endothelial Cells	db/db > ctrl
Dgkq	3.70851542309388e-16	-0.304106	0.184	0.282	5.67032008191053e-12	0: Endothelial Cells	db/db < ctrl
Lmbr1l	3.73022295832005e-16	-0.316887	0.17	0.263	5.70351090327135e-12	0: Endothelial Cells	db/db < ctrl
Plekhn1	3.80189116632886e-16	-0.323678	0.2	0.298	5.81309159331683e-12	0: Endothelial Cells	db/db < ctrl
Hdac9	3.82988408228181e-16	-0.390682	0.208	0.302	5.85589276180889e-12	0: Endothelial Cells	db/db < ctrl
Gdap2	3.8763873638675e-16	-0.345151	0.129	0.211	5.92699627935341e-12	0: Endothelial Cells	db/db < ctrl
Eapp	3.92815000057796e-16	-0.378122	0.21	0.311	6.00614135088371e-12	0: Endothelial Cells	db/db < ctrl
Slc36a1	3.93225064098922e-16	-0.565092	0.079	0.142	6.01241123007251e-12	0: Endothelial Cells	db/db < ctrl
Zfp719	4.03525435622178e-16	-0.727825	0.056	0.111	6.1699039106631e-12	0: Endothelial Cells	db/db < ctrl
Ipo8	4.05552884875476e-16	-0.31237	0.148	0.236	6.20090360974602e-12	0: Endothelial Cells	db/db < ctrl
Rif1	4.21742175883451e-16	-0.326667	0.132	0.213	6.44843786925797e-12	0: Endothelial Cells	db/db < ctrl
Tpp2	4.24731713452216e-16	-0.319317	0.254	0.365	6.49414789868439e-12	0: Endothelial Cells	db/db < ctrl
Meaf6	4.31831682632773e-16	-0.384766	0.136	0.218	6.6027064274551e-12	0: Endothelial Cells	db/db < ctrl
Atg4d	4.41231831854379e-16	-0.35592	0.145	0.229	6.74643470905345e-12	0: Endothelial Cells	db/db < ctrl
Wdr13	4.80836069818301e-16	-0.373192	0.212	0.31	7.35198350752183e-12	0: Endothelial Cells	db/db < ctrl
Slc8b1	4.8312575438246e-16	-0.57261	0.08	0.144	7.38699278450782e-12	0: Endothelial Cells	db/db < ctrl
Mapk1ip1l	4.83426601836143e-16	-0.286434	0.2	0.3	7.39159274207463e-12	0: Endothelial Cells	db/db < ctrl
Pik3r4	5.07530956164987e-16	-0.513157	0.077	0.14	7.76014831976266e-12	0: Endothelial Cells	db/db < ctrl
Rnf138	5.18887157185634e-16	-0.490701	0.096	0.166	7.93378463336835e-12	0: Endothelial Cells	db/db < ctrl
Sfn	5.25337883782094e-16	-0.644204	0.057	0.112	8.03241624302821e-12	0: Endothelial Cells	db/db < ctrl
Bcl10	5.34242301538304e-16	-0.437616	0.098	0.169	8.16856479052067e-12	0: Endothelial Cells	db/db < ctrl
Dnajc1	5.47910753912567e-16	-0.296352	0.15	0.24	8.37755542732315e-12	0: Endothelial Cells	db/db < ctrl
Per1	5.54245291391681e-16	0.305431	0.758	0.759	8.4744105053788e-12	0: Endothelial Cells	db/db > ctrl
B3gnt3	5.70979855657944e-16	-0.60873	0.069	0.129	8.73028199300996e-12	0: Endothelial Cells	db/db < ctrl
Cdc37l1	5.82677578228412e-16	-0.262718	0.402	0.538	8.90914017111242e-12	0: Endothelial Cells	db/db < ctrl
Kansl3	5.85186198234208e-16	-0.259703	0.212	0.317	8.94749697100103e-12	0: Endothelial Cells	db/db < ctrl
Tgfbrap1	6.041124160627e-16	-0.332079	0.158	0.247	9.23687884159868e-12	0: Endothelial Cells	db/db < ctrl
Zfp142	6.06141991390262e-16	-0.35804	0.09	0.159	9.26791104835711e-12	0: Endothelial Cells	db/db < ctrl
Psma3	6.4170673987757e-16	-0.32076	0.206	0.307	9.81169605272804e-12	0: Endothelial Cells	db/db < ctrl
Foxj2	6.42471508817853e-16	-0.364265	0.16	0.249	9.82338936982497e-12	0: Endothelial Cells	db/db < ctrl
Mga	6.49382249652477e-16	-0.330136	0.197	0.295	9.92905459718637e-12	0: Endothelial Cells	db/db < ctrl
Ndufv2	6.53141828675663e-16	0.367062	0.608	0.612	9.98653856045088e-12	0: Endothelial Cells	db/db > ctrl
Agap3	6.71944440967814e-16	-0.291038	0.291	0.408	1.02740305023979e-11	0: Endothelial Cells	db/db < ctrl
Dhdds	6.74931641993325e-16	-0.273134	0.19	0.288	1.03197048060779e-11	0: Endothelial Cells	db/db < ctrl
Borcs8	6.77269575702942e-16	-0.4603	0.141	0.222	1.0355451812498e-11	0: Endothelial Cells	db/db < ctrl
Vamp3	6.83217415265645e-16	-0.355123	0.238	0.342	1.04463942794117e-11	0: Endothelial Cells	db/db < ctrl
Rbm19	6.9569510395957e-16	-0.54536	0.066	0.125	1.06371781395418e-11	0: Endothelial Cells	db/db < ctrl
Irak2	7.02179311340489e-16	0.619782	0.424	0.383	1.07363216703961e-11	0: Endothelial Cells	db/db > ctrl
Mbtd1	7.06016021439889e-16	-0.428761	0.106	0.178	1.07949849678159e-11	0: Endothelial Cells	db/db < ctrl
Mob2	7.06818192642719e-16	-0.272262	0.282	0.397	1.08072501655072e-11	0: Endothelial Cells	db/db < ctrl
Poldip3	7.20888531258153e-16	-0.289384	0.23	0.338	1.10223856429372e-11	0: Endothelial Cells	db/db < ctrl
Dynlt1f	7.43339734317938e-16	-0.405833	0.099	0.17	1.13656645377213e-11	0: Endothelial Cells	db/db < ctrl
Dcaf7	7.50344125305008e-16	-0.27461	0.219	0.325	1.14727616759136e-11	0: Endothelial Cells	db/db < ctrl
Prkd3	7.608057681904e-16	-0.286976	0.217	0.326	1.16327201956312e-11	0: Endothelial Cells	db/db < ctrl
Tgs1	7.76924558747474e-16	-0.396091	0.076	0.14	1.18791765032489e-11	0: Endothelial Cells	db/db < ctrl
Igsf8	7.86408012652592e-16	-0.612714	0.052	0.105	1.20241785134581e-11	0: Endothelial Cells	db/db < ctrl
Abcg2	8.03845115081149e-16	0.676126	0.366	0.312	1.22907918095908e-11	0: Endothelial Cells	db/db > ctrl
Popdc2	8.08469970041272e-16	0.596386	0.394	0.348	1.2361505841931e-11	0: Endothelial Cells	db/db > ctrl
Sp3	8.29770785629039e-16	-0.306385	0.288	0.405	1.2687195312268e-11	0: Endothelial Cells	db/db < ctrl
Mpzl1	8.37155902026459e-16	-0.306927	0.258	0.368	1.28001137419846e-11	0: Endothelial Cells	db/db < ctrl
Map1s	8.41473872424934e-16	-0.366224	0.102	0.174	1.28661355093772e-11	0: Endothelial Cells	db/db < ctrl
Kcnk3	8.70994179888582e-16	0.884857	0.222	0.159	1.33175010104964e-11	0: Endothelial Cells	db/db > ctrl
Arhgap25	8.75688958363524e-16	-0.364525	0.105	0.179	1.33892841733783e-11	0: Endothelial Cells	db/db < ctrl
Ndst1	9.12879653974835e-16	-0.459052	0.141	0.221	1.39579299092752e-11	0: Endothelial Cells	db/db < ctrl
Ddx39	9.24184116423699e-16	-0.35317	0.136	0.218	1.41307751401184e-11	0: Endothelial Cells	db/db < ctrl
Csnk2a1	9.30841762922794e-16	-0.336245	0.24	0.343	1.42325705550895e-11	0: Endothelial Cells	db/db < ctrl
Exd2	9.50517969871065e-16	-0.381925	0.146	0.23	1.45334197593286e-11	0: Endothelial Cells	db/db < ctrl
Tox4	9.51097909205571e-16	-0.306633	0.143	0.226	1.45422870317532e-11	0: Endothelial Cells	db/db < ctrl
Phf8	9.5496577873912e-16	-0.331949	0.14	0.224	1.46014267569212e-11	0: Endothelial Cells	db/db < ctrl
Ap5z1	9.7392960685816e-16	-0.509605	0.074	0.135	1.48913836888613e-11	0: Endothelial Cells	db/db < ctrl
Cmtm6	1.01346718890412e-15	-0.31613	0.193	0.29	1.5495913318344e-11	0: Endothelial Cells	db/db < ctrl
Riok2	1.02219937708467e-15	-0.455256	0.118	0.193	1.56294284756246e-11	0: Endothelial Cells	db/db < ctrl
Sept11	1.02860889338589e-15	-0.285023	0.267	0.378	1.57274299798702e-11	0: Endothelial Cells	db/db < ctrl
Zfp467	1.06813437963816e-15	-0.479974	0.154	0.237	1.63317746646675e-11	0: Endothelial Cells	db/db < ctrl
Mark4	1.08232638433292e-15	-0.327542	0.179	0.273	1.65487704164503e-11	0: Endothelial Cells	db/db < ctrl
Snapc5	1.09163835913293e-15	-0.393037	0.168	0.256	1.66911505111425e-11	0: Endothelial Cells	db/db < ctrl
Jak1	1.09297217113043e-15	-0.275445	0.318	0.443	1.67115444965842e-11	0: Endothelial Cells	db/db < ctrl
Eif2a	1.13099236844853e-15	-0.413365	0.129	0.207	1.7292873313578e-11	0: Endothelial Cells	db/db < ctrl
Errfi1	1.15241118409713e-15	-0.561252	0.059	0.114	1.76203670048451e-11	0: Endothelial Cells	db/db < ctrl
Hmg20b	1.15899927436014e-15	-0.27053	0.425	0.567	1.77210989049666e-11	0: Endothelial Cells	db/db < ctrl
Bop1	1.19716517996694e-15	-0.477344	0.091	0.157	1.83046556016946e-11	0: Endothelial Cells	db/db < ctrl
Tnfaip3	1.22984415620482e-15	-0.693481	0.06	0.116	1.88043171483717e-11	0: Endothelial Cells	db/db < ctrl
Pusl1	1.25325489738729e-15	-0.466864	0.061	0.118	1.91622673810517e-11	0: Endothelial Cells	db/db < ctrl
Vapb	1.27832302278953e-15	-0.31234	0.219	0.322	1.95455590184519e-11	0: Endothelial Cells	db/db < ctrl
Synm	1.29271082660608e-15	-0.636457	0.072	0.132	1.9765548538807e-11	0: Endothelial Cells	db/db < ctrl
Jak2	1.29575713048947e-15	-0.303743	0.186	0.283	1.98121265251841e-11	0: Endothelial Cells	db/db < ctrl
Med7	1.35487803020962e-15	-0.515252	0.076	0.138	2.0716085081905e-11	0: Endothelial Cells	db/db < ctrl
Rnf125	1.35667886632872e-15	-0.308135	0.186	0.279	2.07436198661661e-11	0: Endothelial Cells	db/db < ctrl
Scly	1.36134721642371e-15	-0.4072	0.123	0.2	2.08149989391185e-11	0: Endothelial Cells	db/db < ctrl
Pogz	1.4019599937281e-15	-0.437966	0.144	0.226	2.14359683041027e-11	0: Endothelial Cells	db/db < ctrl
G2e3	1.42928690340837e-15	-0.491152	0.081	0.145	2.18537967531139e-11	0: Endothelial Cells	db/db < ctrl
Kdsr	1.44997166237978e-15	-0.320625	0.171	0.262	2.21700667177868e-11	0: Endothelial Cells	db/db < ctrl
Arl2	1.46863484201497e-15	0.888836	0.237	0.173	2.24554267344089e-11	0: Endothelial Cells	db/db > ctrl
Mbd1	1.4837774206053e-15	-0.260329	0.239	0.348	2.2686956761055e-11	0: Endothelial Cells	db/db < ctrl
Cgnl1	1.4880979747622e-15	-0.303756	0.18	0.273	2.2753018034114e-11	0: Endothelial Cells	db/db < ctrl
B3gnt2	1.50806222270278e-15	-0.35986	0.174	0.263	2.30582713851255e-11	0: Endothelial Cells	db/db < ctrl
Mphosph8	1.51751577156181e-15	-0.413592	0.144	0.226	2.32028161471801e-11	0: Endothelial Cells	db/db < ctrl
Pan2	1.52232917880371e-15	-0.258196	0.297	0.422	2.32764131439088e-11	0: Endothelial Cells	db/db < ctrl
Mybbp1a	1.54113765791102e-15	-0.413842	0.125	0.202	2.35639947894595e-11	0: Endothelial Cells	db/db < ctrl
Tmem154	1.54347319222052e-15	-0.416071	0.066	0.124	2.35997051090518e-11	0: Endothelial Cells	db/db < ctrl
Ipo13	1.55620843575404e-15	-0.39266	0.131	0.21	2.37944269826793e-11	0: Endothelial Cells	db/db < ctrl
Efnb3	1.57231031790103e-15	0.99819	0.201	0.14	2.40406247607068e-11	0: Endothelial Cells	db/db > ctrl
Vegfb	1.58099516364663e-15	0.494633	0.473	0.441	2.41734160521569e-11	0: Endothelial Cells	db/db > ctrl
Atp8b2	1.59922679794696e-15	-0.473843	0.094	0.162	2.4452177740609e-11	0: Endothelial Cells	db/db < ctrl
Atrn	1.60642713595953e-15	-0.268239	0.228	0.336	2.45622709088212e-11	0: Endothelial Cells	db/db < ctrl
Sf3a1	1.61380296686806e-15	-0.35859	0.144	0.229	2.46750473634126e-11	0: Endothelial Cells	db/db < ctrl
Txlna	1.63921066189109e-15	-0.29723	0.236	0.342	2.50635310203148e-11	0: Endothelial Cells	db/db < ctrl
Cnn2	1.65907954457134e-15	-0.294135	0.296	0.41	2.53673262364958e-11	0: Endothelial Cells	db/db < ctrl
Pikfyve	1.67716085616178e-15	-0.413693	0.077	0.14	2.56437894907136e-11	0: Endothelial Cells	db/db < ctrl
Arfrp1	1.6883402172023e-15	-0.260943	0.203	0.304	2.58147219210232e-11	0: Endothelial Cells	db/db < ctrl
Arhgap8	1.76721466415106e-15	-0.539242	0.076	0.137	2.70207122148697e-11	0: Endothelial Cells	db/db < ctrl
Mfsd6l	1.79059891425905e-15	-0.578095	0.066	0.123	2.73782573990208e-11	0: Endothelial Cells	db/db < ctrl
Senp7	1.82388159802561e-15	-0.491553	0.124	0.199	2.78871496338115e-11	0: Endothelial Cells	db/db < ctrl
St7	1.96419284389984e-15	-0.489859	0.076	0.137	3.00325085832285e-11	0: Endothelial Cells	db/db < ctrl
Trpm4	1.97462946608102e-15	-0.404437	0.11	0.182	3.01920845363788e-11	0: Endothelial Cells	db/db < ctrl
Hira	2.00452790296662e-15	-0.457463	0.112	0.184	3.06492316363596e-11	0: Endothelial Cells	db/db < ctrl
Hlf	2.03537662959256e-15	-0.496172	0.096	0.163	3.11209086664703e-11	0: Endothelial Cells	db/db < ctrl
Chek2	2.10642075924148e-15	-0.481204	0.06	0.116	3.22071734088022e-11	0: Endothelial Cells	db/db < ctrl
Katnbl1	2.13544529238225e-15	-0.57356	0.086	0.15	3.26509585205247e-11	0: Endothelial Cells	db/db < ctrl
Dpagt1	2.17827599420948e-15	-0.420787	0.128	0.206	3.33058399514629e-11	0: Endothelial Cells	db/db < ctrl
Ccdc137	2.2447195326142e-15	-0.531441	0.056	0.11	3.43217616536712e-11	0: Endothelial Cells	db/db < ctrl
Shoc2	2.32226262707845e-15	-0.326249	0.148	0.231	3.55073955680294e-11	0: Endothelial Cells	db/db < ctrl
Zfp68	2.32696342440663e-15	-0.275312	0.171	0.262	3.55792707591774e-11	0: Endothelial Cells	db/db < ctrl
Snx16	2.34949732514343e-15	-0.567536	0.061	0.116	3.5923814101443e-11	0: Endothelial Cells	db/db < ctrl
Mepce	2.44931278191554e-15	-0.278269	0.167	0.258	3.74499924354886e-11	0: Endothelial Cells	db/db < ctrl
Hat1	2.48206617194578e-15	-0.523278	0.077	0.139	3.79507917690509e-11	0: Endothelial Cells	db/db < ctrl
Smap2	2.52812142572654e-15	-0.319885	0.191	0.286	3.86549765993588e-11	0: Endothelial Cells	db/db < ctrl
Larp1	2.54482525392129e-15	-0.307172	0.203	0.299	3.89103781324566e-11	0: Endothelial Cells	db/db < ctrl
Rnf181	2.6823041762506e-15	-0.338293	0.202	0.297	4.10124308548717e-11	0: Endothelial Cells	db/db < ctrl
Il15	2.68254017613571e-15	-0.569082	0.071	0.13	4.1016039293115e-11	0: Endothelial Cells	db/db < ctrl
Sned1	2.70838127715202e-15	-0.681531	0.062	0.116	4.14111497276544e-11	0: Endothelial Cells	db/db < ctrl
Krtcap3	2.74660800846717e-15	-0.438999	0.083	0.147	4.1995636449463e-11	0: Endothelial Cells	db/db < ctrl
Ranbp2	2.76322393201859e-15	-0.276867	0.331	0.461	4.22496939205643e-11	0: Endothelial Cells	db/db < ctrl
Selenon	2.83867708904355e-15	-0.382806	0.128	0.205	4.34033726914759e-11	0: Endothelial Cells	db/db < ctrl
Atf6b	2.86871015462092e-15	-0.278943	0.181	0.276	4.38625782641539e-11	0: Endothelial Cells	db/db < ctrl
Pxdn	2.88639770748372e-15	-0.310514	0.51	0.624	4.41330209474261e-11	0: Endothelial Cells	db/db < ctrl
Pou2f1	2.96574274524966e-15	-0.329268	0.15	0.235	4.53462065748672e-11	0: Endothelial Cells	db/db < ctrl
Zfp263	3.09899237384127e-15	-0.258828	0.141	0.225	4.7383593396033e-11	0: Endothelial Cells	db/db < ctrl
Morf4l2	3.21400546488705e-15	-0.430678	0.09	0.156	4.91421435581229e-11	0: Endothelial Cells	db/db < ctrl
Gpbp1	3.216179715533e-15	-0.359787	0.15	0.233	4.91753878504996e-11	0: Endothelial Cells	db/db < ctrl
Tgfbr1	3.24389866047683e-15	-0.393137	0.12	0.195	4.95992105186907e-11	0: Endothelial Cells	db/db < ctrl
Cstf2	3.24520405367229e-15	-0.40596	0.11	0.182	4.96191699806492e-11	0: Endothelial Cells	db/db < ctrl
Pcmtd2	3.25641955931156e-15	-0.277881	0.377	0.507	4.97906550618738e-11	0: Endothelial Cells	db/db < ctrl
Tbx2	3.32992946770014e-15	-0.674122	0.06	0.115	5.09146215611351e-11	0: Endothelial Cells	db/db < ctrl
Akirin2	3.3738170369491e-15	-0.261575	0.23	0.334	5.15856624949517e-11	0: Endothelial Cells	db/db < ctrl
Togaram1	3.41108106191845e-15	-0.370978	0.156	0.241	5.21554294367331e-11	0: Endothelial Cells	db/db < ctrl
Smarcc1	3.48070991809588e-15	-0.398256	0.115	0.189	5.3220054647686e-11	0: Endothelial Cells	db/db < ctrl
Adam1a	3.49129879209032e-15	-0.40866	0.099	0.168	5.3381958531061e-11	0: Endothelial Cells	db/db < ctrl
Bzw1	3.50444776955715e-15	-0.256938	0.239	0.347	5.35830063965289e-11	0: Endothelial Cells	db/db < ctrl
Tmem63a	3.54516904856095e-15	-0.365884	0.145	0.226	5.4205634752497e-11	0: Endothelial Cells	db/db < ctrl
[truncated: 5,314 more rows]

## Sheet: Supplementary Table 3
Supplementary Table 3: Gene set enrichment analysis of scRNA-seq differentially expressed genes. A positive normalized enrichment score (NES) indicates higher expression in the diabetic samples.
ID	Description	setSize	enrichmentScore	NES	pvalue	p.adjust	qvalue	rank	core_enrichment	data	FDR	cluster
OXIDATIVE PHOSPHORYLATION	HALLMARK_OXIDATIVE_PHOSPHORYLATION	109	0.729768	4.58176	1e-10	9.6e-10	5.05263157894737e-10	881	Pdk4/Slc25a20/Acaa2/Ech1/Decr1/Atp5a1/Acadm/Hadha/Iscu/Eci1/Hadhb/Idh1/Retsat/Suclg1/Cox6c/Acadvl/Etfdh/Idh2/Cox4i1/Etfb/Aldh6a1/Ndufc2/Mgst3/Nnt/Bckdha/Ndufa3/Atp5g3/Ndufa9/Etfa/Mdh1/Slc25a4/Ndufs6/Idh3g/Aco2/Idh3a/Acat1/Uqcrfs1/Ogdh/Oat/Ndufs1/Ndufa6/Uqcrq/Slc25a3/Cox5b/Sdhc/Timm10/Ndufa7/Got2/Ndufb8/Atp5d/Mdh2/Phyh/Cox7a2/Ndufa8/Sdhb/Atp5b/Ndufb2/Uqcrc2/Ndufc1/Vdac1/Fdx1/Echs1/Cox7c/Ndufb3/Cox…	db/db vs ctrl cluster 0 Endothelial Cells Hallmark	1.68835616438356e-09	0 Endothelial Cells
ADIPOGENESIS	HALLMARK_ADIPOGENESIS	93	0.643104	3.87623	1e-10	9.6e-10	5.05263157894737e-10	619	Angptl4/Ephx2/Fabp4/Cd36/Pparg/Acaa2/Ucp2/Ech1/Decr1/Slc27a1/Acadm/Pim3/Me1/Plin2/Acadl/Cat/Adipor2/Stom/Crat/Idh1/Retsat/Cyp4b1/Lpl/Suclg1/Lpcat3/Acox1/Gpam/Cpt2/Hadh/Acads/Arl4a/Etfb/Sod1/Mgst3/Bckdha/Agpat3/Gpx3/Itga7/Fzd4/Idh3g/Aco2/Idh3a/Coq3/Sult1a1/Vegfb/Uqcrq/Tob1/Sdhc/Mdh2/Phyh/Lipe/Sdhb/Pgm1/Sorbs1/Echs1/Preb/Ghitm/Ndufab1/Pfkl/Mgll/Prdx3/Uqcr10/Atp5o/Aldoa/Uqcrc1/Dlat	db/db vs ctrl cluster 0 Endothelial Cells Hallmark	1.68835616438356e-09	0 Endothelial Cells
FATTY ACID METABOLISM	HALLMARK_FATTY_ACID_METABOLISM	72	0.663543	3.788	1e-10	9.6e-10	5.05263157894737e-10	614	Hmgcs2/Acot2/Aoc3/Cd36/Acaa2/Ech1/Decr1/Gpd1/Acadm/Glul/Hsdl2/Me1/Acadl/Aqp7/Car4/Adipor2/Adh1/Eci1/Hadhb/Crat/Idh1/Retsat/Trp53inp2/Suclg1/Acadvl/Mlycd/Etfdh/Aldh9a1/Acox1/Cpt2/Hadh/Acss1/Acads/Acsl1/Mdh1/Eci2/Idh3g/Aco2/Hsd17b4/Sdhc/Mdh2/Echs1/Suclg2/Pdha1/Hsd17b10/Mgll/Fh1/Sdhd/Aldoa/Sdha	db/db vs ctrl cluster 0 Endothelial Cells Hallmark	1.68835616438356e-09	0 Endothelial Cells
INTERFERON ALPHA RESPONSE	HALLMARK_INTERFERON_ALPHA_RESPONSE	62	-0.607528	-3.07191	1e-10	9.6e-10	5.05263157894737e-10	660	Casp1/Ifitm2/Il15/Parp9/Parp12/Ogfr/Rnf31/Pnpt1/Ube2l6/Nmi/Ifi35/Ifitm3/Eif2ak2/Trim14/Stat2/Lgals3bp/Cmpk2/Ifih1/Gbp3/Samd9l/Ddx60/Parp14/Ripk2/Herc6/Dhx58/Bst2/Rtp4/Cd74/B2m/Ifit3/Irf7/Ifit2/Usp18/Isg15/Oas1a/Ifi44/H2-Q7	db/db vs ctrl cluster 0 Endothelial Cells Hallmark	1.68835616438356e-09	0 Endothelial Cells
INTERFERON GAMMA RESPONSE	HALLMARK_INTERFERON_GAMMA_RESPONSE	94	-0.540013	-2.97237	1e-10	9.6e-10	5.05263157894737e-10	500	H2-M3/Lysmd2/Rnf31/Pnpt1/Ube2l6/Tnfaip3/Nmi/Icam1/Ifi35/Ifitm3/Eif2ak2/Trim14/Stat2/Pml/Lgals3bp/Gch1/Cmpk2/Ifih1/Gbp3/H2-D1/Samd9l/Casp4/Ddx60/Parp14/Ripk2/Herc6/Pde4b/Dhx58/Xaf1/Cxcl9/Bst2/Rtp4/Cd74/B2m/Rnf213/Ifit3/Irf7/Ifit2/Usp18/Isg15/Ifi44/H2-Q7/Oas2	db/db vs ctrl cluster 0 Endothelial Cells Hallmark	1.68835616438356e-09	0 Endothelial Cells
TNFA SIGNALING VIA NFKB	HALLMARK_TNFA_SIGNALING_VIA_NFKB	68	-0.524939	-2.70512	6.55909991795718e-09	5.24727993436574e-08	2.76172628124513e-08	553	Tnip1/Marcks/Sat1/Ccnl1/Jun/Fosl2/Mcl1/Relb/Tnfaip3/Icam1/Ccn1/B4galt5/Gch1/Rel/Efna1/Ptpre/Abca1/Ifih1/Ier5/Junb/Nfkb2/Ripk2/Plk2/Hes1/Pde4b/Bcl3/Klf2/Dusp1/Bhlhe40/Ccnd1/Ifit2/Egr1/Nr4a1	db/db vs ctrl cluster 0 Endothelial Cells Hallmark	7.22662143478596e-08	0 Endothelial Cells
XENOBIOTIC METABOLISM	HALLMARK_XENOBIOTIC_METABOLISM	59	0.496515	2.67296	2.65464291772463e-07	1.82032657215404e-06	9.58066616923176e-07	501	Pdk4/Ptgds/Nqo1/Cd36/Serpine1/Ech1/Cat/Ndrg2/Adh1/Comt/Idh1/Retsat/Slc6a6/Etfdh/Aldh9a1/Acox1/Gcnt2/Fas/Tpst1/Aco2/Gstt2/Gsto1/Pdlim5/Xdh/Lpin2/Arpp19/Pink1	db/db vs ctrl cluster 0 Endothelial Cells Hallmark	1.84850135372633e-06	0 Endothelial Cells
PEROXISOME	HALLMARK_PEROXISOME	44	0.5382	2.74405	4.47974166287238e-07	2.68784499772343e-06	1.4146552619597e-06	384	Ephx2/Ech1/Cat/Crat/Idh1/Retsat/Mlycd/Ercc1/Idh2/Aldh9a1/Acox1/Acsl1/Sod1/Sod2/Rxrg/Slc25a4/Dhrs3/Eci2/Hsd17b4/Prdx5	db/db vs ctrl cluster 0 Endothelial Cells Hallmark	2.9325734837057e-06	0 Endothelial Cells
INFLAMMATORY RESPONSE	HALLMARK_INFLAMMATORY_RESPONSE	47	-0.529419	-2.50844	8.31336778605472e-07	4.43379615256252e-06	2.33357692240132e-06	335	Nmi/Il1r1/Icam1/Itga5/Eif2ak2/Gch1/Tnfrsf1b/Ptpre/Abca1/Adm/Pvr/Ripk2/Slc7a1/Pde4b/Cxcl9/Nod2/Bst2/Rtp4/Irf7/Aplnr	db/db vs ctrl cluster 0 Endothelial Cells Hallmark	4.96185268586559e-06	0 Endothelial Cells
BILE ACID METABOLISM	HALLMARK_BILE_ACID_METABOLISM	33	0.524406	2.44206	2.01646556221161e-05	9.67903469861572e-05	5.09422878874512e-05	681	Ephx2/Cat/Idh1/Retsat/Bmp6/Mlycd/Idh2/Aldh9a1/Acsl1/Nudt12/Sod1/Rxrg/Hsd17b4/Prdx5/Phyh/Lipe/Pfkm/Hsd17b11/Pxmp2/Scp2	db/db vs ctrl cluster 0 Endothelial Cells Hallmark	7.29504274331635e-05	0 Endothelial Cells
GLYCOLYSIS	HALLMARK_GLYCOLYSIS	62	0.424685	2.33336	2.76944699190145e-05	0.000120849	6.36045242159184e-05	612	Angptl4/Ddit4/Qsox1/Me1/Idh1/Tpi1/Cited2/Aldh9a1/Got1/Sod1/Vldlr/Nol3/Tpst1/Mpi/Mdh1/Fut8/Pygb/Gys1/Sdhc/Got2/Mdh2/Arpp19/Pam/Agl/Gpc1/Dcn/Pgk1/Aldoa	db/db vs ctrl cluster 0 Endothelial Cells Hallmark	9.42912546275839e-05	0 Endothelial Cells
ALLOGRAFT REJECTION	HALLMARK_ALLOGRAFT_REJECTION	46	-0.47305	-2.23161	7.93311905922525e-05	0.000317325	0.000167013	295	Nos2/Icam1/Flna/Prkcg/Il2rg/Ripk2/Bcl3/Cxcl9/Cd74/Ccnd2/B2m/Il16/Irf7/H2-Q7	db/db vs ctrl cluster 0 Endothelial Cells Hallmark	0.000222978	0 Endothelial Cells
MYOGENESIS	HALLMARK_MYOGENESIS	65	0.381249	2.12697	0.000379358	0.00140071	0.000737214	733	Myh7/Nqo1/Cdkn1a/Cd36/Fabp3/Sgcg/Myom2/Cox6a2/Crat/Ckb/Acsl1/Fhl1/Gsn/Clu/Gpx3/Itga7/Ak1/Mybpc3/Cav3/Ldb3/Sgca/Sorbs1/Des/Sgcd/Tnnt2/Agl/Actn2/Nav2/Cryab/Pfkm/Slc6a8/Pde4dip/Pgam2/Pygm/Mb/Ckmt2/Casq2	db/db vs ctrl cluster 0 Endothelial Cells Hallmark	0.000734001	0 Endothelial Cells
COAGULATION	HALLMARK_COAGULATION	27	0.472921	2.09977	0.00190899	0.00654512	0.0034448	341	Hmgcs2/Serpine1/Iscu/Timp3/Gsn/Clu/Crip2/S100a1/Capn2	db/db vs ctrl cluster 0 Endothelial Cells Hallmark	0.00257	0 Endothelial Cells
G2M CHECKPOINT	HALLMARK_G2M_CHECKPOINT	52	-0.387085	-1.87785	0.002475	0.00792	0.00416842	1608	Snrpd1/Rbm14/Arid4a/Kpnb1/Tent4a/Fancc/Odf2/Smarcc1/Meis1/Ilf3/Cdk4/Smc4/Pola2/Cul1/Hnrnpd/Tmpo/Hira/Sfpq/Srsf2/Lig3/Syncrip/Ccnt1/Dtymk/Mnat1/Slc12a2/Srsf10/Marcks/Xpo1/Tgfb1/Uck2/Hspa8/Mcm6/Tfdp1/Pml/Slc7a1/Bcl3/Odc1/Ccnd1	db/db vs ctrl cluster 0 Endothelial Cells Hallmark	0.00316435	0 Endothelial Cells
HYPOXIA	HALLMARK_HYPOXIA	67	0.313607	1.74514	0.00360282	0.0108085	0.00568867	612	Angptl4/Ddit4/Cdkn1a/Serpine1/Mt1/Ccn2/Plin2/Tpi1/Pdk1/Cited2/Slc6a6/Gcnt2/Ilvbl/Vldlr/Ppargc1a/Tgm2/Gys1/Prdx5/Bgn/Pgm1/Pam/Pfkl/Gpc1/Dcn/Pgk1/Aldoa	db/db vs ctrl cluster 0 Endothelial Cells Hallmark	0.00421098	0 Endothelial Cells
IL2 STAT5 SIGNALING	HALLMARK_IL2_STAT5_SIGNALING	59	-0.367264	-1.83235	0.00409307	0.0115569	0.00608258	259	Ifitm3/Myo1e/Tnfrsf1b/Nfkbiz/Gbp3/Spry4/Bcl2/Slc1a5/Odc1/Cdkn1c/Ccnd2/Bhlhe40/Tnfrsf21/Adam19/Map6	db/db vs ctrl cluster 0 Endothelial Cells Hallmark	0.00466239	0 Endothelial Cells
MTORC1 SIGNALING	HALLMARK_MTORC1_SIGNALING	54	0.326425	1.74787	0.00666216	0.0177658	0.0093504	266	Ddit4/Cdkn1a/Me1/Adipor2/Idh1/Tpi1/Pdk1/Slc6a6/Got1/Sord/Vldlr/Insig1	db/db vs ctrl cluster 0 Endothelial Cells Hallmark	0.00698224	0 Endothelial Cells
ESTROGEN RESPONSE LATE	HALLMARK_ESTROGEN_RESPONSE_LATE	44	0.35408	1.8053	0.00715338	0.0180717	0.00951143	295	Hmgcs2/Fkbp5/Ckb/Perp/Cox6c/Idh2/Sord/Etfb/Foxc1/Sgk1/Homer2	db/db vs ctrl cluster 0 Endothelial Cells Hallmark	0.00743072	0 Endothelial Cells
OXIDATIVE PHOSPHORYLATION	HALLMARK_OXIDATIVE_PHOSPHORYLATION	56	0.703625	4.19796	1e-10	1.22872742201474e-09	8.53091827154692e-10	668	Pdk4/Decr1/Ech1/Slc25a20/Acaa2/Acadm/Hadha/Maob/Atp5a1/Cpt1a/Eci1/Hadhb/Acadvl/Etfdh/Suclg1/Idh1/Phb2/Retsat/Cox6c/Idh2/Bckdha/Ndufa9/Idh3g/Nnt/Mgst3/Ndufa7/Acat1/Iscu/Cox4i1/Cox17/Etfa/Fh1/Ndufa3/Aco2/Etfb/Ndufa6/Ndufc2/Timm10/Uqcrq/Cox10/Aldh6a1/Mdh2/Surf1/Oat/Ndufs6/Mdh1/Atp5d/Uqcrfs1	db/db vs ctrl cluster 1 Cardiomyocytes Hallmark	1.68835616438356e-09	1 Cardiomyocytes
FATTY ACID METABOLISM	HALLMARK_FATTY_ACID_METABOLISM	68	0.632967	3.87657	1e-10	1.22872742201474e-09	8.53091827154692e-10	366	Hmgcs2/Acot2/Hsd17b11/Ehhadh/Decr1/Ech1/Acaa2/Acadm/Cd36/Cidea/Acss1/Gpd1/Hsdl2/Glul/Acadl/Acox1/Aqp7/Eci2/Cpt1a/Eci1/Hadhb/Acadvl/Etfdh/Suclg1/Idh1/Crat/Me1/Acsl1/Retsat/Mlycd/Acads/Hsd17b7/Cpt2/Idh3g/Hsd17b4/Grhpr/Hadh/Mgll/Car4	db/db vs ctrl cluster 1 Cardiomyocytes Hallmark	1.68835616438356e-09	1 Cardiomyocytes
INTERFERON ALPHA RESPONSE	HALLMARK_INTERFERON_ALPHA_RESPONSE	45	-0.691658	-3.09092	1e-10	1.22872742201474e-09	8.53091827154692e-10	427	Psmb8/Ifitm2/Helz2/Elf1/Ly6e/Mvb12a/Psmb9/Stat2/Lgals3bp/Tdrd7/Trim26/Uba7/Parp12/Parp9/Gbp2/Rsad2/Ifitm3/Irf9/Parp14/Ifih1/Gbp3/Bst2/Rtp4/Irf7/B2m/Cd74/Ifit3/Isg15	db/db vs ctrl cluster 1 Cardiomyocytes Hallmark	1.68835616438356e-09	1 Cardiomyocytes
ADIPOGENESIS	HALLMARK_ADIPOGENESIS	84	0.46373	3.04039	1.04572546554446e-10	1.22872742201474e-09	8.53091827154692e-10	498	Angptl4/Ephx2/Decr1/Ech1/Slc27a1/Cat/Acaa2/Elmod3/Lpcat3/Acadm/Cd36/Cidea/Lipe/Fabp4/Ucp2/Gpam/Pparg/Agpat3/Acadl/Acox1/Dgat1/Pim3/Suclg1/Idh1/Crat/Me1/Retsat/Bckdha/Acads/Pfkl/Cpt2/Idh3g/Mgst3/Hadh/Mgll/Cyp4b1/Stom/Plin2/Sod1/Dnajb9/Ghitm/Fzd4/Aco2/Etfb	db/db vs ctrl cluster 1 Cardiomyocytes Hallmark	1.74169815713993e-09	1 Cardiomyocytes
INTERFERON GAMMA RESPONSE	HALLMARK_INTERFERON_GAMMA_RESPONSE	76	-0.540757	-2.67845	2.90197822605968e-10	2.7278595324961e-09	1.89392263174421e-09	511	Samhd1/Stat1/Rbck1/Psmb8/Auts2/Ifitm2/Tnfsf10/Helz2/Lysmd2/Ly6e/Psmb9/St8sia4/Stat2/Lgals3bp/Cd38/Tdrd7/Trim26/Fgl2/Parp12/H2-D1/Gbp9/Rsad2/Ifitm3/Irf9/Parp14/Ifih1/Gbp3/Bst2/Rtp4/Rnf213/Irf7/B2m/Xaf1/H2-Eb1/Cd74/Ifit3/H2-Aa/Isg15	db/db vs ctrl cluster 1 Cardiomyocytes Hallmark	4.55629065429115e-09	1 Cardiomyocytes
XENOBIOTIC METABOLISM	HALLMARK_XENOBIOTIC_METABOLISM	50	0.530478	3.06522	2.53620894346929e-09	1.98669700571761e-08	1.37934170609733e-08	265	Pdk4/Serpine1/Ptgds/Fas/Nqo1/Ech1/Mt2/Aox1/Cat/Comt/Cd36/Gstt2/Arpp19/Acox1/Etfdh/Idh1/Slc6a6/Ndrg2/Retsat/Npc1/Pdlim5	db/db vs ctrl cluster 1 Cardiomyocytes Hallmark	3.23412722964045e-08	1 Cardiomyocytes
BILE ACID METABOLISM	HALLMARK_BILE_ACID_METABOLISM	26	0.646522	3.01705	3.42856495563835e-08	2.30203647021432e-07	1.59827840037276e-07	525	Ephx2/Hsd17b11/Cat/Pex11a/Lipe/Idh1/Nudt12/Acsl1/Retsat/Idh2/Mlycd/Npc1/Gclm/Hsd17b4/Lonp2/Rxrg/Sod1/Bmp6/Pex19	db/db vs ctrl cluster 1 Cardiomyocytes Hallmark	3.04007648044911e-07	1 Cardiomyocytes
PEROXISOME	HALLMARK_PEROXISOME	37	0.502636	2.56663	5.14719249227271e-06	3.02397558921022e-05	2.09951272711124e-05	474	Ephx2/Hsd17b11/Ehhadh/Ech1/Cat/Pex11a/Acox1/Eci2/Idh1/Crat/Acsl1/Retsat/Idh2/Mlycd/Hsd17b4/Lonp2/Rxrg/Cnbp/Sod1	db/db vs ctrl cluster 1 Cardiomyocytes Hallmark	2.38493035591207e-05	1 Cardiomyocytes
EPITHELIAL MESENCHYMAL TRANSITION	HALLMARK_EPITHELIAL_MESENCHYMAL_TRANSITION	68	-0.456795	-2.21691	8.61047455718384e-06	4.49658115764045e-05	3.12192644763391e-05	776	Mmp2/Cald1/Col1a1/Lrp1/Cxcl12/Col1a2/Igfbp4/Serpinh1/Lamc1/Fbln1/Plod1/Pdgfrb/Pmp22/Sparc/Col6a2/Lama2/Pcolce/Tgfb1/Col4a2/Itga5/Col3a1/Ecm2/Tagln/Myl9/Htra1/Fbn1/Flna/Wipf1/Col5a1/Dab2/Bmp1/Tpm2/Vim/Col4a1/Mest/Nid2/Tpm4/Acta2	db/db vs ctrl cluster 1 Cardiomyocytes Hallmark	3.65315314689469e-05	1 Cardiomyocytes
TNFA SIGNALING VIA NFKB	HALLMARK_TNFA_SIGNALING_VIA_NFKB	56	-0.421671	-1.96669	0.00060786	0.00285694	0.00198354	357	Ier5/Klf2/Efna1/Btg2/Hes1/Fosl2/Nfkb2/Dusp1/Bcl6/Bhlhe40/Plk2/Ier2/Marcks/Ifih1/Nr4a1/Ccnd1/Jag1/Junb/Egr1	db/db vs ctrl cluster 1 Cardiomyocytes Hallmark	0.00104635	1 Cardiomyocytes
IL2 STAT5 SIGNALING	HALLMARK_IL2_STAT5_SIGNALING	53	-0.402484	-1.85763	0.00224962	0.00961202	0.00667352	611	Cyfip1/Emp1/St3gal4/Adam19/Prkch/Nrp1/Lrrc8c/Ctsz/Swap70/Itga6/Tnfsf10/Ckap4/Spred2/Myo1e/Spry4/Fgl2/Bhlhe40/She/Eno3/Ifitm3/Tnfrsf21/Bcl2/Gbp3/Cdkn1c	db/db vs ctrl cluster 1 Cardiomyocytes Hallmark	0.00293403	1 Cardiomyocytes
ANGIOGENESIS	HALLMARK_ANGIOGENESIS	15	-0.575432	-1.86822	0.00273854	0.010726	0.00744691	810	Ptk2/Vtn/Nrp1/Fgfr1/Thbd/Jag2/Col3a1/Kcnj8/Tnfrsf21/Jag1	db/db vs ctrl cluster 1 Cardiomyocytes Hallmark	0.00342318	1 Cardiomyocytes
APICAL JUNCTION	HALLMARK_APICAL_JUNCTION	62	-0.373895	-1.78733	0.0037607	0.0135964	0.0094398	1010	Plcg1/Fscn1/Gnai2/Zyx/Cldn5/Sdc3/Cap1/Vasp/Sirpa/Pik3cb/Ptk2/Mmp2/Lima1/Actn4/Syk/Gtf2f1/Myh9/Cd274/Icam2/Irs1/Map4k2/Epb41l2/Cnn2/Cd34/Rras/Myh10/Jam3/Actg1/Myl9/Fbn1/Pik3r3/Bmp1/Itga9/Evl/Acta1	db/db vs ctrl cluster 1 Cardiomyocytes Hallmark	0.00435626	1 Cardiomyocytes
ALLOGRAFT REJECTION	HALLMARK_ALLOGRAFT_REJECTION	39	-0.426876	-1.84752	0.00484027	0.0162495	0.0112818	335	Traf2/St8sia4/Ets1/Tgfb1/Flna/Gbp2/Nos2/Irf7/B2m/Cd74/H2-Aa	db/db vs ctrl cluster 1 Cardiomyocytes Hallmark	0.00529103	1 Cardiomyocytes
E2F TARGETS	HALLMARK_E2F_TARGETS	157	-0.388801	-2.27437	7.90019796225917e-09	3.95009898112958e-07	2.82743927070328e-07	1922	Rnaseh2a/Smc3/Aurka/Ezh2/Rad50/Rfc2/Cse1l/Birc5/Rbbp7/Brca2/Nolc1/Msh2/Phf5a/Xrcc6/Ung/Nop56/Pnn/Pole4/Cdkn2c/Suv39h1/Gins1/Syncrip/Kif4/Nup107/Hells/Rfc1/Psmc3ip/Ctps/E2f8/Tra2b/Bard1/Jpt1/Ing3/Mcm4/Nudt21/Stag1/Dek/Chek1/Ppp1r8/Pold3/Lyar/Cdc25a/Rad51ap1/Ak2/Aurkb/Gins4/Brms1l/Melk/Dscc1/Gins3/Pold1/Brca1/Asf1b/Rrm2/Tipin/Exosc8/Dck/Chek2/Ppm1d/Pan2/Mms22l/Smc6/Mcm5	db/db vs ctrl cluster 10 Proliferative Cells Hallmark	8.50392488077243e-08	10 Proliferative Cells
EPITHELIAL MESENCHYMAL TRANSITION	HALLMARK_EPITHELIAL_MESENCHYMAL_TRANSITION	96	0.483751	2.2664	1.57562064412633e-07	3.93905161031583e-06	2.81953167896291e-06	1684	Adam12/Serpine2/Col6a2/Col5a3/Fbn2/Mmp2/Col5a2/P3h1/Abi3bp/Col5a1/Lrp1/Pmepa1/Fbln5/Ecm1/Eln/Thy1/Lama2/Plod2/Plaur/Itgb1/Calu/Gem/Ccn2/Col1a1/Fzd8/Mmp14/Nt5e/Gadd45b/Tagln/Ecm2/Ppib/Id2/Qsox1/Lgals1/Nid2/Dcn/Cald1/Col6a3/Fermt2/Serpine1/Tpm2/Col4a1/Sparc/Sat1/Tgm2	db/db vs ctrl cluster 10 Proliferative Cells Hallmark	1.15630004531034e-06	10 Proliferative Cells
INTERFERON ALPHA RESPONSE	HALLMARK_INTERFERON_ALPHA_RESPONSE	71	-0.478776	-2.38005	3.04302558467256e-07	5.0717093077876e-06	3.6302761361006e-06	1656	Tap1/Mvb12a/Ifi30/Bst2/Ifi44/Plscr1/Trim12c/Rtp4/Ifit3/Ifit2/Rnf31/Ogfr/Sp110/Ncoa7/Oas1a/Usp18/Ifih1/Parp12/Ifitm3/Casp8/Mov10/Parp9/Nmi/Cmpk2/Samd9l/Isg15/Psmb9/Lpar6/Eif2ak2/Herc6/Irf9/Psmb8/Ifitm2	db/db vs ctrl cluster 10 Proliferative Cells Hallmark	2.07785542000495e-06	10 Proliferative Cells
INTERFERON GAMMA RESPONSE	HALLMARK_INTERFERON_GAMMA_RESPONSE	120	-0.398629	-2.2203	5.93845894982065e-07	7.42307368727581e-06	5.31335800773427e-06	2462	Psme1/Jak2/Fgl2/B2m/Gbp3/Rbck1/Pim1/Vcam1/Peli1/Adar/Stat1/Cd74/Tnfaip3/Pml/Casp3/Tapbp/Tap1/Cd274/Ifi30/Lysmd2/Myd88/Bst2/Ifi44/Plscr1/Rtp4/Cxcl9/Ripk1/Ifit3/Ifit2/Rnf31/Ptpn2/Ogfr/Sp110/Rapgef6/Ptpn1/Hif1a/Cd40/Auts2/Rnf213/Gch1/Gbp4/Usp18/Ifih1/Icam1/Parp12/Vamp8/Ifitm3/Casp8/Samhd1/Nod1/Nmi/Cmpk2/Samd9l/Isg15/Psmb10/Psmb9/Eif2ak2/Herc6/Oas2/Irf9/Psmb8/Ifitm2	db/db vs ctrl cluster 10 Proliferative Cells Hallmark	3.75341059264305e-06	10 Proliferative Cells
FATTY ACID METABOLISM	HALLMARK_FATTY_ACID_METABOLISM	105	0.402444	1.90416	9.14036927060643e-05	0.000914037	0.000654258	1602	Hmgcs2/Gpd1/Apex1/Aoc3/Odc1/Cbr1/Retsat/Hsph1/Gpd2/Acsl4/Cd36/Idi1/Inmt/Acot2/Mif/Cryz/Cpt2/Sms/Fasn/Gcdh/Acot8/Ech1/Nsdhl/Acaa2/Mlycd/Trp53inp2/Pts/Hsd17b11/Me1/Lgals1/Gabarapl1/Hsd17b4/Aldh9a1/Sdhd/S100a10/Fh1/Acadvl/Hsd17b10/Crat/Acss1/Decr1/Hmgcl	db/db vs ctrl cluster 10 Proliferative Cells Hallmark	0.000247866	10 Proliferative Cells
G2M CHECKPOINT	HALLMARK_G2M_CHECKPOINT	143	-0.3092	-1.79433	0.000187615	0.00134011	0.000959236	2216	Ythdc1/Pura/Cdkn3/Srsf10/Prc1/Sap30/Plk4/Prpf4b/Nsd2/Pml/Upf1/Aurka/Cenpa/Ezh2/Birc5/Atf5/Brca2/Nolc1/Tgfb1/Rbl1/Nusap1/Ndc80/Tle3/Cdkn2c/Suv39h1/Tnpo2/Syncrip/Kif4/Kif15/Dkc1/Knl1/Dr1/Casp8ap2/Tra2b/Snrpd1/Hif1a/Bard1/Jpt1/Mnat1/Smarcc1/Chaf1a/Nek2/E2f3/E2f4/Stag1/Chek1/Cdc25a/Dtymk/E2f2/Aurkb/Ccnt1/Bcl3/Kif20b/Bub1/Ss18/Ttk/Mcm5	db/db vs ctrl cluster 10 Proliferative Cells Hallmark	0.000422349	10 Proliferative Cells
MITOTIC SPINDLE	HALLMARK_MITOTIC_SPINDLE	154	-0.295323	-1.71289	0.000175426	0.00134011	0.000959236	2095	Prc1/Clasp1/Arf6/Rasa2/Capzb/Rhot2/Smc3/Ssh2/Aurka/Arfgef1/Birc5/Brca2/Map1s/Flnb/Arhgap5/Trio/Cep250/Kntc1/Bcr/Nusap1/Cntrob/Cdc42bpa/Ndc80/Nin/Kif4/Kif15/Tubgcp5/Rfc1/Rapgef6/Cyth2/Epb41l2/Llgl1/Mapre1/Tbcd/Wasl/Nedd9/Nek2/Bin1/Plekhg2/Alms1/Sos1/Rapgef5/Lrpprc/Map3k11/Stau1/Tubd1/Tubgcp2/Abr/Sass6/Kif20b/Nf1/Bub1/Ttk/Nck1	db/db vs ctrl cluster 10 Proliferative Cells Hallmark	0.000402621	10 Proliferative Cells
HYPOXIA	HALLMARK_HYPOXIA	110	0.351239	1.67634	0.00228699	0.0127227	0.00910677	1698	Ccn5/Slc2a1/Selenbp2/Gck/Angptl4/Maff/Irs2/Col5a1/Gcnt2/Mt1/Prkca/Ddit4/Ilvbl/Pdk1/Gaa/Plaur/Cp/P4ha1/Mif/Ccn2/Pdk3/Ppargc1a/Large1/Hk2/Myh9/Rbpj/Tpi1/Fam162a/Nedd4l/Pgk1/Dcn/Ier3/Pam/Anxa2/Ndst2/Serpine1/Stc2/Cdkn1b/Tgm2/Akap12	db/db vs ctrl cluster 10 Proliferative Cells Hallmark	0.00297489	10 Proliferative Cells
MYOGENESIS	HALLMARK_MYOGENESIS	101	0.354865	1.66783	0.00229009	0.0127227	0.00910677	2108	Adam12/Igf1/Col6a2/Scd2/Sgca/Klf5/Gnao1/Lsp1/Cav3/Fdps/Lama2/Cd36/Itga7/Prnp/Gaa/Mapre3/Itgb1/Col1a1/Gadd45b/Tagln/Reep1/Rit1/Large1/Gabarapl2/Myh9/Aebp1/Plxnb2/Crat/Atp6ap1/Col6a3/Cdh13/Tpm2/Stc2/Sparc/Syngr2/Sh3bgr/Pygm/Clu/Cox6a2/Col4a2/Pick1/Mef2c/Kifc3	db/db vs ctrl cluster 10 Proliferative Cells Hallmark	0.00297578	10 Proliferative Cells
CHOLESTEROL HOMEOSTASIS	HALLMARK_CHOLESTEROL_HOMEOSTASIS	51	0.420923	1.72434	0.00503361	0.0251681	0.018015	2073	Gnai1/Scd2/Fdps/Idi1/Ebp/Plaur/Abca2/Cd9/Fasn/Pdk3/Tmem97/Fbxo6/Ech1/Nsdhl/Gpx8/Gstm7/Antxr2/S100a11/Pparg/Trp53inp1/Hmgcs1/Anxa5/Clu/Atxn2	db/db vs ctrl cluster 10 Proliferative Cells Hallmark	0.0054612	10 Proliferative Cells
COAGULATION	HALLMARK_COAGULATION	50	0.410809	1.67188	0.00562362	0.0255619	0.018297	2070	Hmgcs2/Maff/Mmp2/Lrp1/Iscu/Cpq/S100a13/Mmp14/Cd9/Serping1/Plat/Ctsl/Cfh/Ctso/S100a1/Serpine1/Sparc/Pef1/Wdr1/Gnb2/Clu/Plau/Rac1	db/db vs ctrl cluster 10 Proliferative Cells Hallmark	0.00601659	10 Proliferative Cells
COMPLEMENT	HALLMARK_COMPLEMENT	88	0.338294	1.55011	0.00794791	0.0331163	0.0237043	2007	Maff/Cd46/Lipa/Pla2g7/Pla2g4a/Lrp1/Lap3/Cpq/Dyrk2/S100a13/Gpd2/Cd36/Sirt6/Plaur/Usp8/Cp/Mmp14/Usp14/Gngt2/Serping1/Kcnip2/Me1/Plat/Ctsl/Cfh/Ctso/Cdh13/Serpine1/Pdp1/Casp7/Anxa5/Gnb2/Clu/Col4a2/Pfn1/Fdx1	db/db vs ctrl cluster 10 Proliferative Cells Hallmark	0.00813942	10 Proliferative Cells
XENOBIOTIC METABOLISM	HALLMARK_XENOBIOTIC_METABOLISM	98	0.3326	1.56705	0.00906862	0.0348793	0.0249662	1460	Igf1/Upp1/Gsta3/Slc35d1/Pdk4/Cyp27a1/Tgfb2/Pycr1/Gcnt2/Cbr1/Retsat/Ddah2/Spint2/Aox1/Cd36/Ptgr1/Acox3/Papss2/Tmem97/Cndp2/Ptgds/Ech1/Slc46a3/Ces1d/Pts/Id2/Gabarapl1/Aldh9a1/Gstt2/Acp1	db/db vs ctrl cluster 10 Proliferative Cells Hallmark	0.00920901	10 Proliferative Cells
OXIDATIVE PHOSPHORYLATION	HALLMARK_OXIDATIVE_PHOSPHORYLATION	74	0.611667	3.58696	1e-10	9.4e-10	6.73684210526316e-10	1063	Pdk4/Ech1/Slc25a20/Acaa2/Decr1/Atp5a1/Acadm/Hadha/Acadvl/Etfdh/Eci1/Cox6c/Retsat/Suclg1/Hadhb/Ndufb3/Cpt1a/Timm10/Ndufa3/Mgst3/Idh2/Afg3l2/Cox4i1/Acat1/Ndufa9/Uqcrq/Ndufs6/Supv3l1/Idh3g/Aco2/Ndufa7/Ndufa6/Nnt/Atp5g3/Mtx2/Etfb/Bckdha/Vdac1/Mdh1/Cox17/Idh1/Etfa/Uqcrb/Ndufs4/Aifm1/Got2/Ndufc1/Atp5c1/Sdhc/Cox7b/Aldh6a1/Slc25a3/Idh3a/Slc25a4/Pdhx/Atp5l/Cox11/Slc25a12/Cox5b/Atp5d/Ndufc2/Opa1/Sdhd/Ogdh/…	db/db vs ctrl cluster 2 Fibroblasts Hallmark	1.68835616438356e-09	2 Fibroblasts
INTERFERON ALPHA RESPONSE	HALLMARK_INTERFERON_ALPHA_RESPONSE	53	-0.685692	-3.57669	1e-10	9.4e-10	6.73684210526316e-10	474	Parp12/Ifih1/Adar/Mov10/Parp9/Ube2l6/Cmtr1/Psmb9/Helz2/Trim21/Isg20/Eif2ak2/Tdrd7/Trim14/Psmb8/Trim12c/Ifi35/Ddx60/Ly6e/Parp14/Irf9/Rsad2/Cmpk2/Lgals3bp/Stat2/Gbp2/Ifit2/Herc6/Gbp3/B2m/Samd9l/Irf7/Bst2/Ifit3/Cd74/Rtp4/Isg15	db/db vs ctrl cluster 2 Fibroblasts Hallmark	1.68835616438356e-09	2 Fibroblasts
INTERFERON GAMMA RESPONSE	HALLMARK_INTERFERON_GAMMA_RESPONSE	75	-0.601286	-3.46846	1e-10	9.4e-10	6.73684210526316e-10	511	Fgl2/Samhd1/Parp12/Ifih1/Adar/Tapbp/Ube2l6/Cmtr1/Pml/Psmb9/H2-M3/Il18bp/Psmb10/Helz2/Tnfaip2/Stat1/Trim21/Isg20/Eif2ak2/Pde4b/Tdrd7/Trim14/Psmb8/Ifi35/Ddx60/Ly6e/Parp14/Irf9/Rsad2/Cmpk2/Lgals3bp/Stat2/Ifit2/Herc6/Gbp3/H2-D1/Rnf213/B2m/Samd9l/Irf7/Xaf1/Bst2/Ifit3/Cd74/Rtp4/Isg15	db/db vs ctrl cluster 2 Fibroblasts Hallmark	1.68835616438356e-09	2 Fibroblasts
FATTY ACID METABOLISM	HALLMARK_FATTY_ACID_METABOLISM	63	0.593921	3.33967	1e-10	9.4e-10	6.73684210526316e-10	490	Acot2/Aqp7/Hmgcs2/Ech1/Cd36/Acaa2/Decr1/Car4/Acadm/Hsdl2/Acss1/Acadvl/Acadl/Etfdh/Eci1/Adh1/Cidea/Retsat/Suclg1/Hadhb/Apex1/Mlycd/Eci2/Crat/Gpd1/Acox1/Mgll/Cpt1a/Hsd17b11/Glul/Acsl1/Trp53inp2/Lgals1/Hadh/Acads/Cpt2/Me1/Adipor2/Ccdc58	db/db vs ctrl cluster 2 Fibroblasts Hallmark	1.68835616438356e-09	2 Fibroblasts
ADIPOGENESIS	HALLMARK_ADIPOGENESIS	94	0.503064	3.1432	1e-10	9.4e-10	6.73684210526316e-10	574	Angptl4/Ephx2/Fabp4/Pparg/Cyp4b1/Ech1/Plin2/Cd36/Acaa2/Decr1/Slc27a1/Sult1a1/Cat/Ucp2/Acadm/Acadl/Lpcat3/Lipe/Cidea/Retsat/Agpat3/Suclg1/Abcb8/Crat/Acox1/Pim3/Mgll/Pfkl/Mgst3/Gpam/Jagn1/Stom/Hadh/Acads/Cpt2/Me1/Pfkfb3/Sod1/Adipor2/Uqcrq/Idh3g/Aco2/Dgat1/Cd302/Itga7	db/db vs ctrl cluster 2 Fibroblasts Hallmark	1.68835616438356e-09	2 Fibroblasts
XENOBIOTIC METABOLISM	HALLMARK_XENOBIOTIC_METABOLISM	55	0.505658	2.80791	1.8211783795048e-07	1.4265897306121e-06	1.02241593235357e-06	252	Pdk4/Ptgds/Mt2/Gsta3/Nqo1/Ech1/Cd36/Cat/Slc6a6/Serpine1/Etfdh/Adh1/Retsat/Ndrg2/Comt/Gstt2/Acox1/Arpp19/Bcat1/Slc35b1	db/db vs ctrl cluster 2 Fibroblasts Hallmark	1.32035432514098e-06	2 Fibroblasts
ALLOGRAFT REJECTION	HALLMARK_ALLOGRAFT_REJECTION	38	-0.488093	-2.36521	5.65904283557066e-05	0.000379964	0.000272315	333	H2-M3/Psmb10/Stat1/Elf4/Ccnd2/Cfp/Bcl3/Gbp2/B2m/Ccl19/Irf7/Cd74/Thy1	db/db vs ctrl cluster 2 Fibroblasts Hallmark	0.000168881	2 Fibroblasts
PEROXISOME	HALLMARK_PEROXISOME	32	0.492189	2.32424	9.60534042601612e-05	0.000564314	0.000404435	448	Pex11a/Ephx2/Ech1/Cat/Rxrg/Retsat/Mlycd/Eci2/Crat/Acox1/Hsd17b11/Acsl1/Idh2/Sod1/Dhrs3	db/db vs ctrl cluster 2 Fibroblasts Hallmark	0.000257081	2 Fibroblasts
TNFA SIGNALING VIA NFKB	HALLMARK_TNFA_SIGNALING_VIA_NFKB	70	-0.369287	-2.08847	0.000533533	0.00254076	0.00182093	341	Bhlhe40/Btg2/Marcks/Junb/Tnfaip2/Gem/Pde4b/Tiparp/Phlda1/Jag1/Msc/Cd44/Bcl3/Id2/Ccnd1/Egr1/Ifit2/Plau/Sik1/Klf2/Nr4a1	db/db vs ctrl cluster 2 Fibroblasts Hallmark	0.000947521	2 Fibroblasts
HYPOXIA	HALLMARK_HYPOXIA	71	0.355701	2.06507	0.000540587	0.00254076	0.00182093	452	Angptl4/Selenbp2/Ddit4/Mt2/Plin2/Ccn2/Slc6a6/Mt1/Serpine1/Igfbp3/Lox/Ppargc1a/Ilvbl/Adm/Pfkl/Cited2/Dtna/Pdk1/Tpi1/S100a4/Gpc3/Pfkfb3/Ier3	db/db vs ctrl cluster 2 Fibroblasts Hallmark	0.000956603	2 Fibroblasts
BILE ACID METABOLISM	HALLMARK_BILE_ACID_METABOLISM	24	0.489031	2.0892	0.00174114	0.0074394	0.00533171	437	Pex11a/Ephx2/Cat/Lipe/Rxrg/Retsat/Mlycd/Hsd17b11/Acsl1/Idh2/Sod1	db/db vs ctrl cluster 2 Fibroblasts Hallmark	0.00239345	2 Fibroblasts
MYOGENESIS	HALLMARK_MYOGENESIS	58	0.342412	1.89572	0.00344742	0.0135024	0.00967698	334	Myh7/Nqo1/Fabp3/Cd36/Gadd45b/Sgcg/Hspb2/Ptp4a3/Igfbp3/Myom2/Crat/Clu/Acsl1/Apod/Kcnh2/Cox6a2/Nav2/Dtna	db/db vs ctrl cluster 2 Fibroblasts Hallmark	0.00407378	2 Fibroblasts
OXIDATIVE PHOSPHORYLATION	HALLMARK_OXIDATIVE_PHOSPHORYLATION	106	0.702557	4.73848	1e-10	1.225e-09	6.8421052631579e-10	1207	Pdk4/Slc25a20/Acaa2/Maob/Ech1/Atp5a1/Decr1/Hadha/Mgst3/Acadm/Etfdh/Iscu/Retsat/Hadhb/Eci1/Acadvl/Suclg1/Oat/Cox4i1/Ndufa3/Etfb/Ndufa7/Atp5g3/Ndufa9/Cox6c/Ndufs6/Mdh1/Cox5b/Ndufb8/Cox7a2/Ndufc2/Bckdha/Fh1/Vdac1/Mdh2/Uqcrfs1/Idh2/Sdhc/Got2/Cox7c/Echs1/Idh3g/Uqcrq/Atp5b/Ndufc1/Atp5o/Uqcrc2/Acat1/Slc25a3/Atp5d/Hsd17b10/Cox5a/Cox17/Prdx3/Aldh6a1/Aco2/Ldha/Pdha1/Pdhx/Sdha/Ndufa8/Slc25a4/Sdhd/Hspa9/Uqcr…	db/db vs ctrl cluster 3 Cardiomyocytes Hallmark	1.68835616438356e-09	3 Cardiomyocytes
FATTY ACID METABOLISM	HALLMARK_FATTY_ACID_METABOLISM	79	0.63735	3.86734	1e-10	1.225e-09	6.8421052631579e-10	783	Hmgcs2/Acot2/Hsd17b11/Acaa2/Mlycd/Ech1/Decr1/Aqp7/Ehhadh/Acadl/Acadm/Etfdh/Gpd1/Hsdl2/Retsat/Cd36/Lgals1/Cpt2/Cidea/Acads/Crat/Hadhb/Eci1/Acadvl/Suclg1/Eci2/Acss1/Suclg2/Hadh/Trp53inp2/Glul/Mdh1/Fh1/Acsl1/Mdh2/Car4/Cbr1/Sdhc/Echs1/Idh3g/Apex1/Hsd17b4/Mif/Hsd17b10/Aco2/Ldha/Pdha1/Sdha/Adh1/Grhpr/Acox1/Sdhd	db/db vs ctrl cluster 3 Cardiomyocytes Hallmark	1.68835616438356e-09	3 Cardiomyocytes
ADIPOGENESIS	HALLMARK_ADIPOGENESIS	99	0.545121	3.58703	1e-10	1.225e-09	6.8421052631579e-10	956	Angptl4/Cyp4b1/Lipe/Acaa2/Ephx2/Cat/Ech1/Lpcat3/Decr1/Sult1a1/Fabp4/Agpat3/Gadd45a/Mgst3/Acadl/Acadm/Ucp2/Stom/Retsat/Cd36/Cpt2/Cidea/Acads/Crat/Slc27a1/Suclg1/Sod1/Gpam/Etfb/Plin2/Hadh/Dhrs7b/Arl4a/Pim3/Ghitm/Bckdha/Vegfb/Mdh2/Taldo1/Sdhc/Echs1/Idh3g/Uqcrq/Atp5o/Prdx3/Aco2/Elmod3/Gpx3/Cd151/Acox1/Pparg/Uqcrc1/Ndufb7/Fzd4/Dnajb9/Qdpr/Aldh2/Lpl/Mgll/Dnajc15/Ifngr1/Idh3a/Pfkl	db/db vs ctrl cluster 3 Cardiomyocytes Hallmark	1.68835616438356e-09	3 Cardiomyocytes
INTERFERON ALPHA RESPONSE	HALLMARK_INTERFERON_ALPHA_RESPONSE	54	-0.629195	-2.96593	1e-10	1.225e-09	6.8421052631579e-10	819	Psmb8/Trim26/Psmb9/Gbp2/Tap1/Ifi35/Ly6e/Helz2/Lgals3bp/Stat2/Rsad2/Samd9l/Il15/Bst2/Ifitm3/Ifi30/Uba7/Parp14/Irf9/Nmi/Ifih1/Parp9/Gbp3/Cd74/Ifit3/Rtp4/B2m/Herc6/Irf7/Ddx60/H2-Q7/Isg15	db/db vs ctrl cluster 3 Cardiomyocytes Hallmark	1.68835616438356e-09	3 Cardiomyocytes
XENOBIOTIC METABOLISM	HALLMARK_XENOBIOTIC_METABOLISM	70	0.499871	2.98715	2.09394889656853e-09	2.01186398612897e-08	1.12370491169395e-08	899	Pdk4/Ptgds/Serpine1/Mt2/Cat/Ech1/Comt/Nqo1/Hsd11b1/Gnmt/Etfdh/Pmm1/Retsat/Arpp19/Cd36/Cndp2/Aox1/Tmbim6/Slc6a6/Papss2/Pink1/Cbr1/Pdlim5/Spint2/Sar1b/Adh5/Ndrg2/Ninj1/Aco2/Acp1/Entpd5/Adh1/Lonp1/Acox1/Jup/Hes6/Tpst1/Vtn/Aldh2/Id2/Gstt2	db/db vs ctrl cluster 3 Cardiomyocytes Hallmark	2.76020536365852e-08	3 Cardiomyocytes
INTERFERON GAMMA RESPONSE	HALLMARK_INTERFERON_GAMMA_RESPONSE	89	-0.501055	-2.6061	2.46350692179057e-09	2.01186398612897e-08	1.12370491169395e-08	823	Ripk1/Psmb8/Trim26/Pim1/Psmb9/Samhd1/St8sia4/Tap1/Ifi35/Ly6e/Helz2/Psmb10/Lgals3bp/Ptpn2/Stat2/Rsad2/Nlrc5/Samd9l/Il15/Bst2/Ifitm3/Ifi30/Rnf213/Parp14/Irf9/Xaf1/H2-D1/Nmi/Fgl2/H2-Aa/Ifih1/Gbp3/Cd74/Ifit3/Rtp4/B2m/H2-Eb1/Herc6/Irf7/Ddx60/H2-Q7/Isg15/Oas2	db/db vs ctrl cluster 3 Cardiomyocytes Hallmark	3.162783626153e-08	3 Cardiomyocytes
PEROXISOME	HALLMARK_PEROXISOME	42	0.489764	2.56494	8.08872791825894e-06	5.66210954278126e-05	3.16251016352981e-05	768	Hsd17b11/Ephx2/Mlycd/Cat/Ech1/Ehhadh/Retsat/Crat/Pex11a/Siah1a/Sod1/Eci2/Sod2/Acsl1/Idh2/Prdx5/Fis1/Tspo/Hsd17b4/Fdps/Slc25a4/Acox1	db/db vs ctrl cluster 3 Cardiomyocytes Hallmark	3.46158234696324e-05	3 Cardiomyocytes
ALLOGRAFT REJECTION	HALLMARK_ALLOGRAFT_REJECTION	41	-0.530643	-2.35285	1.13139739944363e-05	6.92980907159225e-05	3.87057005072822e-05	905	Ctss/Eif4g3/Glmn/Traf2/Eif3j1/Gbp2/St8sia4/Tap1/Psmb10/Flna/Il15/Nos2/Cfp/H2-Aa/Cd74/Il2rg/B2m/Irf7/Bcl3/H2-Q7	db/db vs ctrl cluster 3 Cardiomyocytes Hallmark	4.52742628186453e-05	3 Cardiomyocytes
BILE ACID METABOLISM	HALLMARK_BILE_ACID_METABOLISM	36	0.48395	2.45781	3.9260181953069e-05	0.00021375	0.000119388	659	Hsd17b11/Lipe/Ephx2/Mlycd/Cat/Gnmt/Retsat/Abca6/Pex11a/Sod1/Nr0b2/Acsl1/Idh2/Prdx5/Bmp6/Hsd17b4/Gclm	db/db vs ctrl cluster 3 Cardiomyocytes Hallmark	0.000124941	3 Cardiomyocytes
TNFA SIGNALING VIA NFKB	HALLMARK_TNFA_SIGNALING_VIA_NFKB	97	-0.38857	-2.05791	6.60361616595873e-05	0.000323577	0.000180731	250	Cflar/Abca1/Slc16a6/Edn1/Klf2/Dusp1/Fosl2/Ptpre/Bcl6/Ifih1/Atf3/Dusp5/Bhlhe40/Irs2/Phlda1/Sik1/Btg2/Bcl3/Egr1/Dram1/Nr4a1/Fos	db/db vs ctrl cluster 3 Cardiomyocytes Hallmark	0.00019173	3 Cardiomyocytes
GLYCOLYSIS	HALLMARK_GLYCOLYSIS	80	0.309452	1.8884	0.00071578	0.00318848	0.00178089	848	Angptl4/Fbp2/Ddit4/Cited2/Tpi1/Arpp19/Sod1/Pygl/Got1/Ier3/Egln3/Mdh1/Mdh2/Ndufv3/Taldo1/Sdhc/Got2/Mif/B4galt1/Ak4/Ldha/Gpc4/Pgam2/Nol3/Pygb/Tpst1/Dcn/Mpi	db/db vs ctrl cluster 3 Cardiomyocytes Hallmark	0.00118895	3 Cardiomyocytes
ESTROGEN RESPONSE EARLY	HALLMARK_ESTROGEN_RESPONSE_EARLY	58	-0.372809	-1.78248	0.00336901	0.0137568	0.00768371	888	Mast4/Nadsyn1/Pdlim3/Cbfa2t3/Farp1/Mapt/Rab31/Elovl5/Sema3b/Reep1/Siah2/Itpk1/Slc1a4/Bhlhe40/Abhd2/Bcl2/Cish/Ttc39a/Hr/Fos	db/db vs ctrl cluster 3 Cardiomyocytes Hallmark	0.00399645	3 Cardiomyocytes
EPITHELIAL MESENCHYMAL TRANSITION	HALLMARK_EPITHELIAL_MESENCHYMAL_TRANSITION	62	0.312486	1.80318	0.0043894	0.0165447	0.00924084	585	Gadd45b/Serpine1/Mfap5/Fzd8/Gadd45a/Fgf2/Lgals1/Lum/Sgcg/Bgn/Pcolce2/Fbln2/Timp3/Rhob/Ccn2/Calu/Serpine2/Eln/Ccn1	db/db vs ctrl cluster 3 Cardiomyocytes Hallmark	0.00491891	3 Cardiomyocytes
COAGULATION	HALLMARK_COAGULATION	34	0.379647	1.87774	0.00528912	0.0185119	0.0103396	393	Hmgcs2/Serpine1/Gsn/Iscu/Clu/Crip2/Timp3	db/db vs ctrl cluster 3 Cardiomyocytes Hallmark	0.00571077	3 Cardiomyocytes
MYOGENESIS	HALLMARK_MYOGENESIS	79	0.286069	1.73582	0.00577624	0.0188691	0.0105391	480	Gadd45b/Myh7/Cdkn1a/Sod3/Fabp3/Nqo1/Cox6a2/Gsn/Fgf2/Cd36/Clu/Crat/Prnp/Sgcg/Mapre3/Fhl1/Ptp4a3/Myom2/Acsl1	db/db vs ctrl cluster 3 Cardiomyocytes Hallmark	0.00615849	3 Cardiomyocytes
UV RESPONSE UP	HALLMARK_UV_RESPONSE_UP	58	-0.355029	-1.69747	0.0078278	0.0239726	0.0133897	258	Ppat/Arrb2/Atf3/Dnaja1/Btg2/Dnajb1/Nr4a1/Fos	db/db vs ctrl cluster 3 Cardiomyocytes Hallmark	0.00804315	3 Cardiomyocytes
APOPTOSIS	HALLMARK_APOPTOSIS	67	0.290272	1.70531	0.00854241	0.0246222	0.0137525	918	Gadd45b/Cdkn1a/Txnip/Gadd45a/Gsn/Retsat/Bcl2l1/Clu/Lum/Sod1/Wee1/Bgn/Sod2/Ier3/Timp3/Rhob/H1f0/Mgmt/Sqstm1/Tspo/Gstm2/Gpx3/Rnasel/Dcn/Btg3/F2r/Jun/Etf1/Ifngr1	db/db vs ctrl cluster 3 Cardiomyocytes Hallmark	0.00869766	3 Cardiomyocytes
FATTY ACID METABOLISM	HALLMARK_FATTY_ACID_METABOLISM	72	0.622588	3.75584	1e-10	1.6e-09	8.07017543859649e-10	493	Hmgcs2/Acot2/Car4/Aqp7/Cd36/Ech1/Decr1/Acaa2/Fmo1/Glul/Lgals1/Retsat/Acadm/Etfdh/Slc22a5/Cidea/Cpt1a/Me1/Acadl/Hsd17b11/Acss1/Adipor2/Mgll/Idh1/Hadhb/Mlycd/Aldh9a1/Acadvl/Eci1/Hsdl2/Gpd1/Acsl1/Eci2/Acox1/Crat/Suclg1/Hadh/Idh3g/Acads/Hmgcs1/Cpt2	db/db vs ctrl cluster 4 Smooth Muscle Cells Hallmark	1.68835616438356e-09	4 Smooth Muscle Cells
ADIPOGENESIS	HALLMARK_ADIPOGENESIS	86	0.556228	3.46896	1e-10	1.6e-09	8.07017543859649e-10	720	Angptl4/Plin2/Ephx2/Fabp4/Lipe/Cd36/Ech1/Pparg/Decr1/Acaa2/Ucp2/Cat/Pim3/Retsat/Slc27a1/Mrap/Acadm/Cidea/Sult1a1/Me1/Acadl/Lpcat3/Gpx3/Adipor2/Tkt/Mgll/Idh1/Fzd4/Gpam/Cd151/Sod1/Mgst3/Acox1/Crat/Esyt1/Suclg1/Coq3/Hadh/Idh3g/Acads/Cd302/Cpt2/Bckdha/Por/Lpl/Sparcl1/Idh3a/Ifngr1/Vegfb/Etfb/Uqcrq/C3	db/db vs ctrl cluster 4 Smooth Muscle Cells Hallmark	1.68835616438356e-09	4 Smooth Muscle Cells
OXIDATIVE PHOSPHORYLATION	HALLMARK_OXIDATIVE_PHOSPHORYLATION	61	0.600039	3.35806	1e-10	1.6e-09	8.07017543859649e-10	1143	Pdk4/Slc25a20/Ech1/Decr1/Acaa2/Atp5a1/Retsat/Iscu/Acadm/Etfdh/Cpt1a/Hadha/Idh1/Hadhb/Acadvl/Eci1/Cox6c/Mgst3/Suclg1/Abcb7/Nnt/Idh3g/Idh2/Ndufa7/Bckdha/Vdac1/Por/Atp1b1/Idh3a/Cox17/Ndufa3/Cox4i1/Etfb/Uqcrq/Atp6v0e/Ndufc2/Ndufs6/Ndufb3/Oat/Ndufa9/Aco2/Uqcrb/Etfa/Mdh2/Ogdh/Slc25a4/Slc25a3/Acat1/Ndufc1/Surf1/Ndufa6/Sdhd/Atp5g3	db/db vs ctrl cluster 4 Smooth Muscle Cells Hallmark	1.68835616438356e-09	4 Smooth Muscle Cells
INTERFERON ALPHA RESPONSE	HALLMARK_INTERFERON_ALPHA_RESPONSE	48	-0.545401	-2.88045	5.96683363298391e-09	7.16020035958069e-08	3.61150456733237e-08	471	Lgals3bp/Parp12/Pnpt1/Ube2l6/Cmtr1/Irf2/Helz2/Psmb8/Ly6e/Ifih1/Bst2/Parp9/Herc6/Adar/Eif2ak2/Ifi27/Parp14/Gbp3/Irf9/Sp110/Stat2/Cd74/Rtp4/Irf7	db/db vs ctrl cluster 4 Smooth Muscle Cells Hallmark	6.65531443678975e-08	4 Smooth Muscle Cells
XENOBIOTIC METABOLISM	HALLMARK_XENOBIOTIC_METABOLISM	60	0.517966	2.88197	1.05391362759409e-08	1.01175708249033e-07	5.10316072308718e-08	546	Pdk4/Ptgds/Gcnt2/Cd36/Ech1/Cat/Fmo1/Comt/Nqo1/Retsat/Slc6a6/Serpine1/Etfdh/Mt2/Spint2/Ddah2/Tmem176b/Idh1/Npc1/Aldh9a1/Igfbp4/Aox1/Arpp19/Acox1/Pgrmc1/Tpst1/Gstt2/Ndrg2/Por/Entpd5/Pros1	db/db vs ctrl cluster 4 Smooth Muscle Cells Hallmark	1.06471192295878e-07	4 Smooth Muscle Cells
INTERFERON GAMMA RESPONSE	HALLMARK_INTERFERON_GAMMA_RESPONSE	76	-0.450328	-2.69226	3.1640791340803e-08	2.53126330726424e-07	1.27673368568152e-07	474	Samhd1/Lgals3bp/Parp12/Pnpt1/Ube2l6/Cmtr1/Irf2/Psmb10/Pml/Helz2/Psmb8/Ly6e/Pde4b/Stat1/Ifih1/Bst2/Herc6/Adar/Eif2ak2/Ifi27/Parp14/Xaf1/Gbp3/Irf9/Sp110/Stat2/Rnf213/Cd74/Rtp4/Irf7	db/db vs ctrl cluster 4 Smooth Muscle Cells Hallmark	2.81568774928084e-07	4 Smooth Muscle Cells
COAGULATION	HALLMARK_COAGULATION	35	0.523626	2.51236	1.45392303097006e-05	9.96975792665182e-05	5.02860597177614e-05	752	Hmgcs2/Iscu/Rapgef3/Serpine1/Timp3/S100a13/Anxa1/Lgmn/Crip2/Gsn/Thbs1/Clu/Serping1/Ctsl/Prep/Pros1/Casp9/Fn1/C3/Plat/Gnb2	db/db vs ctrl cluster 4 Smooth Muscle Cells Hallmark	5.55373305320342e-05	4 Smooth Muscle Cells
PEROXISOME	HALLMARK_PEROXISOME	35	0.501604	2.40671	5.68482597849477e-05	0.00034109	0.000172041	470	Ephx2/Ech1/Cat/Retsat/Fdps/Hsd17b11/Idh1/Mlycd/Aldh9a1/Acsl1/Sod1/Eci2/Acox1/Crat/Tspo/Idh2	db/db vs ctrl cluster 4 Smooth Muscle Cells Hallmark	0.00016924	4 Smooth Muscle Cells
BILE ACID METABOLISM	HALLMARK_BILE_ACID_METABOLISM	27	0.529499	2.38308	0.000154667	0.000824892	0.000416064	339	Ephx2/Lipe/Cat/Retsat/Bmp6/Hsd17b11/Idh1/Npc1/Mlycd/Aldh9a1/Acsl1/Sod1	db/db vs ctrl cluster 4 Smooth Muscle Cells Hallmark	0.000368653	4 Smooth Muscle Cells
HYPOXIA	HALLMARK_HYPOXIA	63	0.350613	1.98767	0.00123502	0.00592811	0.00299005	132	Angptl4/Ddit4/Cdkn1a/Plin2/Gcnt2/Pgf/Bgn/Slc6a6/Mt1/Serpine1/Mt2	db/db vs ctrl cluster 4 Smooth Muscle Cells Hallmark	0.00182733	4 Smooth Muscle Cells
MTORC1 SIGNALING	HALLMARK_MTORC1_SIGNALING	62	0.349065	1.96534	0.00180482	0.00787556	0.00397232	678	Ddit4/Cdkn1a/Ldlr/Slc6a6/Me1/Insig1/Adipor2/Sord/Idh1/Acsl3/Lgmn/Hspa5/Calr/Txnrd1/Uchl5/Rpn1/Tfrc/Nampt/Hmgcs1/Psmb5/Pik3r3/Tpi1/Slc1a4/Got1/Sc5d	db/db vs ctrl cluster 4 Smooth Muscle Cells Hallmark	0.00245794	4 Smooth Muscle Cells
GLYCOLYSIS	HALLMARK_GLYCOLYSIS	61	0.34643	1.93876	0.00305623	0.0122249	0.00616609	855	Angptl4/Ddit4/Fbp2/Sdc1/Me1/Idh1/Aldh9a1/Arpp19/Sdc3/Hspa5/Sod1/Mertk/Cited2/Tpst1/Chst1/Tpi1/Mpi/Gpc4/Got1/Pam/Agl/Chst12/Ppp2cb/Egfr/Pygb/Gpc3	db/db vs ctrl cluster 4 Smooth Muscle Cells Hallmark	0.00371297	4 Smooth Muscle Cells
REACTIVE OXYGEN SPECIES PATHWAY	HALLMARK_REACTIVE_OXYGEN_SPECIES_PATHWAY	18	0.503727	1.98524	0.00342962	0.0126632	0.00638714	353	Cat/Mgst1/Nqo1/Gpx3/Lsp1/Sod1/Prdx4/Txnrd1	db/db vs ctrl cluster 4 Smooth Muscle Cells Hallmark	0.00405663	4 Smooth Muscle Cells
ESTROGEN RESPONSE LATE	HALLMARK_ESTROGEN_RESPONSE_LATE	39	0.372037	1.84678	0.00618657	0.0212111	0.0106986	333	Hmgcs2/Fkbp5/Fabp5/Sgk1/Slc22a5/Sord/Igfbp4/Perp/Plaat3/Cox6c	db/db vs ctrl cluster 4 Smooth Muscle Cells Hallmark	0.00656993	4 Smooth Muscle Cells
TNFA SIGNALING VIA NFKB	HALLMARK_TNFA_SIGNALING_VIA_NFKB	56	-0.331946	-1.83179	0.00676113	0.0216356	0.0109127	204	Bcl6/Pde4b/Ifih1/Klf2/Fosl2/Abca1/Sik1/Smad3/Ccn1/Egr1/Bhlhe40/Fos/Nr4a1	db/db vs ctrl cluster 4 Smooth Muscle Cells Hallmark	0.00707393	4 Smooth Muscle Cells
MYOGENESIS	HALLMARK_MYOGENESIS	61	0.321091	1.79696	0.0079361	0.0238083	0.0120086	378	Myh7/Cdkn1a/Cd36/Fabp3/Nqo1/Fdps/Sgcg/Myom2/Gpx3/Lsp1/Cox6a2/Acsl1/Ptp4a3/Ablim1/Crat/Gsn/Clu/Igfbp7	db/db vs ctrl cluster 4 Smooth Muscle Cells Hallmark	0.00813073	4 Smooth Muscle Cells
APOPTOSIS	HALLMARK_APOPTOSIS	54	0.332816	1.80706	0.00899297	0.0253919	0.0128073	793	Cdkn1a/Txnip/Retsat/Rhob/Bgn/Timp3/Gstm2/F2r/Anxa1/Gpx3/Bcl2l1/Sod1/Gsn/Casp8/Clu/Tspo/Casp9/Tgfbr3/Dap/Ifngr1/Sc5d/Lum/Plat/Pdgfrb/Sod2	db/db vs ctrl cluster 4 Smooth Muscle Cells Hallmark	0.00913754	4 Smooth Muscle Cells
OXIDATIVE PHOSPHORYLATION	HALLMARK_OXIDATIVE_PHOSPHORYLATION	93	0.642897	3.97075	1e-10	9.6e-10	5.68421052631579e-10	1357	Pdk4/Slc25a20/Decr1/Acaa2/Atp5a1/Ech1/Acadm/Eci1/Acadvl/Idh1/Hadha/Hadhb/Suclg1/Aldh6a1/Iscu/Cpt1a/Etfdh/Cox6c/Idh2/Atp6v1f/Ndufa9/Mgst3/Cox17/Etfa/Cox4i1/Mdh1/Etfb/Uqcrq/Nnt/Ndufa7/Echs1/Bckdha/Atp5g3/Cox5b/Mdh2/Aco2/Idh3g/Retsat/Ndufa3/Ndufs1/Uqcrfs1/Atp5d/Hspa9/Timm13/Ndufs6/Acat1/Ndufa6/Oat/Vdac1/Sdhc/Sucla2/Ndufv2/Ogdh/Ldha/Uqcrc2/Atp5l/Ndufv1/Uqcr10/Slc25a3/Slc25a4/Mtx2/Idh3a/Aifm1/Atp5b/Sd…	db/db vs ctrl cluster 5 Macrophages Hallmark	1.68835616438356e-09	5 Macrophages
FATTY ACID METABOLISM	HALLMARK_FATTY_ACID_METABOLISM	80	0.640975	3.76803	1e-10	9.6e-10	5.68421052631579e-10	818	Hmgcs2/Acot2/Car4/Aqp7/Cd36/Decr1/Adh1/Acaa2/Ech1/Cidea/Lgals1/Gpd1/Acadm/Hsdl2/Eci1/Acadl/Acadvl/Idh1/Eci2/Me1/Hadhb/Suclg1/Glul/Mgll/Crat/Acss1/Cpt1a/Acox1/Cpt2/Etfdh/Gabarapl1/Acsl1/Mlycd/Fmo1/Hadh/Acads/Mdh1/Hibch/Aldh9a1/Echs1/Suclg2/Sms/Mdh2/Aco2/Idh3g/Retsat/S100a10/Gstz1/Elovl5/Prdx6/Hsd17b4/Uros/Grhpr/Trp53inp2/Adipor2	db/db vs ctrl cluster 5 Macrophages Hallmark	1.68835616438356e-09	5 Macrophages
INTERFERON GAMMA RESPONSE	HALLMARK_INTERFERON_GAMMA_RESPONSE	124	-0.656703	-3.59192	1e-10	9.6e-10	5.68421052631579e-10	481	Ifitm3/Rnf31/Ube2l6/Tor1b/Ptpn6/Gch1/Isoc1/Eif2ak2/Trim14/Auts2/Epsti1/Pde4b/Bank1/Parp12/Icam1/Ly6e/Fgl2/H2-M3/Ifi35/Il10ra/Psmb9/Nlrc5/Irf9/Cd40/Helz2/Pml/H2-D1/Tap1/Samd9l/Adar/Stat1/Psmb8/Ifih1/Csf2rb2/B2m/H2-Q7/Fcgr1/Slamf7/Znfx1/Bst2/Ccl2/Rsad2/Stat2/Cmpk2/Parp14/Cd74/Ddx60/Ciita/Casp3/H2-Eb1/Lgals3bp/H2-DMa/Herc6/H2-Aa/Dhx58/Usp18/Rnf213/Xaf1/Rtp4/Cfb/Oasl1/Isg15/Ccl7/Ifit3/Oas2/Zbp1/Irf7	db/db vs ctrl cluster 5 Macrophages Hallmark	1.68835616438356e-09	5 Macrophages
INTERFERON ALPHA RESPONSE	HALLMARK_INTERFERON_ALPHA_RESPONSE	68	-0.707477	-3.48579	1e-10	9.6e-10	5.68421052631579e-10	784	Sp110/Trim26/Mvb12a/Ogfr/Il15/Trim21/Uba7/Gbp2/Gbp3/Ifitm3/Rnf31/Ube2l6/Eif2ak2/Trim14/Epsti1/Parp12/Ly6e/Ifi35/Psmb9/Irf9/Helz2/Tap1/Samd9l/Parp9/Adar/Psmb8/Ifih1/B2m/H2-Q7/Bst2/Rsad2/Stat2/Cmpk2/Parp14/Cd74/Ddx60/Mov10/Lgals3bp/Herc6/Oas1a/Dhx58/Usp18/Rtp4/Oasl1/Isg15/Ifit3/Oas1g/Irf7	db/db vs ctrl cluster 5 Macrophages Hallmark	1.68835616438356e-09	5 Macrophages
ADIPOGENESIS	HALLMARK_ADIPOGENESIS	107	0.51358	3.26369	1e-10	9.6e-10	5.68421052631579e-10	1350	Angptl4/Ephx2/Gpx3/Slc27a1/Fabp4/Cd36/Decr1/Acaa2/Cyp4b1/Ech1/Cidea/Plin2/Lpcat3/Pim3/Acadm/Acadl/Idh1/Me1/Gpam/Suclg1/Mgll/Crat/Acox1/Mtch2/Ucp2/Cpt2/Cat/Mgst3/Hadh/Acads/Sod1/Cmbl/Hibch/Lipe/Fzd4/Etfb/Uqcrq/Agpat3/Lpl/Echs1/Bckdha/Sult1a1/Stom/Mdh2/Elmod3/Aco2/Idh3g/Retsat/Vegfb/Pgm1/Apoe/Adipor2/Cd151/Dram2/Aldoa/Sdhc/Sorbs1/Lifr/Uqcr10/Gbe1/Idh3a/Aifm1/Itga7/Sdhb/Qdpr/Rnf11/Ubc/Uqcrc1/Ppm1b/A…	db/db vs ctrl cluster 5 Macrophages Hallmark	1.68835616438356e-09	5 Macrophages
INFLAMMATORY RESPONSE	HALLMARK_INFLAMMATORY_RESPONSE	64	-0.529272	-2.57619	1.73525851226627e-08	1.38820680981302e-07	8.21964558441919e-08	446	Il18/Ptpre/Gch1/Eif2ak2/Tlr1/Tlr3/Nlrp3/Pde4b/Gpr183/Icam1/Ly6e/Il10ra/Cd40/Nod2/Btg2/Bst2/Ccl2/Gpr132/Ebi3/Aplnr/Rtp4/Ccl7/Irf7/Il1b	db/db vs ctrl cluster 5 Macrophages Hallmark	1.63885526158481e-07	5 Macrophages
ALLOGRAFT REJECTION	HALLMARK_ALLOGRAFT_REJECTION	77	-0.501035	-2.52398	5.98005735882022e-08	4.10061076033386e-07	2.42799321335558e-07	809	Icosl/Irf8/Was/Jak2/Cfp/Il15/Ly86/Ifnar2/Gbp2/Tap2/Hcls1/Ccnd2/Il18/Ptpn6/Tlr1/Tlr3/Gpr65/Nlrp3/Ptprc/Icam1/H2-M3/Cd40/Bcl3/Tap1/Stat1/Il2rg/B2m/H2-Q7/Ccl2/Cd74/H2-DMb1/H2-DMa/H2-Aa/Ccl7/Irf7/Il1b	db/db vs ctrl cluster 5 Macrophages Hallmark	4.96324625908816e-07	5 Macrophages
TNFA SIGNALING VIA NFKB	HALLMARK_TNFA_SIGNALING_VIA_NFKB	97	-0.453039	-2.3793	9.46133955990488e-08	5.67680373594293e-07	3.36126536996621e-07	497	Ier5/Klf2/Bhlhe40/Tnip2/Il18/Trib1/Ptpre/Gch1/Fosl2/Traf1/Ets2/Tgif1/Ier3/Pde4b/Gpr183/Slc16a6/Plau/B4galt5/Ccnd1/Icam1/Plk2/Atf3/Bcl3/Tap1/Ifih1/Tiparp/Btg2/Ccl2/Nfkbie/Egr1/Cd83/Nr4a1/Il1b/Fos	db/db vs ctrl cluster 5 Macrophages Hallmark	7.28818812973923e-07	5 Macrophages
XENOBIOTIC METABOLISM	HALLMARK_XENOBIOTIC_METABOLISM	65	0.485975	2.75399	2.89514412838746e-07	1.54407686847331e-06	9.1425604054341e-07	733	Pdk4/Serpine1/Ptgds/Mt2/Aox1/Cd36/Nqo1/Adh1/Ech1/Idh1/Hmox1/Entpd5/Fas/Ndrg2/Acox1/Etfdh/Gabarapl1/Cat/Gstt2/Fmo1/Gsr/Spint2/Ninj1/Slc6a6/Aldh9a1/Gclc/Pdlim5/Aco2/Igf1/Retsat/Comt/Ddah2/Casp6/Arpp19/Elovl5	db/db vs ctrl cluster 5 Macrophages Hallmark	1.99344421130589e-06	5 Macrophages
MYOGENESIS	HALLMARK_MYOGENESIS	61	0.451921	2.50983	5.55965807768501e-06	2.6686358772888e-05	1.58011334839469e-05	1122	Myh7/Gadd45b/Gpx3/Cd36/Nqo1/Fabp3/Dmd/Ptp4a3/Myom2/Hspb2/Ablim1/Fhl1/Crat/Clu/Sgcg/Acsl1/Cox6a2/Cav3/Sgca/Gsn/Pde4dip/Igf1/Prnp/Kcnh2/Ldb3/Mybpc3/Svil/Kifc3/Slc6a8/Mapk12/Nav2/Mapre3/Mef2a/Sorbs1/Ak1/Psen2/Casq2/Itga7/Gabarapl2/Sirt2	db/db vs ctrl cluster 5 Macrophages Hallmark	2.52385951408721e-05	5 Macrophages
E2F TARGETS	HALLMARK_E2F_TARGETS	62	-0.426264	-2.05462	0.000205022	0.000894641	0.000529722	1614	Snrpb/Nasp/Cdkn1b/Ranbp1/Cdk4/Syncrip/Rnaseh2a/Dek/Jpt1/Ppm1d/Pold1/Srsf2/Cse1l/Slbp/Psip1/Prim2/Mcm3/Prdx4/Pold3/Dnmt1/Rfc2/Ctcf/Mlh1/Tubb5/Nup205/Pola2/Smc6/Nop56/Trp53/Donson/Nudt21/Cdkn2c/Mcm2/Ppp1r8/Exosc8/Xpo1/Pa2g4/Pcna/Mcm7/Ung/Tmpo/Mcm6/Smc4/Lmnb1/Dck/Stmn1	db/db vs ctrl cluster 5 Macrophages Hallmark	0.000454069	5 Macrophages
BILE ACID METABOLISM	HALLMARK_BILE_ACID_METABOLISM	32	0.496002	2.31469	0.000313664	0.00125466	0.000742889	509	Ephx2/Bmp6/Abca6/Idh1/Gclm/Pex11a/Atxn1/Idh2/Cat/Acsl1/Mlycd/Sod1/Rxrg/Lipe/Aldh9a1	db/db vs ctrl cluster 5 Macrophages Hallmark	0.000631685	5 Macrophages
HYPOXIA	HALLMARK_HYPOXIA	75	0.332123	1.93576	0.00136151	0.00502711	0.00297658	298	Angptl4/Ddit4/Serpine1/Mt2/Egfr/S100a4/Mt1/Plin2/Cited2/Cavin3/Ppargc1a/Hmox1/Tpi1/Vldlr/Ccn2/Tgm2	db/db vs ctrl cluster 5 Macrophages Hallmark	0.00197187	5 Macrophages
IL6 JAK STAT3 SIGNALING	HALLMARK_IL6_JAK_STAT3_SIGNALING	35	-0.477095	-1.99673	0.00154451	0.00518933	0.00307263	227	Itga4/Irf9/Stat1/Il2rg/Csf2rb2/Stat2/Ebi3/Ccl7/Il1b	db/db vs ctrl cluster 5 Macrophages Hallmark	0.00217431	5 Macrophages
GLYCOLYSIS	HALLMARK_GLYCOLYSIS	75	0.329633	1.92125	0.00162167	0.00518933	0.00307263	779	Angptl4/Ddit4/Egfr/Fbp2/Cited2/Idh1/Me1/Tpi1/Vldlr/Mertk/Abcb6/Sod1/Egln3/Mdh1/Pygb/Pkp2/Aldh9a1/Pam/Gclc/Got1/Kif2a/Nol3/Mdh2/Pgls/Casp6/Arpp19/Pygl/Cxcr4	db/db vs ctrl cluster 5 Macrophages Hallmark	0.00226354	5 Macrophages
G2M CHECKPOINT	HALLMARK_G2M_CHECKPOINT	64	-0.357776	-1.74145	0.00466158	0.0139848	0.00828045	539	Sap30/Cdkn2c/Mcm2/Incenp/Xpo1/Smarcc1/E2f1/Ccnd1/Arid4a/Tmpo/Mcm6/Pml/Bcl3/Rbl1/Smc4/Tent4a/Cenpa/Lmnb1/Stmn1	db/db vs ctrl cluster 5 Macrophages Hallmark	0.00513595	5 Macrophages
REACTIVE OXYGEN SPECIES PATHWAY	HALLMARK_REACTIVE_OXYGEN_SPECIES_PATHWAY	27	0.462597	2.05927	0.00545276	0.015396	0.00911606	835	Gpx3/Nqo1/Mgst1/Gclm/Cat/Gsr/Sod1/Gclc/Sod2/Prnp/Mbp/Prdx6/Ndufa6/Abcc1	db/db vs ctrl cluster 5 Macrophages Hallmark	0.00586433	5 Macrophages
PEROXISOME	HALLMARK_PEROXISOME	45	0.369048	1.90232	0.00696646	0.0185772	0.0109997	757	Ephx2/Ech1/Idh1/Eci2/Crat/Pex11a/Acox1/Atxn1/Idh2/Cat/Acsl1/Cln8/Mlycd/Sod1/Rxrg/Aldh9a1/Sod2/Retsat/Elovl5/Hsd17b4/Itgb1bp1	db/db vs ctrl cluster 5 Macrophages Hallmark	0.00726103	5 Macrophages
FATTY ACID METABOLISM	HALLMARK_FATTY_ACID_METABOLISM	81	0.409305	2.35673	3.38090779785738e-06	0.000112111	7.94772796910883e-05	840	Hmgcs2/Cidea/Apex1/Acot2/Car4/Adh1/Decr1/Hpgd/Fmo1/Ech1/Cd36/Gpd1/Mcee/Etfdh/Retsat/G0s2/Hmgcs1/Acadm/Acss1/Hadhb/Acaa2/Uros/Eci1/Acadl/Eci2/Glul/Hsd17b4/Hsdl2/Hsd17b11	db/db vs ctrl cluster 6 Endocardial Cells Hallmark	1.69733965819113e-05	6 Endocardial Cells
INTERFERON ALPHA RESPONSE	HALLMARK_INTERFERON_ALPHA_RESPONSE	53	-0.521181	-2.27815	4.57596458827478e-06	0.000112111	7.94772796910883e-05	1238	Psma3/Csf1/Trim26/Mvb12a/Lap3/Pnpt1/Ddx60/Ube2l6/Ly6e/Lgals3bp/B2m/Samd9l/Herc6/Irf7/Casp8/Gbp3/Bst2/C1s1/Ifit3/Parp9/Ifit2/Rtp4/Ifi44/Cd74/H2-Q7/Isg15	db/db vs ctrl cluster 6 Endocardial Cells Hallmark	2.17755843824273e-05	6 Endocardial Cells
ESTROGEN RESPONSE EARLY	HALLMARK_ESTROGEN_RESPONSE_EARLY	69	-0.441781	-2.0572	0.000151439	0.00179509	0.00127256	797	Asb13/Slc22a5/Ugcg/Gja1/Inpp5f/Mapt/Tob1/Prss23/Kazn/Krt19/Tiparp/Wwc1/Slc9a3r1/Kcnk5/Itpk1/Zfp185/Krt18/Hr/Frk/Clic3/Krt8/Siah2/Anxa9/Fos	db/db vs ctrl cluster 6 Endocardial Cells Hallmark	0.000363129	6 Endocardial Cells
OXIDATIVE PHOSPHORYLATION	HALLMARK_OXIDATIVE_PHOSPHORYLATION	86	0.352496	2.03518	0.000165438	0.00179509	0.00127256	2447	Pdk4/Bckdha/Decr1/Slc25a20/Ech1/Pdp1/Etfdh/Atp5a1/Retsat/Mgst3/Rhot2/Tomm70a/Acadm/Hadhb/Acaa2/Eci1/Vdac3/Ndufc2/Uqcrq/Hadha/Opa1/Nnt/Uqcrfs1/Cox7a2l/Nqo2/Mpc1/Acadvl/Ndufb3/Pdhx/Iscu/Ndufa6/Ndufb2/Cox5b/Cox6c/Cox4i1/Aco2/Oxa1l/Atp6v1g1/Atp5d/Cox11/Idh3g/Mfn2/Cycs/Ndufs7/Mdh1/Sdhb/Ndufb5/Ldha/Etfb/Ndufa3/Got2/Etfa/Rhot1/Cyc1/Ndufb6/Fh1/Ndufv2/Vdac2/Slc25a3/Suclg1/Ndufs4/Tomm22/Acat1/Ndufa2/Oat	db/db vs ctrl cluster 6 Endocardial Cells Hallmark	0.000385813	6 Endocardial Cells
INTERFERON GAMMA RESPONSE	HALLMARK_INTERFERON_GAMMA_RESPONSE	101	-0.38588	-1.92986	0.000183172	0.00179509	0.00127256	1114	Rnf213/Casp4/Lap3/Pnpt1/Ddx60/Lats2/H2-D1/Ube2l6/Xaf1/Ly6e/Lgals3bp/Serping1/St8sia4/B2m/Ripk1/Samd9l/Cfb/Irf5/Herc6/Irf7/Casp8/Nup93/Gbp3/Bst2/C1s1/Ifit3/Ifit2/Socs3/H2-Eb1/Rtp4/Ifi44/Cd74/H2-Aa/H2-Q7/Isg15/Oas2	db/db vs ctrl cluster 6 Endocardial Cells Hallmark	0.000413479	6 Endocardial Cells
ADIPOGENESIS	HALLMARK_ADIPOGENESIS	107	0.316624	1.89011	0.000241295	0.00197057	0.00139697	749	Angptl4/Cidea/Pparg/Ephx2/Mrap/Bckdha/Decr1/Lipe/Ccng2/Gpam/Ech1/Fabp4/Cd36/Sult1a1/Retsat/Mgst3/Acadm/Tkt/Pfkfb3/Acaa2/Esyt1/Atp1b3/Lifr/Acadl/Pqlc3/Dhrs7/Fzd4	db/db vs ctrl cluster 6 Endocardial Cells Hallmark	0.00051231	6 Endocardial Cells
TNFA SIGNALING VIA NFKB	HALLMARK_TNFA_SIGNALING_VIA_NFKB	90	-0.366844	-1.79415	0.00157695	0.0110386	0.00782544	796	Sdc4/Irs2/Pmepa1/Jag1/Dusp1/Sik1/Junb/Gfpt2/Tiparp/Maff/F3/Ier5/Dusp5/Cebpb/Fosl2/Nfkb2/Il18/Ifit2/Socs3/Phlda1/Gadd45a/Fos/Egr1/Nr4a1	db/db vs ctrl cluster 6 Endocardial Cells Hallmark	0.00220877	6 Endocardial Cells
XENOBIOTIC METABOLISM	HALLMARK_XENOBIOTIC_METABOLISM	81	0.316088	1.82	0.00198182	0.0121387	0.00860528	811	Pdk4/Gclc/Serpine1/Id2/Ptgds/Adh1/Gstt2/Atoh8/Ap4b1/Nqo1/Fmo1/Ech1/Comt/Cd36/Slc6a6/Casp6/Etfdh/Retsat/Il1r1/Fas/Acox3/Cndp2/Ndrg2/Dhrs7/Aox1/Arpp19/Cdo1	db/db vs ctrl cluster 6 Endocardial Cells Hallmark	0.00264922	6 Endocardial Cells
ESTROGEN RESPONSE LATE	HALLMARK_ESTROGEN_RESPONSE_LATE	65	-0.372486	-1.70582	0.00718517	0.0391193	0.0277322	489	Mapt/Tob1/Prss23/Gale/Krt19/Plxnb1/Tst/Nab2/Slc9a3r1/Kcnk5/Ckb/Itpk1/Hr/Frk/Clic3/Siah2/Anxa9/Fos	db/db vs ctrl cluster 6 Endocardial Cells Hallmark	0.00746059	6 Endocardial Cells
HEME METABOLISM	HALLMARK_HEME_METABOLISM	103	-0.59791	-3.12742	1e-10	4.7e-09	4.31578947368421e-09	352	Dcun1d1/Gde1/Hmbs/Lmo2/Clcn3/Fbxo9/Urod/Mospd1/Smox/Rhd/Kdm7a/Ucp2/Riok3/Bmp2k/Tfdp2/Epb41/Ypel5/Hagh/Adipor1/Rad23a/Ctns/Gmps/Fech/Gclm/Mkrn1/Slc25a37/Pcx/Ncoa4/Mxi1/Alas2/Mpp1/Tent5c/Hbb-bt/Bnip3l/Bpgm/Fn3k/Snca/Ranbp10/Cdr2/Slc4a1/Blvrb/Trim10/Spta1/Gypa/Ctse/E2f2/Car2/Epb42	db/db vs ctrl cluster 7 Cardiomyocytes Hallmark	1.68835616438356e-09	7 Cardiomyocytes
INTERFERON GAMMA RESPONSE	HALLMARK_INTERFERON_GAMMA_RESPONSE	81	-0.416414	-2.06821	2.38377052884064e-05	0.000560186	0.000514393	1087	Ifitm2/Gbp9/Rnf213/Pfkp/Sri/Tapbp/Lysmd2/C1s1/Jak2/Pim1/Tdrd7/Ifitm3/Trim26/Ifit3/Sspn/Psme1/Psmb8/Lap3/Ripk1/Irf7/Bst2/St3gal5/B2m/Ly6e/H2-D1/Nmi/Isoc1/Tnfaip2/Herc6/H2-Q7/Trim14/Nup93/Cmpk2/Isg20/Usp18/Rsad2/Bpgm/Ube2l6/Isg15/Ptpn6/Oas3	db/db vs ctrl cluster 7 Cardiomyocytes Hallmark	8.39427764798883e-05	7 Cardiomyocytes
INTERFERON ALPHA RESPONSE	HALLMARK_INTERFERON_ALPHA_RESPONSE	44	-0.474984	-2.06334	0.000195846	0.00306825	0.00281743	861	C1s1/Tdrd7/Ifitm3/Trim26/Ifit3/Psme1/Psmb8/Lap3/Irf7/Bst2/B2m/Ly6e/Nmi/Herc6/H2-Q7/Trim14/Cmpk2/Isg20/Usp18/Rsad2/Ncoa7/Ube2l6/Isg15	db/db vs ctrl cluster 7 Cardiomyocytes Hallmark	0.000438342	7 Cardiomyocytes
INTERFERON ALPHA RESPONSE	HALLMARK_INTERFERON_ALPHA_RESPONSE	59	-0.458769	-1.96737	0.000309815	0.0154908	0.0127187	1869	Cnp/Ifi27/Ogfr/B2m/Parp12/Samd9l/Parp14/Irf1/Bst2/Cd74/Stat2/Elf1/Ddx60/Irf2/Lgals3bp/Ube2l6/Mov10/Tap1/Tent5a/Ifi30/Irf7/Nmi/Herc6/Ifi35/Rtp4/Batf2/Rnf31/Ifit2/H2-Q7/Usp18	db/db vs ctrl cluster 8 Glial Cells Hallmark	0.000625467	8 Glial Cells
COAGULATION	HALLMARK_COAGULATION	51	0.411303	1.80101	0.00127207	0.0212012	0.0174073	2317	Rapgef3/Gda/Thbd/F3/Iscu/Pef1/Gsn/Trf/Capn5/Pecam1/Ctsh/Htra1/C3/Hmgcs2/Itgb3/Wdr1/Serping1/Serpine1/Lta4h/C1qa/Anxa1/Pros1/Gng12/Crip2/Casp9/Gnb2/Mmp14/Clu/Klf7/Timp3/Lrp1	db/db vs ctrl cluster 8 Glial Cells Hallmark	0.00186535	8 Glial Cells
KRAS SIGNALING UP	HALLMARK_KRAS_SIGNALING_UP	77	0.367207	1.75426	0.00117928	0.0212012	0.0174073	929	Serpina3n/Angptl4/Cmklr1/Hsd11b1/Flt4/Gfpt2/Mafb/Tmem176b/Igfbp3/Ace/Trib2/Akap12/Pecam1/Tfpi/Cbl/Tmem176a/Spon1/Scg3/Yrdc/Eng/Apod	db/db vs ctrl cluster 8 Glial Cells Hallmark	0.0017656	8 Glial Cells
INTERFERON GAMMA RESPONSE	HALLMARK_INTERFERON_GAMMA_RESPONSE	93	-0.369257	-1.70708	0.00248106	0.0310132	0.0254635	1868	Ifi27/Ogfr/B2m/Parp12/Samd9l/Parp14/Irf1/Bst2/Cd74/Stat2/Ddx60/Isoc1/Irf2/Fas/Jak2/Lgals3bp/Ube2l6/Pde4b/Oas2/Tap1/Btg1/Xaf1/Ifi30/Znfx1/Cdkn1a/Pim1/Bpgm/Irf7/H2-M3/Vamp8/Nmi/Herc6/Ifi35/Rtp4/Batf2/H2-Eb1/Rnf31/Ifit2/Zbp1/H2-Q7/Usp18	db/db vs ctrl cluster 8 Glial Cells Hallmark	0.00316881	8 Glial Cells
ADIPOGENESIS	HALLMARK_ADIPOGENESIS	132	0.29223	1.54304	0.00471969	0.0471969	0.0387512	1646	Cyp4b1/Angptl4/Ucp2/Lpcat3/Elmod3/Fabp4/Lipe/Nkiras1/Gpx3/Ephx2/Slc25a10/Pgm1/Gbe1/Tank/Sqor/Cox8a/Acox1/Acaa2/C3/Ak2/Por/Cd36/Gpat4/Pparg/Dhrs7b/Decr1/Pex14/Cmbl/Rreb1/Ifngr1/Ech1/Ddt/Atp1b3/Crat/Sult1a1/Abca1/Cat/Araf/Itga7/Agpat3/Slc25a1/Vegfb/Dnajb9/Idh3g/Mgst3/Fzd4/Mgll/Qdpr	db/db vs ctrl cluster 8 Glial Cells Hallmark	0.00518682	8 Glial Cells
INTERFERON ALPHA RESPONSE	HALLMARK_INTERFERON_ALPHA_RESPONSE	55	-0.47421	-2.1633	1.68834895899001e-05	0.000542895	0.000454842	1179	Rtp4/Trim21/Ifi35/Bst2/Lpar6/Nmi/B2m/Irf7/C1s1/Eif2ak2/Gbp3/Ifih1/Rsad2/Gbp2/Adar/Mvb12a/Stat2/Nub1/Ifi27/Lgals3bp/Sp110/Ifit3/Pnpt1/Epsti1/Ifit2/Oas1a	db/db vs ctrl cluster 9 B Cells Hallmark	6.32489389652033e-05	9 B Cells
INTERFERON GAMMA RESPONSE	HALLMARK_INTERFERON_GAMMA_RESPONSE	107	-0.374035	-1.91541	2.21589749735592e-05	0.000542895	0.000454842	1326	Pml/Rbck1/Tor1b/Zbp1/Serping1/Rtp4/Trim21/Casp7/Ifi35/Bst2/Nmi/H2-M3/Psma2/Cd69/Casp4/Vamp8/Ptpn6/Slamf7/B2m/Irf7/C1s1/Eif2ak2/Gbp3/H2-DMa/Tapbp/St8sia4/Ifih1/Rsad2/Cd38/Irf4/Adar/Xaf1/Stat2/Ifi27/Lgals3bp/Sp110/Ifit3/Pnpt1/Epsti1/Ifit2/Oas2	db/db vs ctrl cluster 9 B Cells Hallmark	7.93922577177666e-05	9 B Cells
ADIPOGENESIS	HALLMARK_ADIPOGENESIS	131	0.367495	1.83817	0.000152948	0.00249815	0.00209297	1936	Dgat1/Elmod3/Sult1a1/Pfkfb3/Lifr/Angptl4/Slc25a1/Gbe1/Mgll/Gpam/Pex14/Lpcat3/Stat5a/Pim3/Cyp4b1/Fabp4/Slc27a1/Decr1/Slc5a6/Idh1/Aldoa/Acaa2/Idh3a/Cidea/Itsn1/Mgst3/Map4k3/Ech1/Coq3/Ephx2/Dnajb9/Agpat3/Cd36/Crat/Hibch/G3bp2/Echs1/Jagn1/Acadl/Acadm/Retsat/Coq9/Tob1/Col15a1/Dhrs7b/Vegfb/Cd151/Idh3g/Sdhc/Phldb1/Sparcl1/Gpx3/Qdpr/Aifm1/Sorbs1/Acads/Etfb/Cmbl/Dhrs7/Adcy6/Adipor2/Cdkn2c/Phyh/Mdh2/Aplp2/…	db/db vs ctrl cluster 9 B Cells Hallmark	0.00036568	9 B Cells
UV RESPONSE DN	HALLMARK_UV_RESPONSE_DN	88	0.400087	1.87716	0.000505603	0.00558479	0.00467899	1318	Acvr2a/Smad3/Kalrn/Sfmbt1/Grk5/Nr1d2/Mgll/Tfpi/Serpine1/Pex14/Bmpr1a/Zmiz1/Id1/Adgrl2/Dlc1/Mios/Cited2/Tjp1/Syne1/Apbb2/Atp2c1/Bckdhb/Ptprm/Smad7/Pdlim5/Atp2b4/Col1a1/Anxa4/Plcb4/Sdc2/Scaf8	db/db vs ctrl cluster 9 B Cells Hallmark	0.000908012	9 B Cells
FATTY ACID METABOLISM	HALLMARK_FATTY_ACID_METABOLISM	97	0.377464	1.79303	0.000683852	0.00558479	0.00467899	1861	Hmgcs2/Car4/Mgll/Grhpr/Hsd17b7/Fmo1/Ptprg/Ccdc58/Gstz1/Gpd1/Decr1/Idh1/Aldoa/Acaa2/Nbn/Alad/Hsd17b4/Ppara/Eci1/Cidea/Bckdhb/Hadhb/Hsdl2/Ech1/Uros/Cpox/Cd36/Crat/Hibch/D2hgdh/Echs1/Acadl/Hsph1/Acadm/Retsat/Acsl1/Ldha/Trp53inp2/Idh3g/Sdhc/Acadvl/Aqp7/Fh1/Hmgcs1/Acads/Adipor2/Aldh9a1/Cpt1a/Mdh2	db/db vs ctrl cluster 9 B Cells Hallmark	0.00115222	9 B Cells
OXIDATIVE PHOSPHORYLATION	HALLMARK_OXIDATIVE_PHOSPHORYLATION	130	0.343276	1.71842	0.000615941	0.00558479	0.00467899	2866	Atp6v1h/Uqcrh/Pdk4/Opa1/Decr1/Idh1/Acaa2/Cox11/Idh3a/Eci1/Mgst3/Hadhb/Cox6c/Slc25a20/Ndufb4/Ech1/Surf1/Cox17/Tomm22/Idh2/Nnt/Hadha/Atp5a1/Slc25a12/Echs1/Acadm/Retsat/Rhot1/Atp5l/Ldha/Ndufs7/Timm8b/Idh3g/Sdhc/Ndufs2/Acadvl/Ndufa6/Fh1/Aifm1/Abcb7/Etfb/Glud1/Phyh/Cpt1a/Mdh2/Ndufs6/Slc25a3/Ogdh/Vdac2/Atp6v1e1/Bckdha/Uqcrc2/Etfdh/Cox7a2/Aldh6a1/Idh3b/Atp1b1/Acat1/Cox7c/Phb2/Cox4i1/Gpi1/Cox10/Cox6b1/Pd…	db/db vs ctrl cluster 9 B Cells Hallmark	0.00105609	9 B Cells
HYPOXIA	HALLMARK_HYPOXIA	102	0.348609	1.67721	0.00360812	0.0252568	0.0211604	1370	Klf7/P4ha2/Pfkfb3/Angptl4/Slc25a1/Gbe1/Ddit4/Grhpr/Ndrg1/Serpine1/Col5a1/Ndst2/Bgn/Aldoa/Ids/Dcn/Cited2/Rora/Ppargc1a/Tnfaip3/Mt2/Casp6/Cp/Hs3st1/Noct/Pdgfb/Efna1/Tpi1/Slc6a6/Prdx5/Ampd3/Sdc2/Gys1/Pam/Siah2/Dpysl4/Ext1	db/db vs ctrl cluster 9 B Cells Hallmark	0.00421517	9 B Cells

## Sheet: Supplementary Table 4
Supplementary Table 4: Visium coronary resistance microvessels (CRM) differentially expressed genes. Fold change is relative to control samples such that a positive avg_log2FC indicates higher expression in the diabetic sample. Pct.1 = diabetic samples and Pct.2 = control samples.
p_val	avg_log2FC	% db/db cells	% ctrl cells	p_val_adj	gene	group	direction
1.90178884425471e-27	0.598311	1	1	3.70183198534179e-23	Fabp3	CRM	db/db > ctrl
1.34316719006744e-23	0.897183	1	1	2.61447493546628e-19	Ech1	CRM	db/db > ctrl
1.25990192379265e-19	2.72232	0.898	0.583	2.45239909466239e-15	Myh7	CRM	db/db > ctrl
1.37367226308763e-18	1.77118	0.918	0.725	2.67385306010008e-14	Acot2	CRM	db/db > ctrl
2.35295609224666e-18	0.742001	1	0.992	4.58002903355813e-14	Acaa2	CRM	db/db > ctrl
7.07077817121369e-18	0.820269	1	1	1.37632697102674e-13	Decr1	CRM	db/db > ctrl
4.04935338468053e-17	1.24912	0.98	0.825	7.88206636328065e-13	Slc25a20	CRM	db/db > ctrl
1.81302928309577e-16	0.649237	1	1	3.52906149954591e-12	Acadl	CRM	db/db > ctrl
2.59769485836103e-16	0.782988	1	1	5.05641304179974e-12	Myom2	CRM	db/db > ctrl
4.42585550759478e-16	-1.0556	0.898	1	8.61492774553323e-12	B2m	CRM	ctrl > db/db
6.05563889365172e-16	-2.38129	0.337	0.817	1.17873011064931e-11	Cd74	CRM	ctrl > db/db
3.89531685799092e-15	0.720204	0.99	1	7.58223426407933e-11	Eci1	CRM	db/db > ctrl
4.78829394658321e-15	0.912073	1	0.983	9.32041416702422e-11	Mt1	CRM	db/db > ctrl
1.11412637398718e-13	1.676	0.98	0.967	2.16864698696605e-09	Pdk4	CRM	db/db > ctrl
1.68721587005515e-13	-0.678942	1	1	3.28416569106236e-09	Eno3	CRM	ctrl > db/db
2.89518716795868e-13	-0.414115	1	1	5.63548182243158e-09	Cox7a1	CRM	ctrl > db/db
6.36916229432778e-13	0.491972	1	1	1.2397574405909e-08	Cd36	CRM	db/db > ctrl
7.28434029096317e-13	0.730861	1	0.983	1.41789683763598e-08	Hadha	CRM	db/db > ctrl
1.09520410914903e-12	0.863305	1	0.942	2.13181479845859e-08	Dbi	CRM	db/db > ctrl
2.67866127917621e-12	0.924331	0.98	0.842	5.21401417991648e-08	Ptgds	CRM	db/db > ctrl
1.32356739285907e-11	0.760085	1	0.967	2.57632393020018e-07	Acadvl	CRM	db/db > ctrl
1.42611201208863e-11	0.516117	1	1	2.77592703153053e-07	Psap	CRM	db/db > ctrl
2.19198919751082e-11	0.310914	1	1	4.26670697295481e-07	Cox6a2	CRM	db/db > ctrl
2.89891235555456e-11	0.490325	1	1	5.64273290008696e-07	Acadm	CRM	db/db > ctrl
6.63977227347486e-11	-0.276565	1	1	1.29243167303188e-06	Myh6	CRM	ctrl > db/db
6.8682899614985e-11	2.6154	0.48	0.092	1.33691264100568e-06	Acot1	CRM	db/db > ctrl
5.11338881105836e-10	-0.565435	1	1	9.95321132072511e-06	Oxct1	CRM	ctrl > db/db
6.81792438151641e-10	0.355051	1	1	1.32710898086217e-05	Fth1	CRM	db/db > ctrl
6.91170594471133e-10	0.317265	1	1	1.34536356213806e-05	Atp5a1	CRM	db/db > ctrl
7.23604214870326e-10	0.840358	0.99	0.925	1.40849560424509e-05	Slc8a1	CRM	db/db > ctrl
9.43838389286036e-10	-1.38623	0.531	0.85	1.83718142474527e-05	Aqp1	CRM	ctrl > db/db
1.60756426809214e-09	-0.58176	1	0.992	3.12912384784134e-05	Tmsb4x	CRM	ctrl > db/db
2.14030918791959e-09	0.572221	0.99	0.983	4.16611183428549e-05	Lbh	CRM	db/db > ctrl
2.39335653892665e-09	0.686203	0.969	0.958	4.65866850302072e-05	Txnip	CRM	db/db > ctrl
5.82700129107115e-09	0.539533	1	0.992	0.000113423	Ptp4a3	CRM	db/db > ctrl
7.68587720041044e-09	0.811561	0.918	0.817	0.000149606	Slc27a1	CRM	db/db > ctrl
2.12556965271852e-08	1.2312	0.796	0.508	0.000413742	Timp4	CRM	db/db > ctrl
2.13133954718028e-08	0.639702	0.98	0.908	0.000414865	Pnpla2	CRM	db/db > ctrl
2.37173178427611e-08	-2.81813	0.112	0.442	0.000461658	C7	CRM	ctrl > db/db
2.71234354454014e-08	-1.14614	0.878	0.942	0.000527958	Acta1	CRM	ctrl > db/db
3.56448557965523e-08	-0.975457	0.531	0.833	0.000693827	Bhlhe40	CRM	ctrl > db/db
5.42675676663615e-08	0.784559	0.939	0.85	0.00105632	Herpud1	CRM	db/db > ctrl
5.82743045313858e-08	0.76928	0.908	0.892	0.00113431	Hsdl2	CRM	db/db > ctrl
9.16735031273902e-08	0.602324	0.99	0.958	0.00178442	Cpt1b	CRM	db/db > ctrl
1.24065644275285e-07	0.328434	1	1	0.00241494	Hspb7	CRM	db/db > ctrl
1.30372244625025e-07	1.77555	0.49	0.175	0.0025377	Fkbp5	CRM	db/db > ctrl
1.58783063575676e-07	0.373666	1	1	0.00309071	Nipsnap2	CRM	db/db > ctrl
2.32864516944484e-07	0.715497	0.969	0.883	0.00453271	Cat	CRM	db/db > ctrl
2.39450027654151e-07	1.41612	0.653	0.408	0.00466089	Ddit4	CRM	db/db > ctrl
2.61524351583396e-07	-0.42658	1	0.992	0.00509057	Atp1a2	CRM	ctrl > db/db
2.86144623616594e-07	-1.38906	0.429	0.717	0.00556981	C1qc	CRM	ctrl > db/db
3.9008471639831e-07	0.558201	0.99	0.967	0.007593	Hadh	CRM	db/db > ctrl
4.67758155521773e-07	-0.879616	0.51	0.817	0.00910491	Lrtm1	CRM	ctrl > db/db
5.76844631070202e-07	1.25451	0.745	0.517	0.0112283	Lgals4	CRM	db/db > ctrl
6.5146002193077e-07	2.31768	0.388	0.117	0.0126807	Hmgcs2	CRM	db/db > ctrl
6.9191589017799e-07	0.364539	1	0.983	0.0134681	Map1lc3a	CRM	db/db > ctrl
8.26174832584051e-07	0.36742	1	1	0.0160815	Idh2	CRM	db/db > ctrl
1.0012121382252e-06	0.80664	0.898	0.775	0.0194886	Ndrg4	CRM	db/db > ctrl
2.20241112628384e-06	0.739422	0.867	0.683	0.0428699	Acss1	CRM	db/db > ctrl
2.30060916367555e-06	0.624301	0.959	0.858	0.0447814	Sgcg	CRM	db/db > ctrl
2.47631397199609e-06	1.01126	0.724	0.483	0.0482015	Serpine1	CRM	db/db > ctrl
2.62573783439335e-06	1.25958	0.561	0.275	0.05111	Foxo3	CRM	db/db > ctrl
2.95501899652606e-06	0.662092	0.929	0.825	0.0575194	Retreg1	CRM	db/db > ctrl
3.09516991773728e-06	-2.21911	0.102	0.375	0.0602475	Ifi27l2a	CRM	ctrl > db/db
3.25770035827621e-06	0.301546	1	1	0.0634111	Fhl2	CRM	db/db > ctrl
4.61535260149039e-06	0.432423	1	0.983	0.0898378	Fabp4	CRM	db/db > ctrl
4.70576302393585e-06	0.787792	0.908	0.758	0.0915977	Mlycd	CRM	db/db > ctrl
5.14403951197867e-06	-1.12259	0.643	0.825	0.100129	Col3a1	CRM	ctrl > db/db
5.26746950796481e-06	1.27481	0.633	0.375	0.102531	Depp1	CRM	db/db > ctrl
5.8745970498214e-06	-0.408107	0.98	0.975	0.114349	Myl12a	CRM	ctrl > db/db
8.04992907731317e-06	0.625054	0.918	0.808	0.156692	Entpd5	CRM	db/db > ctrl
8.25299286017209e-06	0.304085	1	1	0.160645	Tns1	CRM	db/db > ctrl
1.30287490279591e-05	1.20459	0.612	0.4	0.253605	Apbb1	CRM	db/db > ctrl
1.47520413583185e-05	1.39471	0.551	0.333	0.287148	Fam107a	CRM	db/db > ctrl
1.494891756057e-05	-2.52102	0.071	0.3	0.290981	Inmt	CRM	ctrl > db/db
1.6852124804437e-05	-0.98953	0.337	0.625	0.328027	Tufm	CRM	ctrl > db/db
1.9023314975597e-05	-2.12254	0.061	0.292	0.370289	Rpusd4	CRM	ctrl > db/db
2.09658738310104e-05	0.704983	0.867	0.675	0.408101	Pim3	CRM	db/db > ctrl
2.10362878331318e-05	0.475431	0.99	0.933	0.409471	Rbm24	CRM	db/db > ctrl
2.13565673759078e-05	0.379679	1	0.983	0.415706	Clu	CRM	db/db > ctrl
2.29546156797892e-05	0.372657	1	0.983	0.446812	Trim54	CRM	db/db > ctrl
2.85292462278657e-05	0.673521	0.867	0.8	0.555322	Ephx2	CRM	db/db > ctrl
3.0690874392349e-05	0.54845	0.939	0.9	0.597398	Eci2	CRM	db/db > ctrl
3.31689360655303e-05	0.531816	0.898	0.858	0.645633	Myzap	CRM	db/db > ctrl
4.25246239448107e-05	-1.64961	0.071	0.3	0.827742	Cys1	CRM	ctrl > db/db
5.10881394720954e-05	1.14298	0.531	0.292	0.994431	Ucp2	CRM	db/db > ctrl
6.13976402224957e-05	0.270717	1	1	1	Uqcrc1	CRM	db/db > ctrl
6.22036929242348e-05	0.587186	0.918	0.85	1	Vwa8	CRM	db/db > ctrl
6.74451212498373e-05	-0.833985	0.531	0.717	1	Lmod3	CRM	ctrl > db/db
7.62373911994448e-05	1.05515	0.541	0.275	1	Cyp4b1	CRM	db/db > ctrl
7.78146579650836e-05	1.37728	0.449	0.233	1	Cdkn1a	CRM	db/db > ctrl
8.90034291162467e-05	1.52341	0.429	0.192	1	Nmrk2	CRM	db/db > ctrl
9.08966148409178e-05	0.543708	0.969	0.867	1	Timp3	CRM	db/db > ctrl
0.000102183	-2.06306	0.071	0.275	1	Unc93b1	CRM	ctrl > db/db
0.000117167	0.365038	0.98	0.975	1	Sdhc	CRM	db/db > ctrl
0.000119539	-1.64393	0.082	0.3	1	H2-Ab1	CRM	ctrl > db/db
0.000129161	-0.898948	0.602	0.767	1	C1qa	CRM	ctrl > db/db
0.000143762	-0.491992	0.827	0.942	1	Mcl1	CRM	ctrl > db/db
0.000161249	1.00745	0.571	0.358	1	Plin5	CRM	db/db > ctrl
0.000161593	-0.869404	0.439	0.683	1	Gnb1	CRM	ctrl > db/db
0.000176273	0.657572	0.796	0.658	1	Pgp	CRM	db/db > ctrl
0.00018156	-1.60832	0.143	0.367	1	Csf1r	CRM	ctrl > db/db
0.000191812	1.37185	0.449	0.242	1	Rab11b	CRM	db/db > ctrl
0.000198582	-0.481571	0.816	0.9	1	Tuba8	CRM	ctrl > db/db
0.000209417	0.58547	0.888	0.85	1	Saraf	CRM	db/db > ctrl
0.000209452	0.252993	0.99	1	1	Ndrg2	CRM	db/db > ctrl
0.000213083	0.921713	0.643	0.433	1	Lipe	CRM	db/db > ctrl
0.000215221	-0.633559	0.633	0.775	1	Hnrnpdl	CRM	ctrl > db/db
0.000226039	-0.538248	0.694	0.883	1	Cltc	CRM	ctrl > db/db
0.000228619	-0.868	0.367	0.642	1	Uba2	CRM	ctrl > db/db
0.000244231	0.724326	0.724	0.592	1	Csdc2	CRM	db/db > ctrl
0.000245996	-0.896367	0.439	0.65	1	Fgl2	CRM	ctrl > db/db
0.000247744	1.21682	0.367	0.15	1	Irx1	CRM	db/db > ctrl
0.000248684	2.16906	0.276	0.1	1	Kcne1	CRM	db/db > ctrl
0.000267217	-0.481944	0.806	0.908	1	Tsc22d4	CRM	ctrl > db/db
0.000296967	-0.577965	0.653	0.842	1	3425401B19Rik	CRM	ctrl > db/db
0.000308228	-0.501334	0.857	0.917	1	Eef1a1	CRM	ctrl > db/db
0.000382974	-0.916406	0.378	0.617	1	Lmcd1	CRM	ctrl > db/db
0.000387191	-1.36096	0.102	0.308	1	Cep63	CRM	ctrl > db/db
0.000411476	-1.3447	0.133	0.35	1	Atpsckmt	CRM	ctrl > db/db
0.000411961	-0.728803	0.541	0.725	1	Ifitm3	CRM	ctrl > db/db
0.000418803	-0.718566	0.582	0.783	1	Gas6	CRM	ctrl > db/db
0.000420289	-0.52265	0.867	0.958	1	Selenop	CRM	ctrl > db/db
0.000435375	0.4489	0.959	0.867	1	Kcnk3	CRM	db/db > ctrl
0.00046131	-0.438843	1	1	1	Ankrd1	CRM	ctrl > db/db
0.000490335	-1.08294	0.214	0.442	1	Prpf4b	CRM	ctrl > db/db
0.000517281	0.538136	0.898	0.825	1	Epn1	CRM	db/db > ctrl
0.000524051	1.15099	0.286	0.092	1	Wee1	CRM	db/db > ctrl
0.000526162	0.753127	0.724	0.625	1	Arl2	CRM	db/db > ctrl
0.000539746	-0.34702	0.969	0.975	1	Mylk3	CRM	ctrl > db/db
0.000571723	-0.655846	0.663	0.8	1	Clec3b	CRM	ctrl > db/db
0.000595179	-1.52918	0.122	0.317	1	Podn	CRM	ctrl > db/db
0.000606405	-0.724184	0.112	0.333	1	Bcl6b	CRM	ctrl > db/db
0.000625332	0.519938	0.898	0.833	1	Irf2bp2	CRM	db/db > ctrl
0.000697314	1.07668	0.531	0.342	1	P3h4	CRM	db/db > ctrl
0.000727125	-0.917098	0.388	0.608	1	Rarres2	CRM	ctrl > db/db
0.000732233	-1.26666	0.133	0.333	1	Borcs8	CRM	ctrl > db/db
0.00075835	-1.03148	0.286	0.492	1	Dock6	CRM	ctrl > db/db
0.00086081	-1.55296	0.082	0.258	1	Yipf1	CRM	ctrl > db/db
0.000864756	-0.936949	0.214	0.442	1	Xpo6	CRM	ctrl > db/db
0.000870739	-0.950945	0.398	0.608	1	Pf4	CRM	ctrl > db/db
0.000912586	0.876373	0.531	0.358	1	Cct7	CRM	db/db > ctrl
0.000919553	0.423196	0.929	0.925	1	Aldh6a1	CRM	db/db > ctrl
0.000922993	-1.02068	0.184	0.392	1	Traf7	CRM	ctrl > db/db
0.000928663	-0.919979	0.306	0.517	1	D5Ertd579e	CRM	ctrl > db/db
0.000936033	-1.24361	0.143	0.342	1	Cyp27a1	CRM	ctrl > db/db
0.000961472	0.467613	0.898	0.883	1	Acox1	CRM	db/db > ctrl
0.00100668	-0.551482	0.776	0.867	1	Plxnd1	CRM	ctrl > db/db
0.00101472	0.314321	0.99	1	1	Atp1a1	CRM	db/db > ctrl
0.00101684	0.962261	0.531	0.383	1	Aqp7	CRM	db/db > ctrl
0.00102251	0.330797	0.99	0.983	1	Ghitm	CRM	db/db > ctrl
0.00103844	-0.995406	0.255	0.467	1	Irf2	CRM	ctrl > db/db
0.00104499	0.371628	0.939	0.942	1	Aldh2	CRM	db/db > ctrl
0.00104881	-0.617878	0.816	0.892	1	Gpcpd1	CRM	ctrl > db/db
0.00106715	-0.449639	0.776	0.883	1	Dbp	CRM	ctrl > db/db
0.00110017	1.49436	0.306	0.142	1	Adra1a	CRM	db/db > ctrl
0.0011101	-1.30233	0.133	0.325	1	Gbp3	CRM	ctrl > db/db
0.00111191	0.414893	0.969	0.967	1	Gsn	CRM	db/db > ctrl
0.00117872	1.17269	0.357	0.175	1	Impa2	CRM	db/db > ctrl
0.00120269	1.05579	0.48	0.3	1	Slc3a2	CRM	db/db > ctrl
0.00127588	-1.01628	0.235	0.442	1	Pacs2	CRM	ctrl > db/db
0.00128691	1.09672	0.408	0.225	1	Fbp2	CRM	db/db > ctrl
0.00133163	-1.36343	0.122	0.308	1	Iws1	CRM	ctrl > db/db
0.00133334	0.309504	0.99	1	1	Vegfb	CRM	db/db > ctrl
0.00134626	0.993638	0.592	0.433	1	Nqo1	CRM	db/db > ctrl
0.00135994	-1.079	0.214	0.408	1	Itga9	CRM	ctrl > db/db
0.001407	0.9995	0.459	0.292	1	Iba57	CRM	db/db > ctrl
0.00141044	0.607987	0.806	0.658	1	Efnb3	CRM	db/db > ctrl
0.00142019	1.14541	0.388	0.2	1	Chmp4c	CRM	db/db > ctrl
0.00143162	0.258448	0.99	1	1	Got1	CRM	db/db > ctrl
0.00147345	-1.26871	0.163	0.35	1	Cdkn1c	CRM	ctrl > db/db
0.00150134	-0.57081	0.592	0.792	1	Pitpna	CRM	ctrl > db/db
0.00153377	-1.52131	0.112	0.292	1	Trps1	CRM	ctrl > db/db
0.00153531	-1.0908	0.296	0.475	1	Bst2	CRM	ctrl > db/db
0.00159168	-0.625316	0.51	0.675	1	Tor1aip1	CRM	ctrl > db/db
0.00159609	0.51977	0.837	0.792	1	Plaat3	CRM	db/db > ctrl
0.00166728	-0.815106	0.49	0.658	1	Tmtc1	CRM	ctrl > db/db
0.00168867	-0.349493	0.898	0.958	1	Naca	CRM	ctrl > db/db
0.00171668	-0.342679	0.98	0.992	1	Tpt1	CRM	ctrl > db/db
0.0017328	-0.789692	0.173	0.383	1	Atrnl1	CRM	ctrl > db/db
0.00174795	0.445632	0.857	0.808	1	Picalm	CRM	db/db > ctrl
0.00177352	-0.93695	0.255	0.458	1	Jag1	CRM	ctrl > db/db
0.00190026	-0.936497	0.337	0.525	1	Atox1	CRM	ctrl > db/db
0.0019357	-1.60821	0.102	0.267	1	Lgals3bp	CRM	ctrl > db/db
0.00194387	-0.70637	0.571	0.725	1	Wdr1	CRM	ctrl > db/db
0.00196468	-1.11411	0.194	0.383	1	Itga5	CRM	ctrl > db/db
0.00198434	-1.05605	0.112	0.292	1	Kmt2d	CRM	ctrl > db/db
0.00198439	-0.636543	0.551	0.717	1	Kcnip2	CRM	ctrl > db/db
0.00199829	0.394253	0.929	0.933	1	Acads	CRM	db/db > ctrl
0.002023	-0.607049	0.663	0.758	1	Marcks	CRM	ctrl > db/db
0.00206031	-0.750965	0.306	0.533	1	Ppara	CRM	ctrl > db/db
0.00210358	-0.812905	0.367	0.6	1	Podxl	CRM	ctrl > db/db
0.00216805	0.713702	0.571	0.4	1	Fry	CRM	db/db > ctrl
0.00218816	0.444319	0.755	0.633	1	Ppp2ca	CRM	db/db > ctrl
0.00220537	-1.57069	0.092	0.25	1	Tasor	CRM	ctrl > db/db
0.00220729	1.00817	0.459	0.3	1	Ucp3	CRM	db/db > ctrl
0.00220939	0.608694	0.724	0.592	1	Slc6a6	CRM	db/db > ctrl
0.00222304	0.322236	1	0.967	1	Ndufs1	CRM	db/db > ctrl
0.00224635	0.876561	0.898	0.758	1	Nppa	CRM	db/db > ctrl
0.00227231	0.340195	0.929	0.75	1	Usf2	CRM	db/db > ctrl
0.0023775	-0.732893	0.459	0.608	1	Stab1	CRM	ctrl > db/db
0.00239721	-0.340259	0.98	0.992	1	Coq10a	CRM	ctrl > db/db
0.00240151	-1.04821	0.184	0.375	1	Phactr2	CRM	ctrl > db/db
0.00241235	-1.35715	0.173	0.342	1	Pltp	CRM	ctrl > db/db
0.00241346	-1.17728	0.184	0.358	1	Dcaf12	CRM	ctrl > db/db
0.00242308	-1.15213	0.184	0.375	1	Irs1	CRM	ctrl > db/db
0.00244042	0.316166	0.99	0.975	1	Etfdh	CRM	db/db > ctrl
0.0024876	-0.609265	0.551	0.742	1	Krtcap2	CRM	ctrl > db/db
0.00249515	-0.538818	0.5	0.733	1	Eif3e	CRM	ctrl > db/db
0.00254766	0.923477	0.378	0.2	1	Uchl1	CRM	db/db > ctrl
0.00259083	-1.16881	0.276	0.492	1	Cxcl14	CRM	ctrl > db/db
0.0026487	-0.956427	0.184	0.375	1	Nes	CRM	ctrl > db/db
0.00264922	0.526608	0.816	0.717	1	Lsm4	CRM	db/db > ctrl
0.00266754	0.315216	0.99	0.967	1	Trp53inp2	CRM	db/db > ctrl
0.0026866	-1.20049	0.143	0.325	1	Rnf213	CRM	ctrl > db/db
0.00269926	1.14148	0.337	0.167	1	Klf11	CRM	db/db > ctrl
0.00270147	0.388893	0.949	0.917	1	Trim63	CRM	db/db > ctrl
0.00281079	0.761781	0.571	0.392	1	Cpt1a	CRM	db/db > ctrl
0.00282006	-0.526067	0.673	0.808	1	Srp14	CRM	ctrl > db/db
0.00284983	-0.481666	0.765	0.875	1	Dynlrb1	CRM	ctrl > db/db
0.00289596	-0.542762	0.663	0.8	1	Wnk1	CRM	ctrl > db/db
0.00293795	0.586659	0.714	0.608	1	Car14	CRM	db/db > ctrl
0.0029607	0.605776	0.633	0.458	1	Ptov1	CRM	db/db > ctrl
0.00296537	0.525258	0.745	0.608	1	Nampt	CRM	db/db > ctrl
0.00297292	0.529058	0.724	0.583	1	Mast2	CRM	db/db > ctrl
0.00297446	0.924572	0.49	0.333	1	Rnf166	CRM	db/db > ctrl
0.00300435	0.506426	0.857	0.75	1	Acsl1	CRM	db/db > ctrl
0.00317861	-0.535817	0.5	0.692	1	Cd93	CRM	ctrl > db/db
0.00322716	-0.870353	0.296	0.475	1	Ifrd1	CRM	ctrl > db/db
0.00328202	0.923619	0.418	0.242	1	Plin4	CRM	db/db > ctrl
0.00334685	-1.05065	0.153	0.325	1	Trim7	CRM	ctrl > db/db
0.0034214	-1.0891	0.153	0.333	1	Svbp	CRM	ctrl > db/db
0.00342928	-0.712533	0.347	0.533	1	Fnta	CRM	ctrl > db/db
0.00356677	0.284963	0.969	0.958	1	Sdhd	CRM	db/db > ctrl
0.00365532	-1.21059	0.112	0.275	1	Men1	CRM	ctrl > db/db
0.00365628	0.342619	0.918	0.908	1	Snrnp70	CRM	db/db > ctrl
0.00374589	-1.02678	0.153	0.333	1	Trim56	CRM	ctrl > db/db
0.00377234	0.986779	0.398	0.233	1	Kansl3	CRM	db/db > ctrl
0.00385749	0.553025	0.827	0.742	1	Snrk	CRM	db/db > ctrl
0.00387435	-0.817495	0.163	0.342	1	Gorasp1	CRM	ctrl > db/db
0.00397554	-0.818367	0.173	0.358	1	Mcu	CRM	ctrl > db/db
0.00397967	-0.669032	0.418	0.667	1	Slc25a13	CRM	ctrl > db/db
0.003981	-0.66867	0.551	0.733	1	Sh3bgrl	CRM	ctrl > db/db
0.00398768	0.74069	0.653	0.508	1	Atf5	CRM	db/db > ctrl
0.00400621	0.669403	0.531	0.358	1	Tcf7l1	CRM	db/db > ctrl
0.00404887	-0.613473	0.337	0.55	1	Nr4a1	CRM	ctrl > db/db
0.00408457	-0.856746	0.306	0.492	1	Tppp3	CRM	ctrl > db/db
0.00409268	0.691313	0.694	0.542	1	Pik3r1	CRM	db/db > ctrl
0.00413994	-1.28064	0.173	0.325	1	H2-K1	CRM	ctrl > db/db
0.00415832	-0.800159	0.255	0.458	1	Lama2	CRM	ctrl > db/db
0.00417206	-0.976381	0.153	0.333	1	Robo4	CRM	ctrl > db/db
0.00422043	1.02571	0.296	0.133	1	Gab2	CRM	db/db > ctrl
0.00426925	1.38255	0.255	0.117	1	Mpzl1	CRM	db/db > ctrl
0.00428171	0.739377	0.531	0.383	1	Oplah	CRM	db/db > ctrl
0.0043399	-0.944652	0.235	0.433	1	Slc1a5	CRM	ctrl > db/db
0.00435613	0.498927	0.786	0.7	1	Phyhd1	CRM	db/db > ctrl
0.00445717	0.667151	0.633	0.533	1	Slc25a42	CRM	db/db > ctrl
0.00451651	0.691915	0.714	0.658	1	Kcng2	CRM	db/db > ctrl
0.00451835	-0.98137	0.194	0.375	1	Stard8	CRM	ctrl > db/db
0.00457694	0.971565	0.429	0.258	1	Zbtb16	CRM	db/db > ctrl
0.00460081	-1.25277	0.122	0.275	1	C1d	CRM	ctrl > db/db
0.00460868	0.295307	0.959	0.967	1	Acacb	CRM	db/db > ctrl
0.00461371	0.485622	0.745	0.6	1	Tax1bp1	CRM	db/db > ctrl
0.00464095	-1.21802	0.173	0.333	1	Mapk9	CRM	ctrl > db/db
0.00467273	-0.480652	0.857	0.908	1	Selenow	CRM	ctrl > db/db
0.00471382	0.51927	0.847	0.775	1	Lonp1	CRM	db/db > ctrl
0.00475984	-0.965742	0.153	0.325	1	Akap6	CRM	ctrl > db/db
0.00478958	-0.970012	0.204	0.383	1	Sipa1	CRM	ctrl > db/db
0.00478962	-0.530752	0.51	0.692	1	Pcp4l1	CRM	ctrl > db/db
0.00480993	1.36688	0.276	0.133	1	Adgrl1	CRM	db/db > ctrl
0.00484323	-1.25512	0.102	0.25	1	Ubxn2a	CRM	ctrl > db/db
0.00491105	-0.833407	0.214	0.392	1	Magi3	CRM	ctrl > db/db
0.00493522	0.524986	0.837	0.708	1	Ctnnb1	CRM	db/db > ctrl
0.00500757	0.32795	0.898	0.792	1	Fam210a	CRM	db/db > ctrl
0.00505776	-0.925929	0.224	0.392	1	Skiv2l	CRM	ctrl > db/db
0.00510937	-0.581708	0.439	0.617	1	Hnrnpk	CRM	ctrl > db/db
0.00514054	0.638078	0.684	0.567	1	Strit1	CRM	db/db > ctrl
0.00515841	0.298539	0.898	0.95	1	Ptgr2	CRM	db/db > ctrl
0.0051714	-0.523656	0.643	0.842	1	Htra1	CRM	ctrl > db/db
0.00524071	0.754603	0.551	0.433	1	Inafm2	CRM	db/db > ctrl
0.00527585	0.542148	0.653	0.5	1	Retsat	CRM	db/db > ctrl
0.00527809	-0.69264	0.367	0.55	1	Ace	CRM	ctrl > db/db
0.00548146	-0.979825	0.245	0.433	1	Xiap	CRM	ctrl > db/db
0.0056815	-0.588997	0.633	0.742	1	Sh3bgr	CRM	ctrl > db/db
0.00568684	-1.16105	0.173	0.333	1	3110040N11Rik	CRM	ctrl > db/db
0.00578576	0.562255	0.704	0.558	1	Pptc7	CRM	db/db > ctrl
0.00584175	-1.34925	0.112	0.258	1	Steap3	CRM	ctrl > db/db
0.00588098	0.992629	0.469	0.333	1	Sgk1	CRM	db/db > ctrl
0.00595112	0.490909	0.704	0.617	1	Lix1l	CRM	db/db > ctrl
0.00596103	-0.87881	0.429	0.583	1	C3	CRM	ctrl > db/db
0.00598062	1.00128	0.337	0.183	1	Gadd45g	CRM	db/db > ctrl
0.00600696	-0.98085	0.122	0.292	1	Ccdc47	CRM	ctrl > db/db
0.00608631	-1.10143	0.153	0.325	1	Spata13	CRM	ctrl > db/db
0.00614719	0.914934	0.449	0.317	1	Pxmp4	CRM	db/db > ctrl
0.00616325	-0.644897	0.459	0.642	1	Klc1	CRM	ctrl > db/db
0.00625975	-0.513878	0.592	0.775	1	Gng11	CRM	ctrl > db/db
0.00642467	-0.350269	0.929	0.983	1	Gja1	CRM	ctrl > db/db
0.00651095	0.267979	0.99	0.983	1	Hspa5	CRM	db/db > ctrl
0.00657773	-0.591785	0.265	0.467	1	Pstpip2	CRM	ctrl > db/db
0.00672326	-0.278876	0.918	0.975	1	Rsrp1	CRM	ctrl > db/db
0.00682981	-1.80015	0.214	0.392	1	Hbb-bs	CRM	ctrl > db/db
0.0069465	-0.721029	0.235	0.408	1	Sbf2	CRM	ctrl > db/db
0.00713296	-0.872364	0.224	0.383	1	Zfp622	CRM	ctrl > db/db
0.00713952	0.744419	0.388	0.208	1	Syde2	CRM	db/db > ctrl
0.00714219	0.51923	0.724	0.583	1	Stom	CRM	db/db > ctrl
0.00716037	-0.513482	0.52	0.717	1	Cox19	CRM	ctrl > db/db
0.00717051	-0.636604	0.551	0.667	1	R3hdm2	CRM	ctrl > db/db
0.00727346	-1.31658	0.133	0.275	1	Irs2	CRM	ctrl > db/db
0.00727654	-0.730744	0.194	0.375	1	St3gal3	CRM	ctrl > db/db
0.00736722	-0.677635	0.296	0.492	1	Mat2a	CRM	ctrl > db/db
0.00743457	-0.80032	0.184	0.358	1	Krr1	CRM	ctrl > db/db
0.0074671	-0.989021	0.194	0.358	1	Nrp2	CRM	ctrl > db/db
0.00768483	-0.524705	0.449	0.65	1	Rbm5	CRM	ctrl > db/db
0.00770887	-0.769269	0.378	0.533	1	Rab28	CRM	ctrl > db/db
0.00782069	-0.993967	0.163	0.325	1	Helz2	CRM	ctrl > db/db
0.0078327	0.805829	0.796	0.708	1	Ccn2	CRM	db/db > ctrl
0.00783274	-0.388839	0.827	0.933	1	Tcp1	CRM	ctrl > db/db
0.00789561	0.408955	0.847	0.733	1	Fbln2	CRM	db/db > ctrl
0.00790434	0.252928	0.98	0.975	1	Nrap	CRM	db/db > ctrl
0.00794652	-0.54579	0.408	0.583	1	Nrbp1	CRM	ctrl > db/db
0.00810842	0.262663	0.959	0.975	1	Idh3a	CRM	db/db > ctrl
0.00813031	-0.654627	0.306	0.525	1	Errfi1	CRM	ctrl > db/db
0.00821489	-0.790672	0.48	0.583	1	Pmp22	CRM	ctrl > db/db
0.008255	-0.936064	0.122	0.275	1	Adar	CRM	ctrl > db/db
0.00825955	-0.910957	0.194	0.35	1	Mrc2	CRM	ctrl > db/db
0.00827832	-1.1081	0.112	0.258	1	Washc3	CRM	ctrl > db/db
0.00851318	0.786434	0.48	0.308	1	Mroh1	CRM	db/db > ctrl
0.00863961	-0.597454	0.296	0.483	1	Ung	CRM	ctrl > db/db
0.00868035	-0.646175	0.408	0.583	1	Cpxm2	CRM	ctrl > db/db
0.00871849	-0.965019	0.153	0.317	1	Zfp664	CRM	ctrl > db/db
0.00872032	-1.13245	0.153	0.3	1	Pelo	CRM	ctrl > db/db
0.00875925	-1.18727	0.143	0.292	1	Igf1	CRM	ctrl > db/db
0.00877149	-0.629812	0.378	0.558	1	Ecsit	CRM	ctrl > db/db
0.0087737	-0.610846	0.367	0.525	1	Slc39a7	CRM	ctrl > db/db
0.00887799	-0.740004	0.337	0.517	1	Ogt	CRM	ctrl > db/db
0.00898135	-0.492319	0.551	0.733	1	Napa	CRM	ctrl > db/db
0.00899114	-0.691071	0.286	0.475	1	Trip11	CRM	ctrl > db/db
0.00907127	-1.01612	0.204	0.358	1	Gart	CRM	ctrl > db/db
0.00934951	-0.780573	0.245	0.408	1	Vash1	CRM	ctrl > db/db
0.00935108	-0.853347	0.184	0.35	1	Cmtr1	CRM	ctrl > db/db
0.00939817	-0.905107	0.194	0.367	1	Parp12	CRM	ctrl > db/db
0.00940181	1.07668	0.316	0.183	1	Atg101	CRM	db/db > ctrl
0.00944682	-0.968603	0.224	0.375	1	Derl1	CRM	ctrl > db/db
0.0096762	-0.802753	0.112	0.258	1	Mdm4	CRM	ctrl > db/db
0.00969891	0.475373	0.592	0.4	1	Mia3	CRM	db/db > ctrl
0.00978807	-0.379865	0.622	0.775	1	Samd4	CRM	ctrl > db/db
0.009799	-0.631888	0.276	0.45	1	Polr2j	CRM	ctrl > db/db
0.00980548	-0.963594	0.194	0.333	1	Ankrd33b	CRM	ctrl > db/db
0.00984362	0.998978	0.357	0.217	1	Cct4	CRM	db/db > ctrl
0.00990023	-0.815191	0.204	0.367	1	Ppp1r15a	CRM	ctrl > db/db
0.0101085	-1.11467	0.133	0.275	1	Thoc5	CRM	ctrl > db/db
0.0101224	-0.634046	0.48	0.633	1	Tead1	CRM	ctrl > db/db
0.0101273	0.448155	0.765	0.675	1	Optn	CRM	db/db > ctrl
0.0101413	-0.582012	0.418	0.617	1	Tmem50a	CRM	ctrl > db/db
0.0102966	-0.880806	0.224	0.383	1	Mtr	CRM	ctrl > db/db
0.0103729	-0.70838	0.204	0.375	1	Psme3	CRM	ctrl > db/db
0.0103816	0.580368	0.531	0.35	1	Ehd1	CRM	db/db > ctrl
0.0104511	-0.99235	0.112	0.258	1	Lrfn4	CRM	ctrl > db/db
0.0105053	-0.431799	0.653	0.758	1	Jun	CRM	ctrl > db/db
0.0105552	-0.423976	0.918	0.958	1	Actb	CRM	ctrl > db/db
0.0106063	0.895608	0.276	0.133	1	Fhl3	CRM	db/db > ctrl
0.0107232	-0.410672	0.531	0.692	1	Cav2	CRM	ctrl > db/db
0.0109549	-0.2734	0.755	0.883	1	Pdrg1	CRM	ctrl > db/db
0.0110339	-0.881125	0.122	0.267	1	Rbm15	CRM	ctrl > db/db
0.0111817	-0.443951	0.571	0.692	1	Selenof	CRM	ctrl > db/db
0.0111993	-0.736152	0.276	0.458	1	Akt2	CRM	ctrl > db/db
0.01123	-0.429963	0.745	0.792	1	Klf2	CRM	ctrl > db/db
0.0112489	0.822757	0.347	0.192	1	Maob	CRM	db/db > ctrl
0.0112711	-0.792793	0.347	0.5	1	Stat6	CRM	ctrl > db/db
0.0112869	0.849488	0.429	0.283	1	Inf2	CRM	db/db > ctrl
0.011335	-0.852225	0.255	0.4	1	Pcsk6	CRM	ctrl > db/db
0.0114386	0.825687	0.48	0.342	1	Sult1a1	CRM	db/db > ctrl
0.0114606	-1.04552	0.133	0.283	1	Tmem126b	CRM	ctrl > db/db
0.0114925	-0.506102	0.388	0.617	1	Pcyt1a	CRM	ctrl > db/db
0.0115356	-0.878486	0.112	0.258	1	Arl10	CRM	ctrl > db/db
0.0115635	1.04397	0.286	0.15	1	Csrnp1	CRM	db/db > ctrl
0.0116605	-0.400995	0.684	0.783	1	Srrm2	CRM	ctrl > db/db
0.0117418	0.390561	0.857	0.808	1	Pnkd	CRM	db/db > ctrl
0.0117596	-0.28905	0.847	0.9	1	Cox7a2l	CRM	ctrl > db/db
0.0118026	-0.592574	0.367	0.558	1	Rnpepl1	CRM	ctrl > db/db
0.0121086	-0.366547	0.755	0.875	1	Unc45b	CRM	ctrl > db/db
0.0123796	-0.679782	0.347	0.525	1	Rbms1	CRM	ctrl > db/db
0.0125	-0.814906	0.224	0.375	1	Rtn4ip1	CRM	ctrl > db/db
0.0126561	0.402849	0.806	0.75	1	Pdk1	CRM	db/db > ctrl
0.012666	-0.293093	0.878	0.933	1	Ugp2	CRM	ctrl > db/db
0.0126774	-0.784267	0.153	0.308	1	Emc6	CRM	ctrl > db/db
0.0127454	-0.950728	0.245	0.383	1	Crebrf	CRM	ctrl > db/db
0.0127795	-0.461709	0.286	0.433	1	Thra	CRM	ctrl > db/db
0.0128406	-0.721282	0.255	0.408	1	Paf1	CRM	ctrl > db/db
0.0128481	0.304697	0.939	0.95	1	Mapkapk2	CRM	db/db > ctrl
0.012951	0.439938	0.806	0.767	1	Tef	CRM	db/db > ctrl
0.013141	-0.392846	0.786	0.883	1	Fitm1	CRM	ctrl > db/db
0.013159	0.372978	0.878	0.842	1	Tacc2	CRM	db/db > ctrl
0.0132254	-0.775551	0.194	0.35	1	Arfgap1	CRM	ctrl > db/db
0.0133754	-0.596059	0.276	0.442	1	Ppp2r5b	CRM	ctrl > db/db
0.013388	-0.380485	0.398	0.567	1	F13a1	CRM	ctrl > db/db
0.0134199	0.515054	0.735	0.692	1	Fahd1	CRM	db/db > ctrl
0.0135315	-0.503628	0.582	0.717	1	Sdhaf4	CRM	ctrl > db/db
0.0136249	-0.362654	0.765	0.833	1	Pakap.1	CRM	ctrl > db/db
0.0136269	-0.268154	0.765	0.9	1	Msrb1	CRM	ctrl > db/db
0.0136505	-1.11898	0.143	0.283	1	Hcn2	CRM	ctrl > db/db
0.0136723	0.763277	0.449	0.325	1	Gstm7	CRM	db/db > ctrl
0.0137034	-0.742067	0.112	0.25	1	Ext1	CRM	ctrl > db/db
0.0137225	-1.10428	0.133	0.267	1	Ing5	CRM	ctrl > db/db
0.0137577	0.502471	0.714	0.55	1	Zfp651	CRM	db/db > ctrl
0.0138605	-0.761539	0.286	0.442	1	Arhgef15	CRM	ctrl > db/db
0.0139036	0.306945	0.959	0.967	1	Oaz1	CRM	db/db > ctrl
0.0139162	0.905913	0.316	0.183	1	Ccnt1	CRM	db/db > ctrl
0.0141185	-0.742507	0.245	0.4	1	P4ha1	CRM	ctrl > db/db
0.0142165	-0.630471	0.224	0.4	1	Il13ra1	CRM	ctrl > db/db
0.0142438	-0.90017	0.133	0.275	1	Usp31	CRM	ctrl > db/db
0.014244	0.269043	1	1	1	Mpc2	CRM	db/db > ctrl
0.0143296	0.317901	0.99	0.983	1	Ptms	CRM	db/db > ctrl
0.014335	-0.64106	0.316	0.475	1	Fam43a	CRM	ctrl > db/db
0.0143674	-0.625177	0.163	0.308	1	Otud1	CRM	ctrl > db/db
0.0146096	0.261668	0.929	0.917	1	Ctsd	CRM	db/db > ctrl
0.014637	-0.47881	0.643	0.783	1	Fndc5	CRM	ctrl > db/db
0.014706	1.22637	0.286	0.167	1	Nt5c1a	CRM	db/db > ctrl
0.0148235	1.26119	0.255	0.142	1	Rasd1	CRM	db/db > ctrl
0.0152135	-1.15899	0.122	0.25	1	Kdsr	CRM	ctrl > db/db
0.015292	-0.476234	0.551	0.7	1	Cds2	CRM	ctrl > db/db
0.0153356	0.435176	0.755	0.675	1	Mmadhc	CRM	db/db > ctrl
0.0153461	0.451261	0.694	0.608	1	Dhrs4	CRM	db/db > ctrl
0.0153581	-1.31309	0.133	0.275	1	C4b	CRM	ctrl > db/db
0.0154224	-0.633338	0.408	0.558	1	Tnfrsf1a	CRM	ctrl > db/db
0.0154936	-0.530764	0.459	0.667	1	Ywhaz	CRM	ctrl > db/db
0.0155023	-0.788684	0.245	0.408	1	Kcnj8	CRM	ctrl > db/db
0.0155611	-0.99149	0.163	0.3	1	Mtrex	CRM	ctrl > db/db
0.0157386	-0.847916	0.276	0.417	1	Rbl2	CRM	ctrl > db/db
0.0157543	0.95433	0.296	0.167	1	Plekha2	CRM	db/db > ctrl
0.0158361	-0.371467	0.939	0.917	1	App	CRM	ctrl > db/db
0.015983	-0.743303	0.163	0.325	1	Smarcd1	CRM	ctrl > db/db
0.0160853	-1.20873	0.173	0.308	1	Rb1	CRM	ctrl > db/db
0.0164033	-0.792537	0.184	0.333	1	Tstd3	CRM	ctrl > db/db
0.0165318	-1.39289	0.133	0.25	1	Tmem128	CRM	ctrl > db/db
0.0167178	-0.947674	0.214	0.358	1	Chrm2	CRM	ctrl > db/db
0.0167301	0.761419	0.439	0.3	1	Adamtsl4	CRM	db/db > ctrl
0.0167498	0.804724	0.49	0.367	1	Tigar	CRM	db/db > ctrl
0.0168102	0.407803	0.765	0.692	1	Gpihbp1	CRM	db/db > ctrl
0.0169487	-0.658325	0.327	0.508	1	Mrrf	CRM	ctrl > db/db
0.0169944	0.432658	0.582	0.475	1	Adgre5	CRM	db/db > ctrl
0.0170991	-0.290362	0.765	0.883	1	Pcbp2	CRM	ctrl > db/db
0.0171771	0.389255	0.847	0.808	1	Agpat3	CRM	db/db > ctrl
0.0172525	1.03562	0.286	0.158	1	Tmem38b	CRM	db/db > ctrl
0.0173478	0.610691	0.592	0.492	1	Ubl4a	CRM	db/db > ctrl
0.0173738	-0.347404	0.776	0.883	1	Abcc9	CRM	ctrl > db/db
0.0173967	0.656259	0.571	0.467	1	Tmem201	CRM	db/db > ctrl
0.0175533	0.399031	0.786	0.658	1	Alkbh5	CRM	db/db > ctrl
0.0176428	-0.722384	0.357	0.525	1	Hras	CRM	ctrl > db/db
0.0176624	-0.712554	0.153	0.3	1	Slc20a1	CRM	ctrl > db/db
0.0177329	0.454332	0.776	0.65	1	Per1	CRM	db/db > ctrl
0.0177364	-0.555008	0.296	0.508	1	Klf13	CRM	ctrl > db/db
0.018011	0.56256	0.633	0.508	1	Paqr9	CRM	db/db > ctrl
0.0180838	-0.63921	0.245	0.408	1	Trpm4	CRM	ctrl > db/db
0.0180913	-0.692775	0.286	0.425	1	Cmklr1	CRM	ctrl > db/db
0.0181033	-0.880155	0.429	0.533	1	Ogn	CRM	ctrl > db/db
0.0183542	-0.880806	0.163	0.3	1	Nup85	CRM	ctrl > db/db
0.0184965	-0.37153	0.602	0.8	1	Fkbp8	CRM	ctrl > db/db
0.0186665	0.477868	0.633	0.483	1	Comt	CRM	db/db > ctrl
0.0187363	0.464327	0.714	0.692	1	Mgll	CRM	db/db > ctrl
0.0188226	0.628745	0.592	0.483	1	Rgcc	CRM	db/db > ctrl
0.0188517	-0.867034	0.327	0.442	1	Sh3bgrl3	CRM	ctrl > db/db
0.0188519	0.723378	0.48	0.367	1	Map2k2	CRM	db/db > ctrl
0.0189296	0.271591	0.949	0.9	1	BC004004	CRM	db/db > ctrl
0.0190196	-0.924346	0.133	0.275	1	Rpp14	CRM	ctrl > db/db
0.0190666	-0.779394	0.173	0.317	1	Dus1l	CRM	ctrl > db/db
0.0191248	0.468109	0.653	0.508	1	Adcy6	CRM	db/db > ctrl
0.01914	-0.994473	0.153	0.275	1	Lrba	CRM	ctrl > db/db
0.019252	-1.11398	0.163	0.292	1	Nop58	CRM	ctrl > db/db
0.0194627	-0.485656	0.173	0.333	1	Ibtk	CRM	ctrl > db/db
0.0194838	-0.431125	0.49	0.667	1	Ank3	CRM	ctrl > db/db
0.0195797	0.357692	0.918	0.85	1	Atp5f1	CRM	db/db > ctrl
0.0196213	0.852644	0.449	0.325	1	Timm44	CRM	db/db > ctrl
0.0196842	0.754866	0.378	0.233	1	Plp2	CRM	db/db > ctrl
0.0196971	0.618115	0.582	0.45	1	Cited2	CRM	db/db > ctrl
0.0197594	-1.13651	0.153	0.275	1	Hivep2	CRM	ctrl > db/db
0.0198149	0.718193	0.551	0.433	1	Anxa4	CRM	db/db > ctrl
0.0198159	0.759295	0.367	0.233	1	Fibp	CRM	db/db > ctrl
0.0199088	0.26427	0.918	0.842	1	Drap1	CRM	db/db > ctrl
0.0200773	0.44321	0.571	0.433	1	Tbc1d4	CRM	db/db > ctrl
0.0201315	-0.251517	0.918	0.967	1	Ube2d3	CRM	ctrl > db/db
0.0201954	-0.662816	0.357	0.492	1	Txndc5	CRM	ctrl > db/db
0.0202902	0.902828	0.276	0.158	1	Vps51	CRM	db/db > ctrl
0.0203504	-0.624363	0.367	0.517	1	Psma3	CRM	ctrl > db/db
0.0203926	-0.331444	0.765	0.842	1	Cops7a	CRM	ctrl > db/db
0.0205074	-0.448323	0.561	0.708	1	Brwd1	CRM	ctrl > db/db
0.0206604	-0.350532	0.745	0.867	1	Tagln2	CRM	ctrl > db/db
0.0206826	-0.615519	0.235	0.392	1	Dffa	CRM	ctrl > db/db
0.0207827	0.274801	0.888	0.833	1	Oat	CRM	db/db > ctrl
0.0208721	0.589863	0.51	0.392	1	Bcl2l1	CRM	db/db > ctrl
0.0208888	-0.505175	0.51	0.642	1	Lims2	CRM	ctrl > db/db
0.0209037	-0.829006	0.153	0.292	1	Dbnl	CRM	ctrl > db/db
0.0211411	-0.630023	0.398	0.558	1	Sra1	CRM	ctrl > db/db
0.0212376	-0.81737	0.204	0.35	1	Nrep	CRM	ctrl > db/db
0.0212904	0.990936	0.296	0.183	1	Trim3	CRM	db/db > ctrl
0.0213312	-0.48485	0.153	0.308	1	Ccdc25	CRM	ctrl > db/db
0.0215162	-1.07573	0.173	0.3	1	Brix1	CRM	ctrl > db/db
0.021546	-0.467265	0.286	0.45	1	Prex2	CRM	ctrl > db/db
0.0217029	0.601379	0.602	0.508	1	Pfkl	CRM	db/db > ctrl
0.0217161	0.364202	0.878	0.825	1	Phb2	CRM	db/db > ctrl
0.0219375	-0.599749	0.347	0.533	1	Angptl2	CRM	ctrl > db/db
0.0219457	-0.408628	0.776	0.8	1	Prrc2a	CRM	ctrl > db/db
0.0220072	-0.52411	0.418	0.55	1	Coa5	CRM	ctrl > db/db
0.0221391	-0.580745	0.459	0.583	1	Polg	CRM	ctrl > db/db
0.0221587	-0.70378	0.173	0.317	1	Acap2	CRM	ctrl > db/db
0.0222057	-0.594234	0.459	0.608	1	Tnfaip8	CRM	ctrl > db/db
0.0222294	-0.569546	0.327	0.5	1	Mipep	CRM	ctrl > db/db
0.0222553	-0.695785	0.347	0.492	1	Idh3b	CRM	ctrl > db/db
0.0223847	-0.428893	0.653	0.8	1	Arpc3	CRM	ctrl > db/db
0.0224293	0.879878	0.357	0.233	1	Pigk	CRM	db/db > ctrl
0.0224967	-0.776726	0.153	0.292	1	Ralb	CRM	ctrl > db/db
0.0225322	-0.646115	0.398	0.55	1	Drosha	CRM	ctrl > db/db
0.0225646	-0.439	0.653	0.742	1	Sept2	CRM	ctrl > db/db
0.0225887	0.680068	0.367	0.225	1	Hectd3	CRM	db/db > ctrl
0.0226291	-0.623198	0.255	0.408	1	Zfp36	CRM	ctrl > db/db
0.0226332	0.340428	0.806	0.8	1	Wdr26	CRM	db/db > ctrl
0.0226731	-1.18535	0.133	0.25	1	Cyb5r4	CRM	ctrl > db/db
0.022808	-0.735238	0.286	0.442	1	Selenom	CRM	ctrl > db/db
0.0228092	0.691339	0.357	0.225	1	Mical1	CRM	db/db > ctrl
0.0230884	-0.503212	0.551	0.733	1	Asb14	CRM	ctrl > db/db
0.0230912	-0.357345	0.786	0.85	1	Psmc3	CRM	ctrl > db/db
0.0232479	-1.0376	0.163	0.292	1	Fam91a1	CRM	ctrl > db/db
0.0232752	-0.776817	0.122	0.25	1	Zdhhc5	CRM	ctrl > db/db
0.0233037	-0.675766	0.194	0.342	1	Srp19	CRM	ctrl > db/db
0.0235134	0.595597	0.541	0.433	1	Emc1	CRM	db/db > ctrl
0.0235656	-0.68702	0.204	0.358	1	Cdnf	CRM	ctrl > db/db
0.023664	-0.324336	0.776	0.892	1	Vapb	CRM	ctrl > db/db
0.0238049	-0.785342	0.224	0.358	1	Aff4	CRM	ctrl > db/db
0.023923	1.06475	0.265	0.15	1	Adh1	CRM	db/db > ctrl
0.0240106	-0.597948	0.153	0.292	1	Scn1b	CRM	ctrl > db/db
0.0240255	-0.507135	0.347	0.55	1	Nnt.1	CRM	ctrl > db/db
0.0240256	-0.781841	0.286	0.442	1	C1qb	CRM	ctrl > db/db
0.0242841	-0.288826	0.929	0.967	1	Clasp1	CRM	ctrl > db/db
0.0244066	-0.80104	0.133	0.258	1	Lmo2	CRM	ctrl > db/db
0.0244879	-0.733127	0.224	0.375	1	Arrdc3	CRM	ctrl > db/db
0.0246103	-0.481417	0.347	0.525	1	Zscan26	CRM	ctrl > db/db
0.0246183	-0.693391	0.367	0.5	1	Top2b	CRM	ctrl > db/db
0.024622	0.420817	0.643	0.508	1	Fhl1	CRM	db/db > ctrl
0.0246727	-0.788982	0.255	0.392	1	Prpf38b	CRM	ctrl > db/db
0.0246888	-0.73716	0.143	0.275	1	Lig3	CRM	ctrl > db/db
0.0248874	0.778855	0.418	0.292	1	Gsk3a	CRM	db/db > ctrl
0.0249898	-0.590243	0.551	0.625	1	Tuba1a	CRM	ctrl > db/db
0.0250565	-0.733418	0.276	0.417	1	Ptcd2	CRM	ctrl > db/db
0.0250926	0.311677	0.827	0.792	1	Esrra	CRM	db/db > ctrl
0.0251227	0.575172	0.398	0.258	1	Sap30	CRM	db/db > ctrl
0.0251425	-0.503517	0.286	0.483	1	Cops2	CRM	ctrl > db/db
0.0251973	0.629121	0.561	0.45	1	Hsd17b11	CRM	db/db > ctrl
0.0252776	0.42347	0.837	0.725	1	Xirp1	CRM	db/db > ctrl
0.0253813	0.789361	0.276	0.15	1	Chchd4	CRM	db/db > ctrl
0.0254285	-0.29135	0.786	0.875	1	Egfl7	CRM	ctrl > db/db
0.0254655	-0.584155	0.357	0.508	1	Erbin	CRM	ctrl > db/db
0.0255443	0.272992	0.98	0.958	1	Sod1	CRM	db/db > ctrl
0.0258503	-0.585096	0.296	0.45	1	Trim44	CRM	ctrl > db/db
0.0259997	-0.485927	0.49	0.642	1	Tomm70a	CRM	ctrl > db/db
0.0264785	-0.47732	0.541	0.658	1	Naa38	CRM	ctrl > db/db
0.026548	0.679257	0.408	0.267	1	Mpv17	CRM	db/db > ctrl
0.0266395	0.993232	0.255	0.15	1	Dhrs7b	CRM	db/db > ctrl
0.0266603	0.509181	0.571	0.467	1	Ddrgk1	CRM	db/db > ctrl
0.026684	-0.485179	0.531	0.658	1	Myocd	CRM	ctrl > db/db
0.0267171	0.901165	0.306	0.192	1	Cavin4	CRM	db/db > ctrl
0.0268821	-0.833986	0.143	0.275	1	Ppp1r9a	CRM	ctrl > db/db
0.0270192	0.790398	0.316	0.2	1	Rest	CRM	db/db > ctrl
0.0270867	0.557817	0.541	0.442	1	Lamb1	CRM	db/db > ctrl
0.0272402	-0.765983	0.184	0.325	1	Mrs2	CRM	ctrl > db/db
0.027252	-0.564508	0.276	0.425	1	Jcad	CRM	ctrl > db/db
0.0272897	0.499132	0.622	0.475	1	Ankrd9	CRM	db/db > ctrl
0.0276635	-0.385654	0.541	0.725	1	Gfm1	CRM	ctrl > db/db
0.0277186	0.682692	0.571	0.492	1	Anapc16	CRM	db/db > ctrl
0.0279596	0.332077	0.888	0.958	1	Cpt2	CRM	db/db > ctrl
0.0280003	-0.405953	0.459	0.6	1	Rgs4	CRM	ctrl > db/db
0.0281627	-1.16272	0.133	0.25	1	Sptlc1	CRM	ctrl > db/db
0.0281734	-0.556125	0.49	0.608	1	Gna12	CRM	ctrl > db/db
0.0282113	-0.519092	0.367	0.558	1	Tial1	CRM	ctrl > db/db
0.0284291	0.551144	0.469	0.325	1	Ado	CRM	db/db > ctrl
0.0284301	0.793349	0.327	0.208	1	Spen	CRM	db/db > ctrl
0.0285066	-0.268765	0.837	0.933	1	Pdhb	CRM	ctrl > db/db
0.0285602	-0.526079	0.286	0.442	1	Msrb2	CRM	ctrl > db/db
0.0286832	-0.47584	0.316	0.458	1	Stk39	CRM	ctrl > db/db
0.0286879	-0.452863	0.622	0.767	1	Psmd7	CRM	ctrl > db/db
0.0286924	0.662317	0.5	0.375	1	Ciapin1	CRM	db/db > ctrl
0.0287832	-0.783948	0.439	0.55	1	Eml1	CRM	ctrl > db/db
0.0289857	0.93393	0.296	0.175	1	Nlrp10	CRM	db/db > ctrl
0.0290303	-0.355646	0.531	0.725	1	Parvb	CRM	ctrl > db/db
0.0291433	-0.486972	0.735	0.758	1	Heg1	CRM	ctrl > db/db
0.0292405	-0.817682	0.143	0.267	1	Zfp710	CRM	ctrl > db/db
0.0293412	-0.83773	0.224	0.358	1	Clptm1l	CRM	ctrl > db/db
0.0295815	-0.487498	0.49	0.608	1	Lman1	CRM	ctrl > db/db
0.0296626	0.537508	0.449	0.308	1	Fam117b	CRM	db/db > ctrl
0.0298106	-0.529833	0.418	0.567	1	Prrc2c	CRM	ctrl > db/db
0.0298837	-0.406064	0.173	0.317	1	Zfhx3	CRM	ctrl > db/db
0.0299396	-0.767758	0.153	0.283	1	Supt16	CRM	ctrl > db/db
0.0300507	-0.463967	0.684	0.758	1	Tns2	CRM	ctrl > db/db
0.0302403	-0.579774	0.194	0.342	1	Luzp1	CRM	ctrl > db/db
0.0303136	-0.91475	0.184	0.308	1	Rflnb	CRM	ctrl > db/db
0.0304387	-0.492741	0.429	0.592	1	Nufip2	CRM	ctrl > db/db
0.0306311	-0.257765	0.878	0.917	1	Samm50	CRM	ctrl > db/db
0.0307301	-0.544079	0.143	0.292	1	Spsb3	CRM	ctrl > db/db
0.0308517	0.369034	0.816	0.742	1	Srl	CRM	db/db > ctrl
0.0310113	-0.613542	0.235	0.367	1	Cldnd1	CRM	ctrl > db/db
0.0310635	-0.705279	0.214	0.35	1	Snx29	CRM	ctrl > db/db
0.0313846	0.495475	0.449	0.308	1	Tmem100	CRM	db/db > ctrl
0.031395	-0.386727	0.306	0.458	1	E2f6	CRM	ctrl > db/db
0.0315112	-0.562875	0.633	0.758	1	Cfh	CRM	ctrl > db/db
0.0315288	-0.415176	0.316	0.483	1	Ccdc9	CRM	ctrl > db/db
0.0316127	0.290879	0.939	0.917	1	Trdn	CRM	db/db > ctrl
0.0317379	-0.298428	0.551	0.742	1	Copa	CRM	ctrl > db/db
0.0318896	-0.354537	0.857	0.925	1	Dcn	CRM	ctrl > db/db
0.0319648	-0.889614	0.194	0.308	1	Phkg1	CRM	ctrl > db/db
0.0319721	0.301724	0.949	0.933	1	Tsc22d1	CRM	db/db > ctrl
0.0319953	-0.697787	0.306	0.45	1	Mob4	CRM	ctrl > db/db
0.0320166	-1.00272	0.153	0.267	1	Vasn	CRM	ctrl > db/db
0.0320577	-0.469431	0.276	0.425	1	Atf6b	CRM	ctrl > db/db
0.0320756	0.401414	0.694	0.6	1	Pgrmc2	CRM	db/db > ctrl
0.0322602	0.313075	0.908	0.9	1	Slc4a3	CRM	db/db > ctrl
0.032318	-0.455684	0.49	0.6	1	Grina	CRM	ctrl > db/db
0.0324016	-0.297137	0.898	0.967	1	Ltbp4	CRM	ctrl > db/db
0.0324675	0.444015	0.673	0.567	1	Dars	CRM	db/db > ctrl
0.0326136	-0.343549	0.796	0.858	1	Nr1d1	CRM	ctrl > db/db
0.0327517	0.636634	0.49	0.383	1	Apopt1	CRM	db/db > ctrl
0.0327952	-0.752686	0.235	0.375	1	Sirpa	CRM	ctrl > db/db
0.0328798	-0.3112	0.673	0.8	1	Tcp11l2	CRM	ctrl > db/db
0.0330777	-0.471194	0.153	0.3	1	Ep300	CRM	ctrl > db/db
0.0331652	-0.737397	0.265	0.392	1	Ergic3	CRM	ctrl > db/db
0.0333193	-0.318875	0.867	0.933	1	Ktn1	CRM	ctrl > db/db
0.033332	-0.739759	0.153	0.283	1	Sh2d4a	CRM	ctrl > db/db
0.0335402	0.533047	0.5	0.375	1	Nsd3	CRM	db/db > ctrl
0.0336016	-0.314245	0.816	0.867	1	Eif4a2	CRM	ctrl > db/db
0.0336483	-0.638325	0.184	0.325	1	Tcf12	CRM	ctrl > db/db
0.0337234	-0.480904	0.459	0.617	1	Sdr39u1	CRM	ctrl > db/db
0.0337912	-0.525069	0.347	0.517	1	BC029722	CRM	ctrl > db/db
0.0338067	-0.597979	0.255	0.4	1	Rab31	CRM	ctrl > db/db
0.0338797	-0.363958	0.724	0.85	1	Psmd12	CRM	ctrl > db/db
0.0339714	-0.252944	0.888	0.933	1	Twf2	CRM	ctrl > db/db
0.0341778	-0.291684	0.929	0.925	1	Eef2	CRM	ctrl > db/db
0.034298	-0.818916	0.153	0.275	1	Sertad1	CRM	ctrl > db/db
0.0343291	-0.454421	0.204	0.333	1	Sord	CRM	ctrl > db/db
0.0344407	-0.646531	0.337	0.475	1	Kmt2a	CRM	ctrl > db/db
0.0346544	-0.939682	0.173	0.3	1	Ebf1	CRM	ctrl > db/db
0.0346847	0.669453	0.378	0.25	1	Fmo2	CRM	db/db > ctrl
0.0347213	0.563088	0.551	0.433	1	Parp3	CRM	db/db > ctrl
0.0348026	-0.270051	0.765	0.867	1	Klhl31	CRM	ctrl > db/db
0.0348566	-0.646306	0.235	0.383	1	Rbm18	CRM	ctrl > db/db
0.0349092	-0.81456	0.204	0.325	1	Tmem230	CRM	ctrl > db/db
0.0352108	0.665827	0.429	0.3	1	Naxd	CRM	db/db > ctrl
0.0353095	-0.625253	0.306	0.433	1	Tspan9	CRM	ctrl > db/db
0.0353466	-0.271369	0.449	0.667	1	Smarca4	CRM	ctrl > db/db
0.0354177	-0.695393	0.296	0.442	1	Mmachc	CRM	ctrl > db/db
0.035425	0.557694	0.541	0.442	1	Alad	CRM	db/db > ctrl
0.0354975	0.500403	0.49	0.358	1	Slc49a4	CRM	db/db > ctrl
0.0355776	0.781835	0.367	0.267	1	Slc35b2	CRM	db/db > ctrl
0.0355875	-0.705389	0.153	0.292	1	Ifi27	CRM	ctrl > db/db
0.0356532	0.267888	0.908	0.825	1	Nceh1	CRM	db/db > ctrl
0.0360986	-0.709001	0.255	0.383	1	Fbn1	CRM	ctrl > db/db
0.0361213	0.773429	0.449	0.342	1	Pip4k2c	CRM	db/db > ctrl
0.0361285	-0.334757	0.51	0.65	1	Yif1b	CRM	ctrl > db/db
0.0363189	-0.62612	0.286	0.417	1	Afap1	CRM	ctrl > db/db
0.036472	-0.407698	0.367	0.517	1	Bud31	CRM	ctrl > db/db
0.0365365	0.489419	0.48	0.392	1	Cisd3	CRM	db/db > ctrl
0.0366055	-0.456727	0.122	0.25	1	Sap130	CRM	ctrl > db/db
0.0366246	-0.465333	0.286	0.442	1	Col6a3	CRM	ctrl > db/db
0.0366406	0.479587	0.704	0.625	1	Trabd2b	CRM	db/db > ctrl
0.0368591	-0.654869	0.347	0.5	1	Ptgis	CRM	ctrl > db/db
0.0369078	-0.627245	0.153	0.275	1	Ammecr1l	CRM	ctrl > db/db
0.0369114	0.822218	0.316	0.2	1	Bysl	CRM	db/db > ctrl
0.0370206	-0.347357	0.714	0.833	1	Dhrs3	CRM	ctrl > db/db
0.0372173	0.317241	0.735	0.583	1	Ndufs3	CRM	db/db > ctrl
0.0372892	-0.635373	0.398	0.508	1	Hsp90aa1	CRM	ctrl > db/db
0.0376926	-0.988587	0.153	0.267	1	Cse1l	CRM	ctrl > db/db
0.037709	-0.506961	0.449	0.592	1	Kxd1	CRM	ctrl > db/db
0.0377469	-0.622692	0.122	0.25	1	Pros1	CRM	ctrl > db/db
0.0378705	0.551265	0.551	0.467	1	Nsmaf	CRM	db/db > ctrl
0.0380598	-0.459408	0.52	0.642	1	Gatad1	CRM	ctrl > db/db
0.0382117	-0.655959	0.347	0.467	1	Ccnd1	CRM	ctrl > db/db
0.0383314	-0.65751	0.143	0.267	1	Tspan2	CRM	ctrl > db/db
0.0383411	-0.84489	0.265	0.375	1	Intu	CRM	ctrl > db/db
0.0385065	0.520998	0.439	0.292	1	Snx21	CRM	db/db > ctrl
0.0385138	-0.465127	0.429	0.567	1	Stx12	CRM	ctrl > db/db
0.0386671	-0.416437	0.439	0.567	1	Calm2	CRM	ctrl > db/db
0.0387302	0.559862	0.561	0.458	1	Dstn	CRM	db/db > ctrl
0.0387556	-0.540686	0.52	0.633	1	Sgcd	CRM	ctrl > db/db
0.0388511	0.379241	0.653	0.55	1	Szrd1	CRM	db/db > ctrl
0.0388609	-0.293681	0.765	0.858	1	Calm1	CRM	ctrl > db/db
0.039423	-0.515311	0.194	0.333	1	Metrn	CRM	ctrl > db/db
0.0395222	-0.304005	0.592	0.758	1	Atp6v0e	CRM	ctrl > db/db
0.0398431	-0.695116	0.276	0.408	1	Dock1	CRM	ctrl > db/db
0.0398714	-0.635456	0.235	0.383	1	Psmd6	CRM	ctrl > db/db
0.0398869	0.430143	0.765	0.683	1	Gpam	CRM	db/db > ctrl
0.0398971	-0.361094	0.327	0.533	1	Egr1	CRM	ctrl > db/db
0.0401604	-0.742729	0.133	0.25	1	Hr	CRM	ctrl > db/db
0.0402464	0.271456	0.908	0.925	1	Tesc	CRM	db/db > ctrl
0.0403204	0.456765	0.398	0.267	1	Dapk1	CRM	db/db > ctrl
0.0404257	-0.609831	0.276	0.392	1	Retreg2	CRM	ctrl > db/db
0.0405017	-0.416438	0.582	0.633	1	Tmem134	CRM	ctrl > db/db
0.0405709	-0.763816	0.173	0.292	1	Cnih4	CRM	ctrl > db/db
0.0405857	0.622413	0.449	0.317	1	Elavl1	CRM	db/db > ctrl
0.0405981	-0.680069	0.204	0.333	1	Entpd2	CRM	ctrl > db/db
0.0407163	-0.646729	0.173	0.3	1	Lcmt1	CRM	ctrl > db/db
0.0408179	0.317527	0.602	0.508	1	Mt2	CRM	db/db > ctrl
0.0408241	-1.11755	0.173	0.283	1	Zfp706	CRM	ctrl > db/db
0.041025	0.948413	0.265	0.158	1	Taf4	CRM	db/db > ctrl
0.0410681	-0.998772	0.143	0.25	1	Parp4	CRM	ctrl > db/db
0.0411712	0.456317	0.592	0.458	1	Kcnj2	CRM	db/db > ctrl
0.0414277	0.807225	0.296	0.192	1	Gm5617	CRM	db/db > ctrl
0.0417364	-0.429134	0.408	0.55	1	Elk4	CRM	ctrl > db/db
0.0419504	-0.343299	0.867	0.892	1	Cox8a	CRM	ctrl > db/db
0.0419704	-0.792989	0.184	0.317	1	Hey1	CRM	ctrl > db/db
0.0419905	-0.448431	0.541	0.633	1	Pcolce	CRM	ctrl > db/db
0.0421033	-0.435468	0.52	0.65	1	Trak1	CRM	ctrl > db/db
0.0421769	0.523753	0.694	0.692	1	Slc25a34	CRM	db/db > ctrl
0.0423015	-0.547592	0.378	0.5	1	Slc16a1	CRM	ctrl > db/db
0.0423882	-0.699017	0.224	0.367	1	Meis1	CRM	ctrl > db/db
0.0425009	-0.67288	0.255	0.375	1	Hist1h1e	CRM	ctrl > db/db
0.0426725	0.468298	0.704	0.667	1	Gsta4	CRM	db/db > ctrl
0.0427238	0.656663	0.296	0.183	1	Pogz	CRM	db/db > ctrl
0.0427991	0.797822	0.276	0.167	1	P3h1	CRM	db/db > ctrl
0.0428165	-0.449642	0.673	0.75	1	Arl8b	CRM	ctrl > db/db
0.0430844	-0.347064	0.724	0.775	1	Pkp2	CRM	ctrl > db/db
0.0431734	-1.02773	0.184	0.292	1	Mybpc2	CRM	ctrl > db/db
0.043242	-1.04096	0.153	0.258	1	Phf21a	CRM	ctrl > db/db
0.0432498	-0.389103	0.143	0.25	1	Myd88	CRM	ctrl > db/db
0.0432629	-0.832182	0.153	0.267	1	Pik3r2	CRM	ctrl > db/db
0.0432629	0.338497	0.898	0.825	1	Ankrd23	CRM	db/db > ctrl
0.0433231	-0.58208	0.163	0.292	1	Hgs	CRM	ctrl > db/db
0.0435586	-0.824144	0.153	0.275	1	Ro60	CRM	ctrl > db/db
0.0436918	-0.277184	0.765	0.9	1	Ehbp1l1	CRM	ctrl > db/db
0.0437011	-0.529433	0.184	0.317	1	Mpnd	CRM	ctrl > db/db
0.0437098	0.812398	0.378	0.275	1	Pcnx3	CRM	db/db > ctrl
0.0437467	-0.314403	0.735	0.825	1	Col1a2	CRM	ctrl > db/db
0.0438199	-0.793033	0.143	0.258	1	Plxnb1	CRM	ctrl > db/db
0.0438275	-0.421496	0.245	0.408	1	Mycbp2	CRM	ctrl > db/db
0.043881	-0.412862	0.561	0.658	1	Ubl3	CRM	ctrl > db/db
0.0441541	-0.532183	0.296	0.425	1	Tnpo3	CRM	ctrl > db/db
0.0442743	0.336333	0.776	0.65	1	Midn	CRM	db/db > ctrl
0.0444224	-0.503122	0.347	0.483	1	Maf	CRM	ctrl > db/db
0.0445095	0.732904	0.276	0.158	1	Pih1d1	CRM	db/db > ctrl
0.0445784	-0.456445	0.378	0.517	1	Ocel1	CRM	ctrl > db/db
0.0448555	-0.886215	0.184	0.283	1	Erap1	CRM	ctrl > db/db
0.0448879	0.831823	0.316	0.208	1	Fbxl17	CRM	db/db > ctrl
0.0449291	-0.359739	0.541	0.65	1	Cuedc2	CRM	ctrl > db/db
0.0453229	-0.476576	0.694	0.717	1	Ly6e	CRM	ctrl > db/db
0.0454449	-0.60205	0.235	0.375	1	Ecm2	CRM	ctrl > db/db
0.0454539	0.712971	0.408	0.308	1	Rasl11b	CRM	db/db > ctrl
0.0454998	0.573611	0.347	0.233	1	Bmyc	CRM	db/db > ctrl
0.0457309	-0.567724	0.367	0.533	1	Cct6a	CRM	ctrl > db/db
0.0457808	0.392116	0.673	0.558	1	Fbxo9	CRM	db/db > ctrl
0.0459873	0.25655	0.908	0.808	1	Hcfc1r1	CRM	db/db > ctrl
0.046057	-0.593942	0.255	0.392	1	Scamp3	CRM	ctrl > db/db
0.0465358	-0.881	0.143	0.25	1	C1qtnf1	CRM	ctrl > db/db
0.0465611	-0.45303	0.449	0.575	1	Phlpp1	CRM	ctrl > db/db
0.0468284	0.399692	0.796	0.742	1	Ube2r2	CRM	db/db > ctrl
0.0469896	-0.436913	0.367	0.517	1	Palmd	CRM	ctrl > db/db
0.0470701	-0.82257	0.173	0.283	1	Fam160b2	CRM	ctrl > db/db
0.0471121	0.959421	0.265	0.158	1	Fibin	CRM	db/db > ctrl
0.0471171	-0.430764	0.204	0.325	1	Zfp637	CRM	ctrl > db/db
0.0472176	-0.898415	0.143	0.25	1	Cdk12	CRM	ctrl > db/db
0.0472284	0.349934	0.633	0.567	1	Rab2a	CRM	db/db > ctrl
0.0473812	-0.620171	0.306	0.425	1	Cpsf3	CRM	ctrl > db/db
0.0473943	-0.784554	0.173	0.283	1	Bop1	CRM	ctrl > db/db
0.0474146	-0.647033	0.235	0.367	1	Srrm1	CRM	ctrl > db/db
0.0475038	0.848552	0.327	0.233	1	Filip1	CRM	db/db > ctrl
0.0476799	0.56154	0.429	0.292	1	Cic	CRM	db/db > ctrl
0.0477071	1.09782	0.286	0.183	1	Yrdc	CRM	db/db > ctrl
0.0477992	-0.71119	0.153	0.267	1	Fzd2	CRM	ctrl > db/db
0.0479002	-0.559143	0.643	0.7	1	Col1a1	CRM	ctrl > db/db
0.0479096	-0.449792	0.235	0.375	1	Capn1	CRM	ctrl > db/db
0.0479689	-0.628938	0.296	0.425	1	Gcn1	CRM	ctrl > db/db
0.0479933	-0.7454	0.163	0.275	1	Txlna	CRM	ctrl > db/db
0.0479933	-0.711742	0.163	0.275	1	Zfp638	CRM	ctrl > db/db
0.048139	-0.757339	0.184	0.292	1	Pick1	CRM	ctrl > db/db
0.0484918	0.422475	0.367	0.233	1	Adprhl2	CRM	db/db > ctrl
0.0486906	-0.623697	0.255	0.375	1	Rgma	CRM	ctrl > db/db
0.0487942	-0.650575	0.214	0.333	1	Tmem263	CRM	ctrl > db/db
0.0489029	-0.660477	0.214	0.325	1	Chic2	CRM	ctrl > db/db
0.048942	-0.669846	0.276	0.408	1	Hsph1	CRM	ctrl > db/db
0.0490012	-0.464501	0.316	0.467	1	Eif4e3	CRM	ctrl > db/db
0.04904	0.378388	0.704	0.683	1	Micos10	CRM	db/db > ctrl
0.0490649	-0.263599	0.816	0.842	1	Fkbp1a	CRM	ctrl > db/db
0.0491005	-0.538114	0.357	0.517	1	Vezf1	CRM	ctrl > db/db
0.0491063	0.534521	0.367	0.233	1	Pde4d	CRM	db/db > ctrl
0.0491328	0.509132	0.48	0.358	1	Hipk1	CRM	db/db > ctrl
0.0493141	0.68114	0.439	0.342	1	Adra1b	CRM	db/db > ctrl
0.0498245	0.428808	0.673	0.642	1	Pmepa1	CRM	db/db > ctrl
0.0498668	-0.651745	0.276	0.392	1	Plekho2	CRM	ctrl > db/db
0.0501114	-0.640059	0.306	0.442	1	Tgfb1i1	CRM	ctrl > db/db
0.0501115	0.490366	0.745	0.675	1	Hand2	CRM	db/db > ctrl
0.0503102	-0.468858	0.765	0.808	1	Ctdsp1	CRM	ctrl > db/db
0.0503867	-0.533209	0.194	0.317	1	Cdc5l	CRM	ctrl > db/db
0.0505101	-0.286901	0.755	0.842	1	Ifngr2	CRM	ctrl > db/db
0.0507138	-0.302109	0.837	0.925	1	Ank2	CRM	ctrl > db/db
0.0507468	0.680886	0.418	0.308	1	Tmem135	CRM	db/db > ctrl
0.0508064	-0.350414	0.561	0.667	1	Nr1d2	CRM	ctrl > db/db
0.0514839	-0.52381	0.286	0.425	1	Pigq	CRM	ctrl > db/db
0.0517684	0.371093	0.622	0.517	1	Ppargc1a	CRM	db/db > ctrl
0.0519068	-0.786517	0.173	0.292	1	Pnisr	CRM	ctrl > db/db
0.0519089	-0.494005	0.245	0.375	1	Slc50a1	CRM	ctrl > db/db
0.0520993	-0.668156	0.306	0.433	1	Cers4	CRM	ctrl > db/db
0.052168	-0.355605	0.52	0.667	1	Mypn	CRM	ctrl > db/db
0.0523318	0.371352	0.561	0.433	1	Ubxn4	CRM	db/db > ctrl
0.0524371	-0.280601	0.888	0.9	1	Art1	CRM	ctrl > db/db
0.0524699	-0.370186	0.388	0.558	1	Azi2	CRM	ctrl > db/db
0.0525244	-0.409296	0.388	0.55	1	Oxnad1	CRM	ctrl > db/db
0.0526363	-0.613724	0.204	0.333	1	Phip	CRM	ctrl > db/db
0.0528657	-0.477742	0.337	0.475	1	Cisd2	CRM	ctrl > db/db
0.0532209	-0.645731	0.163	0.275	1	Snx19	CRM	ctrl > db/db
0.0532292	-0.463979	0.296	0.45	1	Trpc4ap	CRM	ctrl > db/db
0.0534269	0.489943	0.357	0.242	1	Scn4b	CRM	db/db > ctrl
0.0534572	-0.611192	0.194	0.308	1	Atxn7l3	CRM	ctrl > db/db
0.0535025	-0.662793	0.214	0.333	1	Rbmx	CRM	ctrl > db/db
0.0535857	-0.68252	0.163	0.275	1	Mxra8	CRM	ctrl > db/db
0.0535982	-0.257354	0.582	0.708	1	Mcur1	CRM	ctrl > db/db
0.0536691	-0.563846	0.245	0.375	1	Pum1	CRM	ctrl > db/db
0.0538518	-0.337378	0.684	0.8	1	Sfpq	CRM	ctrl > db/db
0.053912	-0.433625	0.633	0.75	1	Gpx3	CRM	ctrl > db/db
0.0539526	0.685813	0.286	0.175	1	Mtmr9	CRM	db/db > ctrl
0.0539628	-0.764904	0.286	0.408	1	Rac1	CRM	ctrl > db/db
0.0539669	-0.766683	0.245	0.358	1	Mapk1ip1l	CRM	ctrl > db/db
0.0544932	-0.521872	0.378	0.492	1	Ppig	CRM	ctrl > db/db
0.0545082	-0.806511	0.194	0.308	1	Lnx1	CRM	ctrl > db/db
0.0545872	0.559651	0.418	0.308	1	Mbd1	CRM	db/db > ctrl
0.0547873	-0.52302	0.357	0.483	1	Twsg1	CRM	ctrl > db/db
0.0548465	0.270086	0.929	0.867	1	Gsto1	CRM	db/db > ctrl
0.0548481	-0.544836	0.153	0.275	1	Nuak1	CRM	ctrl > db/db
0.0549308	-0.492186	0.51	0.625	1	Bcap31	CRM	ctrl > db/db
0.0549711	0.369838	0.765	0.725	1	Cd300lg	CRM	db/db > ctrl
0.0550165	0.602637	0.429	0.333	1	Arhgap29	CRM	db/db > ctrl
0.0551854	0.638301	0.531	0.425	1	Nadk2	CRM	db/db > ctrl
0.0553097	-0.472602	0.51	0.617	1	Mtpn	CRM	ctrl > db/db
0.0553481	-0.452924	0.316	0.467	1	Git2	CRM	ctrl > db/db
0.0553487	-0.77657	0.153	0.267	1	Vwa1	CRM	ctrl > db/db
0.0554697	-0.432715	0.327	0.475	1	Rnf207	CRM	ctrl > db/db
0.0555946	-0.463408	0.224	0.367	1	Gna13	CRM	ctrl > db/db
0.0557787	-0.664073	0.184	0.3	1	Cotl1	CRM	ctrl > db/db
0.0560264	-0.412031	0.408	0.533	1	Sptb	CRM	ctrl > db/db
0.0560726	-0.572839	0.255	0.383	1	Cflar	CRM	ctrl > db/db
0.0561564	-0.721334	0.245	0.367	1	Epn3	CRM	ctrl > db/db
0.0566673	0.262195	0.837	0.742	1	Clpx	CRM	db/db > ctrl
0.0569415	-0.69557	0.163	0.283	1	Igfbp6	CRM	ctrl > db/db
0.0570081	-0.727767	0.245	0.367	1	Appl1	CRM	ctrl > db/db
0.0573048	-0.625488	0.276	0.392	1	Emp2	CRM	ctrl > db/db
0.0573377	-0.777702	0.163	0.267	1	D2hgdh	CRM	ctrl > db/db
0.0573499	-0.595955	0.163	0.275	1	Elp1	CRM	ctrl > db/db
0.0573978	-0.264503	0.888	0.925	1	Dst	CRM	ctrl > db/db
0.0574512	0.319781	0.816	0.725	1	Palld	CRM	db/db > ctrl
0.0579594	-0.65727	0.224	0.358	1	Pgs1	CRM	ctrl > db/db
0.0580038	-0.655166	0.184	0.3	1	2510002D24Rik	CRM	ctrl > db/db
0.0580621	0.550155	0.561	0.475	1	Klf6	CRM	db/db > ctrl
0.0580629	-0.453079	0.449	0.575	1	Kif13a	CRM	ctrl > db/db
0.0581222	-0.65516	0.153	0.275	1	Tpcn1	CRM	ctrl > db/db
0.0582606	0.710026	0.265	0.158	1	Zc3h14	CRM	db/db > ctrl
0.0584065	-0.706138	0.214	0.325	1	Eps15	CRM	ctrl > db/db
0.0585335	-0.331767	0.714	0.858	1	Zfp106	CRM	ctrl > db/db
0.0587108	-0.523026	0.265	0.383	1	Sugt1	CRM	ctrl > db/db
0.0587787	-0.41776	0.408	0.533	1	Uck2	CRM	ctrl > db/db
0.0588996	-0.631631	0.296	0.425	1	Gnb5	CRM	ctrl > db/db
0.0590219	-0.685625	0.337	0.442	1	Rgl1	CRM	ctrl > db/db
0.0590385	0.673157	0.347	0.242	1	Aox1	CRM	db/db > ctrl
0.0590763	0.439406	0.684	0.617	1	Atf4	CRM	db/db > ctrl
0.0591713	-0.340973	0.459	0.642	1	Fundc2	CRM	ctrl > db/db
0.0595635	-0.297535	0.449	0.592	1	Dpf2	CRM	ctrl > db/db
0.0596844	-0.843503	0.163	0.258	1	Ubfd1	CRM	ctrl > db/db
0.0597356	-0.659789	0.143	0.25	1	Epc2	CRM	ctrl > db/db
0.059899	-0.664288	0.306	0.433	1	Ggnbp2	CRM	ctrl > db/db
0.0607459	-0.332578	0.582	0.742	1	Vamp8	CRM	ctrl > db/db
0.0609848	-0.369876	0.776	0.858	1	Apoe	CRM	ctrl > db/db
0.0611463	-0.720239	0.235	0.342	1	Zfp672	CRM	ctrl > db/db
0.0611668	-0.558081	0.265	0.383	1	Osbpl2	CRM	ctrl > db/db
0.0613404	-0.428667	0.245	0.383	1	Dtymk	CRM	ctrl > db/db
0.0614247	-0.778431	0.143	0.25	1	Iigp1	CRM	ctrl > db/db
0.0618619	-0.724569	0.204	0.308	1	Trappc6a	CRM	ctrl > db/db
0.0619395	-0.52597	0.408	0.517	1	Fgd5	CRM	ctrl > db/db
0.0621252	-0.609268	0.245	0.375	1	Tex264	CRM	ctrl > db/db
0.0625031	-0.450299	0.327	0.467	1	Ost4	CRM	ctrl > db/db
0.0625814	-0.566426	0.296	0.417	1	Tkt	CRM	ctrl > db/db
0.0626079	-0.463155	0.255	0.392	1	Elp5	CRM	ctrl > db/db
0.0626977	-0.352664	0.388	0.542	1	Eif3l	CRM	ctrl > db/db
0.0627174	0.360742	0.694	0.625	1	Nudt7	CRM	db/db > ctrl
0.0627178	0.630584	0.378	0.258	1	Osbpl5	CRM	db/db > ctrl
0.0628057	-0.581269	0.173	0.283	1	Ifitm2	CRM	ctrl > db/db
0.0629246	-0.371051	0.571	0.683	1	Cops8	CRM	ctrl > db/db
0.0630973	-0.527293	0.204	0.317	1	Tatdn1	CRM	ctrl > db/db
0.0632957	0.748365	0.265	0.158	1	Dtd2	CRM	db/db > ctrl
0.0636086	0.383346	0.653	0.608	1	Fbxo31	CRM	db/db > ctrl
0.0637311	-0.362915	0.143	0.258	1	Fchsd2	CRM	ctrl > db/db
0.0639036	-0.38914	0.429	0.567	1	Jpt1	CRM	ctrl > db/db
0.0639443	0.25854	0.929	0.908	1	Asph	CRM	db/db > ctrl
0.064101	-0.562184	0.173	0.292	1	Mettl14	CRM	ctrl > db/db
0.0644482	-0.783043	0.194	0.3	1	Nras	CRM	ctrl > db/db
0.0644747	-0.744335	0.153	0.258	1	Arl2bp	CRM	ctrl > db/db
0.064565	-0.765027	0.265	0.375	1	Sox13	CRM	ctrl > db/db
0.0645953	0.612336	0.439	0.325	1	Fgf13	CRM	db/db > ctrl
0.0647116	-0.625339	0.184	0.3	1	Fam192a	CRM	ctrl > db/db
0.0647485	0.48601	0.592	0.492	1	Slco3a1	CRM	db/db > ctrl
0.0655078	0.64384	0.378	0.283	1	Cwc15	CRM	db/db > ctrl
0.0656473	-0.396385	0.327	0.467	1	Col6a1	CRM	ctrl > db/db
0.0656641	-0.827109	0.224	0.342	1	Nfkb1	CRM	ctrl > db/db
0.0656643	-0.664993	0.224	0.342	1	Ecscr	CRM	ctrl > db/db
0.0657676	-0.662507	0.224	0.333	1	Krit1	CRM	ctrl > db/db
0.0658555	0.377106	0.806	0.717	1	Mbnl2	CRM	db/db > ctrl
0.0660955	-0.6264	0.214	0.325	1	Usp10	CRM	ctrl > db/db
0.0661088	-0.444062	0.194	0.325	1	Polb	CRM	ctrl > db/db
0.0661672	-0.593698	0.173	0.283	1	Zc3h13	CRM	ctrl > db/db
0.0661678	0.784109	0.367	0.258	1	Usp7	CRM	db/db > ctrl
0.0663499	0.268768	0.949	0.933	1	Rrad	CRM	db/db > ctrl
0.0663954	-0.862681	0.153	0.25	1	Med30	CRM	ctrl > db/db
0.0664285	0.267488	0.765	0.65	1	Synpo2l	CRM	db/db > ctrl
0.0665482	0.309509	0.663	0.617	1	Ppip5k2	CRM	db/db > ctrl
0.0666835	0.520412	0.582	0.483	1	Dctn6	CRM	db/db > ctrl
0.0667436	-0.436486	0.408	0.542	1	Lpp	CRM	ctrl > db/db
0.0668815	-0.368291	0.602	0.725	1	Arf4	CRM	ctrl > db/db
0.0669604	-0.576913	0.143	0.25	1	S100a10	CRM	ctrl > db/db
0.0670118	0.415827	0.52	0.425	1	Nucb1	CRM	db/db > ctrl
0.0670603	-0.702102	0.224	0.342	1	Mapk12	CRM	ctrl > db/db
0.067238	0.721652	0.367	0.275	1	Atg4d	CRM	db/db > ctrl
0.0672876	0.876537	0.276	0.183	1	Ptp4a1.1	CRM	db/db > ctrl
0.0673187	0.285183	0.857	0.808	1	Apobec2	CRM	db/db > ctrl
0.0675036	-0.352832	0.357	0.483	1	Mmp15	CRM	ctrl > db/db
0.0675206	0.453771	0.724	0.658	1	Slc38a2	CRM	db/db > ctrl
0.0677306	0.718251	0.276	0.183	1	Elac2	CRM	db/db > ctrl
0.0679374	0.4568	0.653	0.592	1	Mapre3	CRM	db/db > ctrl
0.0680501	-0.500384	0.153	0.258	1	Insig1	CRM	ctrl > db/db
0.0680934	-0.492525	0.194	0.308	1	Ostm1	CRM	ctrl > db/db
0.0682076	-0.306235	0.806	0.892	1	Ywhae	CRM	ctrl > db/db
0.068274	0.367626	0.643	0.625	1	Smim10l1	CRM	db/db > ctrl
0.0684072	-0.565596	0.378	0.467	1	Mif4gd	CRM	ctrl > db/db
0.0684198	-0.358787	0.418	0.55	1	Upf1	CRM	ctrl > db/db
0.0685144	-0.458972	0.184	0.3	1	Nrarp	CRM	ctrl > db/db
0.0689677	-0.434698	0.602	0.675	1	Nfe2l2	CRM	ctrl > db/db
0.0690175	0.428503	0.571	0.45	1	Echdc2	CRM	db/db > ctrl
0.0693754	-0.490233	0.235	0.358	1	Shroom4	CRM	ctrl > db/db
0.0694384	-0.767672	0.214	0.317	1	Mier1	CRM	ctrl > db/db
0.0695232	-0.593601	0.143	0.25	1	Ccdc174	CRM	ctrl > db/db
0.0695932	-0.699159	0.204	0.3	1	Sh3rf2	CRM	ctrl > db/db
0.0696369	0.252614	0.806	0.758	1	Ociad1	CRM	db/db > ctrl
0.0697181	-0.693961	0.235	0.333	1	Neurl2	CRM	ctrl > db/db
0.069898	-0.764575	0.153	0.258	1	Tm2d3	CRM	ctrl > db/db
0.0702617	0.4906	0.5	0.408	1	Tfdp2	CRM	db/db > ctrl
0.0702656	0.258364	0.704	0.65	1	Abcd3	CRM	db/db > ctrl
0.07029	-0.701026	0.214	0.317	1	Anapc7	CRM	ctrl > db/db
0.0706015	0.640589	0.265	0.167	1	Spock2	CRM	db/db > ctrl
0.0708432	-0.390268	0.265	0.383	1	Lman2l	CRM	ctrl > db/db
0.0709018	-0.522104	0.214	0.342	1	Coro1c	CRM	ctrl > db/db
0.0709211	-0.715663	0.255	0.358	1	Dnaja1	CRM	ctrl > db/db
0.0709343	-0.790487	0.214	0.317	1	Csk	CRM	ctrl > db/db
0.0710966	-0.662665	0.214	0.325	1	Gnb4	CRM	ctrl > db/db
0.0714094	0.535545	0.48	0.4	1	Osbpl1a	CRM	db/db > ctrl
0.0716358	0.325806	0.786	0.758	1	Fmc1	CRM	db/db > ctrl
0.0716524	0.531684	0.561	0.483	1	Ppp2r1a	CRM	db/db > ctrl
0.0717083	-0.755484	0.194	0.3	1	Mlxipl	CRM	ctrl > db/db
0.0720814	-0.465897	0.224	0.358	1	Zhx1	CRM	ctrl > db/db
0.0725189	-0.495471	0.214	0.333	1	Gtf2f1	CRM	ctrl > db/db
0.0726457	-0.579819	0.163	0.267	1	Tubb6	CRM	ctrl > db/db
0.0727889	-0.401876	0.418	0.567	1	Ankrd17	CRM	ctrl > db/db
0.0728611	0.56884	0.408	0.292	1	Ddit3.1	CRM	db/db > ctrl
0.0728833	1.02547	0.265	0.183	1	Wdr36	CRM	db/db > ctrl
0.0730337	0.360222	0.735	0.625	1	Fbxl22	CRM	db/db > ctrl
0.0731469	0.755828	0.255	0.158	1	Cog8	CRM	db/db > ctrl
0.0734594	0.88798	0.255	0.167	1	Impact	CRM	db/db > ctrl
0.0735688	-0.641301	0.347	0.442	1	Dusp11	CRM	ctrl > db/db
0.073614	0.5904	0.378	0.275	1	Cdipt	CRM	db/db > ctrl
0.0736249	0.688267	0.49	0.417	1	Sox17	CRM	db/db > ctrl
0.0736319	-0.256003	0.612	0.742	1	Ptprm	CRM	ctrl > db/db
0.0737675	-0.281136	0.367	0.525	1	Yap1	CRM	ctrl > db/db
0.073975	-0.548092	0.224	0.342	1	Pip4p1	CRM	ctrl > db/db
0.074067	-0.689411	0.306	0.4	1	She	CRM	ctrl > db/db
0.0740674	-0.595965	0.316	0.45	1	Efcab14	CRM	ctrl > db/db
0.0740939	-0.417481	0.296	0.442	1	Pde4b	CRM	ctrl > db/db
0.0741907	0.572988	0.367	0.25	1	Rasl10b	CRM	db/db > ctrl
0.0743552	-0.434268	0.551	0.6	1	Cyb5a	CRM	ctrl > db/db
0.0744121	-0.502992	0.224	0.342	1	Smco4	CRM	ctrl > db/db
0.0745631	-0.796385	0.163	0.267	1	P3h3	CRM	ctrl > db/db
0.0747475	-0.676434	0.173	0.283	1	Ppp1r15b	CRM	ctrl > db/db
0.0749727	-0.335014	0.337	0.467	1	Ptprs	CRM	ctrl > db/db
0.0749906	-0.265598	0.561	0.7	1	Trap1	CRM	ctrl > db/db
0.075181	-0.419073	0.449	0.567	1	Denr	CRM	ctrl > db/db
0.0752479	-0.39678	0.51	0.625	1	Il6st	CRM	ctrl > db/db
0.0755009	-0.335754	0.306	0.45	1	Lama4	CRM	ctrl > db/db
0.0756208	0.306553	0.653	0.558	1	Sin3b	CRM	db/db > ctrl
0.0756397	0.386215	0.622	0.542	1	Tnks2	CRM	db/db > ctrl
0.0760525	-0.307995	0.459	0.642	1	Psmb3	CRM	ctrl > db/db
0.0760583	-0.475435	0.224	0.325	1	Rock1	CRM	ctrl > db/db
0.0761657	0.647093	0.378	0.275	1	Mknk1	CRM	db/db > ctrl
0.0764886	-0.262777	0.745	0.85	1	Nudc	CRM	ctrl > db/db
0.0765273	-0.358906	0.357	0.525	1	Apip	CRM	ctrl > db/db
0.0765883	-0.668537	0.245	0.35	1	Yeats4	CRM	ctrl > db/db
0.0766669	-0.67577	0.143	0.25	1	N4bp1	CRM	ctrl > db/db
0.0767959	-0.518927	0.378	0.492	1	Nabp1	CRM	ctrl > db/db
0.0769895	-0.687082	0.194	0.3	1	Kdm5a	CRM	ctrl > db/db
0.0770798	0.383961	0.551	0.483	1	Idh1	CRM	db/db > ctrl
0.0770835	-0.4669	0.245	0.367	1	Pip5k1c	CRM	ctrl > db/db
0.0770932	0.415376	0.663	0.625	1	Cdc37l1	CRM	db/db > ctrl
0.0771178	0.350687	0.469	0.375	1	Csnk1e	CRM	db/db > ctrl
0.0771466	-0.368719	0.184	0.3	1	Pdcl3	CRM	ctrl > db/db
0.077203	0.300188	0.857	0.8	1	Tspan3	CRM	db/db > ctrl
0.077264	-0.663247	0.5	0.575	1	Abca8a	CRM	ctrl > db/db
0.0772984	-0.735596	0.245	0.342	1	St3gal2	CRM	ctrl > db/db
0.0774258	-0.386209	0.429	0.592	1	Rab5c	CRM	ctrl > db/db
0.077504	-0.499823	0.194	0.308	1	Adnp	CRM	ctrl > db/db
0.0775198	-0.40307	0.286	0.433	1	Becn1	CRM	ctrl > db/db
0.0776061	-0.322002	0.51	0.608	1	Nid1	CRM	ctrl > db/db
0.077772	-0.262019	0.745	0.833	1	Hk2	CRM	ctrl > db/db
0.0778364	0.712489	0.286	0.2	1	Gtpbp3	CRM	db/db > ctrl
0.0778527	-0.501399	0.388	0.508	1	Fscn1	CRM	ctrl > db/db
0.0781004	-0.687234	0.173	0.267	1	Evi5	CRM	ctrl > db/db
0.0784783	-0.418838	0.143	0.25	1	Tet2	CRM	ctrl > db/db
0.0786077	0.691569	0.418	0.333	1	Acad8	CRM	db/db > ctrl
0.0791057	0.259106	0.898	0.842	1	Cebpb	CRM	db/db > ctrl
0.0792483	-0.354293	0.459	0.583	1	Arhgef1	CRM	ctrl > db/db
0.0799719	-0.733698	0.224	0.325	1	Pxn	CRM	ctrl > db/db
0.0799835	0.381486	0.52	0.408	1	Phc2	CRM	db/db > ctrl
0.0804905	-0.408646	0.306	0.45	1	Mecr	CRM	ctrl > db/db
0.0805959	0.647201	0.48	0.417	1	Bri3bp	CRM	db/db > ctrl
0.0805976	0.552386	0.388	0.292	1	Hagh	CRM	db/db > ctrl
0.0807814	-0.385797	0.5	0.6	1	Gstp1	CRM	ctrl > db/db
0.0809407	-0.692982	0.184	0.292	1	Pik3r3	CRM	ctrl > db/db
0.0812336	0.510874	0.265	0.175	1	Sipa1l2	CRM	db/db > ctrl
0.0812807	-0.441609	0.194	0.325	1	Cox4i2	CRM	ctrl > db/db
0.0814124	-0.670582	0.173	0.275	1	Zmym5	CRM	ctrl > db/db
0.0814991	-0.381376	0.378	0.517	1	Kank1	CRM	ctrl > db/db
0.0817372	-0.538829	0.459	0.592	1	Cnn2	CRM	ctrl > db/db
0.0822631	0.290497	0.878	0.817	1	Smdt1	CRM	db/db > ctrl
0.0823644	-0.392619	0.48	0.617	1	Usp24	CRM	ctrl > db/db
0.0825554	-0.379207	0.449	0.575	1	Tbrg1	CRM	ctrl > db/db
0.0826531	-0.437445	0.265	0.375	1	Inka2	CRM	ctrl > db/db
0.0826952	-0.333301	0.49	0.633	1	Crebzf	CRM	ctrl > db/db
0.0828594	0.271243	0.867	0.8	1	Rab12	CRM	db/db > ctrl
0.0829139	-0.81697	0.163	0.267	1	Nr1h3	CRM	ctrl > db/db
0.0829309	-0.576376	0.306	0.425	1	Dexi	CRM	ctrl > db/db
0.0831032	0.337269	0.724	0.65	1	Cd34	CRM	db/db > ctrl
0.0832382	-0.372385	0.194	0.325	1	Zmym2	CRM	ctrl > db/db
0.0833435	-0.636913	0.184	0.283	1	Xaf1	CRM	ctrl > db/db
0.0835158	0.319292	0.633	0.558	1	Opa3	CRM	db/db > ctrl
0.0835677	-0.578096	0.265	0.383	1	Stx8	CRM	ctrl > db/db
0.0838037	-0.404485	0.398	0.517	1	Pdgfrb	CRM	ctrl > db/db
0.0840333	0.429895	0.48	0.342	1	Rraga	CRM	db/db > ctrl
0.0842753	-0.496462	0.786	0.85	1	Acta2	CRM	ctrl > db/db
0.0845681	0.32568	0.592	0.5	1	Kank3	CRM	db/db > ctrl
0.0845787	0.472044	0.49	0.408	1	Zfp652	CRM	db/db > ctrl
0.0848966	-0.43609	0.531	0.65	1	Zmynd11	CRM	ctrl > db/db
0.0849094	-0.331502	0.327	0.467	1	Dnajb5	CRM	ctrl > db/db
0.0850311	-0.526474	0.235	0.342	1	Gatc	CRM	ctrl > db/db
0.0852255	0.426403	0.735	0.717	1	Sesn1	CRM	db/db > ctrl
0.0856193	0.888019	0.306	0.217	1	Smad6	CRM	db/db > ctrl
0.0856698	0.656501	0.378	0.275	1	Carm1	CRM	db/db > ctrl
0.0857848	0.681678	0.265	0.175	1	Masp1	CRM	db/db > ctrl
0.0860148	-0.598338	0.337	0.458	1	Urod	CRM	ctrl > db/db
0.0860305	-0.749649	0.153	0.25	1	Uggt1	CRM	ctrl > db/db
0.086184	-0.430426	0.541	0.667	1	Bicd2	CRM	ctrl > db/db
0.0862457	-0.269664	0.194	0.325	1	Ndel1	CRM	ctrl > db/db
0.0865742	-0.527905	0.245	0.35	1	Fam98b	CRM	ctrl > db/db
0.0868516	0.441583	0.633	0.583	1	Ube3a	CRM	db/db > ctrl
0.087077	-0.403492	0.408	0.558	1	2810004N23Rik	CRM	ctrl > db/db
0.0871317	-0.347429	0.327	0.467	1	Anapc1	CRM	ctrl > db/db
0.0871762	0.644394	0.367	0.258	1	Prmt7	CRM	db/db > ctrl
0.0873435	-0.436906	0.265	0.367	1	Psmc1	CRM	ctrl > db/db
0.0878045	-0.333318	0.398	0.533	1	Sfr1	CRM	ctrl > db/db
0.0879236	-0.307583	0.939	0.958	1	Slc2a4	CRM	ctrl > db/db
0.0879869	-0.530477	0.214	0.325	1	Tpgs1	CRM	ctrl > db/db
0.0882458	-0.548467	0.296	0.4	1	Npdc1	CRM	ctrl > db/db
0.0882856	-0.775553	0.153	0.25	1	Cnn3	CRM	ctrl > db/db
0.0883086	0.342341	0.561	0.492	1	Gorasp2	CRM	db/db > ctrl
0.0884327	0.486967	0.663	0.625	1	Sar1b	CRM	db/db > ctrl
0.0884827	-0.394468	0.173	0.283	1	Trim26	CRM	ctrl > db/db
0.0888495	0.374666	0.602	0.542	1	Anp32e	CRM	db/db > ctrl
0.0893669	0.277946	0.765	0.783	1	Slc6a8	CRM	db/db > ctrl
0.0894296	-0.370919	0.388	0.508	1	Parm1	CRM	ctrl > db/db
0.0895436	-0.310342	0.327	0.458	1	Qrich1	CRM	ctrl > db/db
0.0895865	-0.352049	0.153	0.258	1	Smg6	CRM	ctrl > db/db
0.0903089	-0.391633	0.204	0.333	1	Pim1	CRM	ctrl > db/db
0.0905214	0.59966	0.378	0.275	1	Clcn4	CRM	db/db > ctrl
0.0905374	0.387962	0.663	0.608	1	Lama5	CRM	db/db > ctrl
0.0906652	-0.434445	0.357	0.458	1	Emc9	CRM	ctrl > db/db
0.0907015	-0.331246	0.469	0.583	1	Prkd2	CRM	ctrl > db/db
0.0907571	-0.669153	0.265	0.358	1	Grip2	CRM	ctrl > db/db
0.0907882	-0.618332	0.173	0.275	1	Etv5	CRM	ctrl > db/db
0.0908045	-0.596611	0.184	0.283	1	Fam76a	CRM	ctrl > db/db
0.0911713	-0.489183	0.153	0.25	1	Gpat4	CRM	ctrl > db/db
0.0917021	-0.383056	0.592	0.658	1	Atp6ap1	CRM	ctrl > db/db
0.0918474	-0.31799	0.357	0.483	1	Tex2	CRM	ctrl > db/db
0.0920607	-0.501473	0.327	0.425	1	Sept9	CRM	ctrl > db/db
0.0924587	0.483101	0.602	0.583	1	Ninj1	CRM	db/db > ctrl
0.0925503	0.267245	0.684	0.6	1	Hspb2	CRM	db/db > ctrl
0.0927515	-0.652955	0.276	0.367	1	Sec61a1	CRM	ctrl > db/db
0.0927754	-0.624856	0.265	0.367	1	Frmd6	CRM	ctrl > db/db
0.093487	0.543963	0.398	0.308	1	Slc39a14	CRM	db/db > ctrl
0.0935213	-0.479102	0.265	0.4	1	Adam17	CRM	ctrl > db/db
0.0935446	0.327724	0.806	0.85	1	Pafah1b1	CRM	db/db > ctrl
0.0937497	-0.569182	0.214	0.325	1	Apeh	CRM	ctrl > db/db
0.0937665	-0.472504	0.347	0.442	1	Ablim3	CRM	ctrl > db/db
0.0938072	-0.427927	0.306	0.433	1	Slc28a2	CRM	ctrl > db/db
0.0938337	-0.320877	0.439	0.558	1	Safb2	CRM	ctrl > db/db
0.0938853	0.325917	0.776	0.742	1	Ccn1	CRM	db/db > ctrl
0.0940227	-0.522718	0.204	0.308	1	Dnajc10	CRM	ctrl > db/db
0.0940822	-0.41513	0.388	0.5	1	Fcho2	CRM	ctrl > db/db
0.0941961	-0.500021	0.173	0.275	1	Arl5a	CRM	ctrl > db/db
0.0942718	-0.32119	0.245	0.392	1	Pdzd2	CRM	ctrl > db/db
0.094303	-0.493665	0.214	0.333	1	Vps33a	CRM	ctrl > db/db
0.0943915	-0.448328	0.327	0.45	1	Tnrc6b	CRM	ctrl > db/db
0.0944516	-0.27644	0.592	0.692	1	Mia2	CRM	ctrl > db/db
0.0946322	-0.404298	0.173	0.283	1	Chuk	CRM	ctrl > db/db
0.0947054	-0.393985	0.561	0.667	1	Dnajb2	CRM	ctrl > db/db
0.0947336	-0.514484	0.153	0.25	1	Tmem129	CRM	ctrl > db/db
0.0950497	-0.465137	0.296	0.4	1	Hpcal1	CRM	ctrl > db/db
0.0951448	-0.395469	0.347	0.483	1	Lypla1	CRM	ctrl > db/db
0.0953545	-0.604744	0.173	0.275	1	Ngf	CRM	ctrl > db/db
0.0953545	-0.415954	0.173	0.275	1	Rnf139	CRM	ctrl > db/db
0.0954502	-0.522519	0.153	0.258	1	Epb41l1	CRM	ctrl > db/db
0.0956845	0.309478	0.714	0.608	1	Jmy	CRM	db/db > ctrl
0.0959021	-0.259371	0.571	0.7	1	Pdxdc1	CRM	ctrl > db/db
0.0959235	0.550663	0.296	0.2	1	Relch	CRM	db/db > ctrl
0.0959455	0.562002	0.255	0.167	1	Dipk1b	CRM	db/db > ctrl
0.0961654	-0.513464	0.224	0.333	1	Anapc2	CRM	ctrl > db/db
0.0963299	-0.495593	0.265	0.375	1	Prkab1	CRM	ctrl > db/db
0.0963968	-0.543855	0.163	0.267	1	Tex261	CRM	ctrl > db/db
0.0964712	-0.561233	0.327	0.442	1	Nbr1	CRM	ctrl > db/db
0.0965561	-0.583948	0.153	0.25	1	Fnbp4	CRM	ctrl > db/db
0.0966828	0.558669	0.388	0.292	1	Timm17a	CRM	db/db > ctrl
0.0968095	-0.38536	0.469	0.617	1	Ccny	CRM	ctrl > db/db
0.0970083	0.344932	0.694	0.625	1	Usp2	CRM	db/db > ctrl
0.0971136	-0.441972	0.296	0.417	1	4932438A13Rik	CRM	ctrl > db/db
0.0971138	-0.35762	0.306	0.408	1	Crebbp	CRM	ctrl > db/db
0.0972948	-0.623043	0.224	0.317	1	Col8a1	CRM	ctrl > db/db
0.0973537	-0.649414	0.194	0.292	1	Sos2	CRM	ctrl > db/db
0.0975679	-0.593043	0.224	0.325	1	Tax1bp3	CRM	ctrl > db/db
0.0976058	-0.454674	0.306	0.417	1	Herpud2	CRM	ctrl > db/db
0.097957	-0.441	0.286	0.392	1	Ctnnbip1	CRM	ctrl > db/db
0.0979704	-0.348683	0.388	0.508	1	Atf7ip	CRM	ctrl > db/db
0.0984513	0.349992	0.48	0.417	1	Arhgap31	CRM	db/db > ctrl
0.0985823	-0.391743	0.551	0.642	1	Rmnd5a	CRM	ctrl > db/db
0.0989381	-0.449479	0.367	0.483	1	Gimap6	CRM	ctrl > db/db
0.0990373	-0.39868	0.612	0.75	1	Agtpbp1	CRM	ctrl > db/db
0.0993422	0.720717	0.255	0.167	1	Pfdn4	CRM	db/db > ctrl
0.0994591	-0.354753	0.52	0.608	1	Ppp1r9b	CRM	ctrl > db/db
0.0996075	0.709733	0.296	0.217	1	Ttc17	CRM	db/db > ctrl
0.0998511	0.563237	0.469	0.408	1	Gid8	CRM	db/db > ctrl
0.100013	-0.311152	0.653	0.783	1	Chchd1	CRM	ctrl > db/db
0.100018	0.533409	0.449	0.383	1	Zfp768	CRM	db/db > ctrl
0.100028	-0.392787	0.163	0.267	1	Rapgef3	CRM	ctrl > db/db
0.100094	-0.690105	0.224	0.317	1	Tmem140	CRM	ctrl > db/db
0.100367	-0.526745	0.235	0.342	1	Arf3	CRM	ctrl > db/db
0.100368	0.698663	0.306	0.217	1	Med22	CRM	db/db > ctrl
0.100387	-0.359413	0.388	0.508	1	Surf1	CRM	ctrl > db/db
0.10059	-0.527881	0.184	0.292	1	Myct1	CRM	ctrl > db/db
0.100705	-0.360598	0.418	0.542	1	Notch3	CRM	ctrl > db/db
0.100768	0.413447	0.459	0.383	1	Abhd4	CRM	db/db > ctrl
0.100837	-0.537288	0.398	0.467	1	Tmcc1	CRM	ctrl > db/db
0.101072	0.508657	0.429	0.333	1	Eef2k	CRM	db/db > ctrl
0.101202	-0.553949	0.235	0.342	1	Mars	CRM	ctrl > db/db
0.101301	0.398255	0.694	0.683	1	Ndufa11	CRM	db/db > ctrl
0.101333	-0.262171	0.367	0.492	1	Gck	CRM	ctrl > db/db
0.101493	0.306882	0.429	0.342	1	Ide	CRM	db/db > ctrl
0.101598	-0.471846	0.235	0.35	1	Kmt2e	CRM	ctrl > db/db
0.101761	-0.325704	0.735	0.8	1	Cisd1	CRM	ctrl > db/db
0.10189	0.566929	0.439	0.342	1	Ppm1g	CRM	db/db > ctrl
0.102163	-0.568525	0.286	0.392	1	Ubp1	CRM	ctrl > db/db
0.102221	0.335121	0.745	0.65	1	Adgrf5	CRM	db/db > ctrl
0.102386	-0.494732	0.184	0.292	1	Zbtb18	CRM	ctrl > db/db
0.102513	0.638849	0.255	0.167	1	Taf11	CRM	db/db > ctrl
0.102569	-0.491607	0.163	0.25	1	Jak3	CRM	ctrl > db/db
0.102637	-0.369867	0.704	0.758	1	Slc25a5	CRM	ctrl > db/db
0.102937	0.390896	0.633	0.542	1	Dvl3	CRM	db/db > ctrl
0.103149	0.544369	0.378	0.308	1	Hfe	CRM	db/db > ctrl
0.103652	0.390128	0.439	0.358	1	Nt5c2	CRM	db/db > ctrl
0.104168	-0.305778	0.551	0.683	1	Rasip1	CRM	ctrl > db/db
0.104502	-0.353265	0.357	0.508	1	Itgb1bp1	CRM	ctrl > db/db
0.105091	-0.360585	0.347	0.475	1	Birc6	CRM	ctrl > db/db
0.105224	-0.508498	0.276	0.383	1	Pef1	CRM	ctrl > db/db
0.105358	-0.728959	0.173	0.258	1	Acy3	CRM	ctrl > db/db
0.105473	0.531846	0.408	0.325	1	Arfip2	CRM	db/db > ctrl
0.10558	0.489457	0.316	0.225	1	Dip2b	CRM	db/db > ctrl
0.105643	-0.562861	0.276	0.375	1	Dcaf8	CRM	ctrl > db/db
0.105675	-0.572873	0.194	0.292	1	Clcc1	CRM	ctrl > db/db
0.105856	-0.492289	0.337	0.458	1	Maco1	CRM	ctrl > db/db
0.10648	0.397877	0.388	0.283	1	Tek	CRM	db/db > ctrl
0.106855	0.407164	0.765	0.733	1	Sf1	CRM	db/db > ctrl
0.106902	-0.36021	0.633	0.742	1	Slk	CRM	ctrl > db/db
0.106908	-0.284678	0.571	0.675	1	Myh9	CRM	ctrl > db/db
0.107311	-0.347431	0.214	0.333	1	Lyrm7	CRM	ctrl > db/db
0.10738	0.421461	0.714	0.667	1	Spg7	CRM	db/db > ctrl
0.107926	0.827073	0.286	0.208	1	Ppp1r8	CRM	db/db > ctrl
0.109076	0.355294	0.643	0.558	1	Micu2	CRM	db/db > ctrl
0.109117	0.358862	0.367	0.258	1	Bloc1s4	CRM	db/db > ctrl
0.109144	-0.523804	0.276	0.383	1	Bcas3	CRM	ctrl > db/db
0.109218	-0.517865	0.214	0.317	1	Bmt2	CRM	ctrl > db/db
0.109265	0.376207	0.602	0.517	1	Lclat1	CRM	db/db > ctrl
0.10928	-0.543401	0.378	0.5	1	Ptpa	CRM	ctrl > db/db
0.109682	-0.467597	0.255	0.358	1	Plscr3	CRM	ctrl > db/db
0.109982	0.286081	0.888	0.9	1	Nek9	CRM	db/db > ctrl
0.110212	-0.337752	0.408	0.542	1	Pole4	CRM	ctrl > db/db
0.110393	-0.539597	0.347	0.467	1	Ubqln2	CRM	ctrl > db/db
0.110578	-0.726084	0.173	0.258	1	Fbln1	CRM	ctrl > db/db
0.110652	0.430081	0.643	0.575	1	Mafk	CRM	db/db > ctrl
0.111019	-0.29106	0.663	0.808	1	Bdh1	CRM	ctrl > db/db
0.111254	-0.254675	0.224	0.342	1	Rsl1d1	CRM	ctrl > db/db
0.111432	-0.426621	0.235	0.35	1	Mta1	CRM	ctrl > db/db
0.111476	0.620421	0.276	0.192	1	Kmt2b	CRM	db/db > ctrl
0.111694	-0.572993	0.214	0.308	1	Epdr1	CRM	ctrl > db/db
0.111915	-0.776096	0.173	0.258	1	D17H6S53E	CRM	ctrl > db/db
0.11198	0.566805	0.306	0.225	1	Haghl	CRM	db/db > ctrl
0.112116	-0.506047	0.194	0.3	1	Lta4h	CRM	ctrl > db/db
0.112269	0.582634	0.357	0.283	1	Rab11fip3	CRM	db/db > ctrl
0.11247	0.649605	0.286	0.2	1	Slc2a1	CRM	db/db > ctrl
0.1127	0.281886	0.908	0.9	1	Ilrun	CRM	db/db > ctrl
0.11274	0.409173	0.48	0.4	1	Ciao1	CRM	db/db > ctrl
0.112754	0.718629	0.388	0.325	1	Afg1l	CRM	db/db > ctrl
0.113905	-0.533687	0.296	0.4	1	Fyn	CRM	ctrl > db/db
0.113946	-0.339665	0.439	0.55	1	Tap2	CRM	ctrl > db/db
0.114015	-0.490372	0.214	0.333	1	Eaf1	CRM	ctrl > db/db
0.114046	-0.775224	0.204	0.292	1	Sppl3	CRM	ctrl > db/db
0.114122	-0.253994	0.52	0.6	1	Klhl7	CRM	ctrl > db/db
0.114224	-0.421111	0.184	0.3	1	Dym	CRM	ctrl > db/db
0.114284	-0.344837	0.163	0.267	1	Fbxo22	CRM	ctrl > db/db
0.11429	-0.396929	0.5	0.583	1	Cacnb2	CRM	ctrl > db/db
0.114463	0.713038	0.347	0.258	1	Mark4	CRM	db/db > ctrl
0.115432	-0.428024	0.224	0.333	1	Tmem9b	CRM	ctrl > db/db
0.115449	-0.493515	0.265	0.367	1	Tspan31	CRM	ctrl > db/db
0.115484	0.733422	0.255	0.183	1	Rapgef2	CRM	db/db > ctrl
0.115618	-0.282594	0.878	0.908	1	Frmd5	CRM	ctrl > db/db
0.115749	-0.615858	0.306	0.417	1	Map3k5	CRM	ctrl > db/db
0.1159	0.88277	0.316	0.25	1	Nudt16l1	CRM	db/db > ctrl
0.116054	-0.388691	0.398	0.533	1	Tpr	CRM	ctrl > db/db
0.116475	0.430992	0.449	0.358	1	Tsnax	CRM	db/db > ctrl
0.116503	-0.605452	0.184	0.275	1	Eif4enif1	CRM	ctrl > db/db
0.116525	0.332505	0.704	0.675	1	Spag7	CRM	db/db > ctrl
0.116547	0.388261	0.5	0.4	1	Nudt9	CRM	db/db > ctrl
0.117122	-0.601579	0.184	0.283	1	Atp2b4	CRM	ctrl > db/db
0.117384	0.571868	0.316	0.233	1	Snx4	CRM	db/db > ctrl
0.117538	0.359291	0.48	0.392	1	Adi1	CRM	db/db > ctrl
0.117935	0.398454	0.408	0.358	1	Ist1	CRM	db/db > ctrl
0.118057	0.433191	0.551	0.517	1	Fdx1	CRM	db/db > ctrl
0.118095	-0.25549	0.245	0.367	1	Dmxl1	CRM	ctrl > db/db
0.118463	-0.370787	0.235	0.342	1	Mosmo	CRM	ctrl > db/db
0.118506	-0.345575	0.408	0.533	1	Map3k3	CRM	ctrl > db/db
0.118781	-0.529226	0.255	0.35	1	Gja5	CRM	ctrl > db/db
0.118919	0.506583	0.337	0.242	1	Gigyf2	CRM	db/db > ctrl
0.119038	-0.692278	0.194	0.283	1	Nsa2	CRM	ctrl > db/db
0.119097	-0.430762	0.235	0.342	1	Slc35b1	CRM	ctrl > db/db
0.119161	-0.655164	0.194	0.275	1	Dhx9	CRM	ctrl > db/db
0.119291	-0.425023	0.347	0.467	1	1110008P14Rik	CRM	ctrl > db/db
0.119321	-0.454883	0.194	0.3	1	St6galnac4	CRM	ctrl > db/db
0.119546	-0.52545	0.265	0.358	1	Dohh	CRM	ctrl > db/db
0.119921	-0.286458	0.327	0.458	1	Pfdn6	CRM	ctrl > db/db
0.120082	-0.380925	0.245	0.342	1	Prpf18	CRM	ctrl > db/db
0.120398	0.359724	0.714	0.65	1	Nnt	CRM	db/db > ctrl
0.12047	-0.35841	0.888	0.908	1	Vim	CRM	ctrl > db/db
0.120903	-0.498234	0.276	0.375	1	Lats1	CRM	ctrl > db/db
0.121243	-0.362899	0.194	0.292	1	Apod	CRM	ctrl > db/db
0.121289	0.349537	0.694	0.592	1	Acbd3	CRM	db/db > ctrl
0.121463	-0.289949	0.296	0.417	1	Marf1	CRM	ctrl > db/db
0.121753	0.321013	0.622	0.483	1	Usp25	CRM	db/db > ctrl
0.121802	0.404435	0.582	0.533	1	Flii	CRM	db/db > ctrl
0.12184	-0.388329	0.469	0.558	1	Setd7	CRM	ctrl > db/db
0.121996	0.330508	0.663	0.608	1	Larp4b	CRM	db/db > ctrl
0.122206	0.44015	0.439	0.35	1	Creb3l2	CRM	db/db > ctrl
0.122521	-0.484487	0.214	0.325	1	Vars2	CRM	ctrl > db/db
0.122896	-0.334126	0.49	0.608	1	Pgam1	CRM	ctrl > db/db
0.123167	-0.480992	0.265	0.367	1	Eme2	CRM	ctrl > db/db
0.123445	-0.553571	0.255	0.358	1	Phlda1	CRM	ctrl > db/db
0.123505	0.293073	0.571	0.475	1	Pnpla8	CRM	db/db > ctrl
0.123693	-0.61936	0.408	0.483	1	Ripor1	CRM	ctrl > db/db
0.123848	0.341755	0.52	0.425	1	Ccdc3	CRM	db/db > ctrl
0.124048	0.516387	0.265	0.175	1	Fgf16	CRM	db/db > ctrl
0.124159	0.594155	0.265	0.183	1	Pex16	CRM	db/db > ctrl
0.124329	0.463196	0.439	0.358	1	Man2a2	CRM	db/db > ctrl
0.124551	-0.444835	0.367	0.492	1	Mef2c	CRM	ctrl > db/db
0.124796	-0.349433	0.52	0.608	1	Wwp1	CRM	ctrl > db/db
0.125188	0.483578	0.449	0.375	1	Ercc1	CRM	db/db > ctrl
0.125214	0.512399	0.337	0.25	1	Htatip2	CRM	db/db > ctrl
0.125423	0.28169	0.724	0.675	1	Dennd5a	CRM	db/db > ctrl
0.125566	-0.654994	0.276	0.35	1	Epb41l2	CRM	ctrl > db/db
0.125748	-0.423683	0.439	0.55	1	Rbms2	CRM	ctrl > db/db
0.125861	-0.750123	0.214	0.292	1	Nt5c3b	CRM	ctrl > db/db
0.126018	-0.500983	0.296	0.375	1	Surf4	CRM	ctrl > db/db
0.126022	0.482893	0.316	0.233	1	Tjap1	CRM	db/db > ctrl
0.126192	-0.535307	0.327	0.417	1	Sike1	CRM	ctrl > db/db
0.126216	-0.528483	0.224	0.317	1	Wac	CRM	ctrl > db/db
0.126365	-0.461593	0.306	0.408	1	Med24	CRM	ctrl > db/db
0.126564	0.311349	0.776	0.767	1	Ubr4	CRM	db/db > ctrl
0.126815	-0.414597	0.235	0.325	1	Rcn1	CRM	ctrl > db/db
0.127117	-0.484402	0.245	0.358	1	Samd4b	CRM	ctrl > db/db
0.127317	-0.372367	0.388	0.533	1	Parva	CRM	ctrl > db/db
0.128097	0.482144	0.418	0.325	1	Rnasek	CRM	db/db > ctrl
0.128215	-0.777172	0.173	0.258	1	Ets1	CRM	ctrl > db/db
0.128837	-0.282105	0.755	0.758	1	Doc2g	CRM	ctrl > db/db
0.128934	0.669999	0.276	0.192	1	Kdm4b	CRM	db/db > ctrl
0.129131	-0.503365	0.163	0.25	1	Slit3	CRM	ctrl > db/db
0.129385	0.295708	0.786	0.733	1	Tmbim6	CRM	db/db > ctrl
0.129567	-0.354961	0.418	0.533	1	Palm	CRM	ctrl > db/db
0.129619	0.446458	0.5	0.458	1	Smim4	CRM	db/db > ctrl
0.129674	-0.477167	0.173	0.275	1	Atp9b	CRM	ctrl > db/db
0.129789	0.303448	0.561	0.45	1	Ezr	CRM	db/db > ctrl
0.130036	-0.407237	0.347	0.458	1	Hes1	CRM	ctrl > db/db
0.130418	0.545599	0.276	0.192	1	Lpcat3	CRM	db/db > ctrl
0.130552	-0.484708	0.327	0.417	1	Snw1	CRM	ctrl > db/db
0.130602	-0.367448	0.235	0.35	1	Pds5a	CRM	ctrl > db/db
0.131013	-0.320682	0.316	0.442	1	Sdhaf2	CRM	ctrl > db/db
0.131305	-0.657269	0.235	0.333	1	Gusb	CRM	ctrl > db/db
0.131655	-0.488039	0.235	0.342	1	Ncbp1	CRM	ctrl > db/db
0.131696	-0.340752	0.561	0.625	1	Abcf1	CRM	ctrl > db/db
0.131779	0.445544	0.378	0.292	1	Eif4a3	CRM	db/db > ctrl
0.132556	-0.547037	0.571	0.617	1	Ccdc80	CRM	ctrl > db/db
0.132571	-0.538612	0.235	0.317	1	Wdr83os	CRM	ctrl > db/db
0.132613	0.464294	0.449	0.358	1	Lias	CRM	db/db > ctrl
0.132992	-0.326195	0.306	0.425	1	Rtcb	CRM	ctrl > db/db
0.133137	-0.421208	0.276	0.383	1	Map3k7	CRM	ctrl > db/db
0.133196	-0.366379	0.418	0.525	1	Elk3	CRM	ctrl > db/db
0.133526	-0.878987	0.184	0.25	1	Avpi1	CRM	ctrl > db/db
0.13378	-0.285057	0.5	0.642	1	Atp6v0b	CRM	ctrl > db/db
0.134759	-0.438116	0.224	0.333	1	Fkbp15	CRM	ctrl > db/db
0.134775	-0.422187	0.245	0.333	1	Man1c1	CRM	ctrl > db/db
0.134912	0.363664	0.643	0.575	1	Slc25a39	CRM	db/db > ctrl
0.135396	0.442245	0.357	0.275	1	Mocs1	CRM	db/db > ctrl
0.13544	-0.68807	0.173	0.25	1	Foxc1	CRM	ctrl > db/db
0.135469	0.280553	0.704	0.633	1	Creg1	CRM	db/db > ctrl
0.135556	-0.341036	0.245	0.358	1	Cpeb1	CRM	ctrl > db/db
0.135745	-0.431173	0.276	0.367	1	Cfap298	CRM	ctrl > db/db
0.135854	-0.456844	0.173	0.258	1	Sirt3	CRM	ctrl > db/db
0.135943	-0.431116	0.184	0.275	1	Hsd17b12	CRM	ctrl > db/db
0.136251	-0.501116	0.306	0.392	1	Glmp	CRM	ctrl > db/db
0.136595	-0.399324	0.214	0.317	1	March8	CRM	ctrl > db/db
0.136637	-0.667029	0.173	0.258	1	Cgrrf1	CRM	ctrl > db/db
0.136813	-0.645822	0.286	0.367	1	Fam193b	CRM	ctrl > db/db
0.137043	0.772299	0.296	0.217	1	Pi4ka	CRM	db/db > ctrl
0.137105	-0.340852	0.449	0.55	1	Fam8a1	CRM	ctrl > db/db
0.13714	-0.451499	0.214	0.308	1	Rnf6	CRM	ctrl > db/db
0.137255	0.651778	0.286	0.2	1	Fuom	CRM	db/db > ctrl
0.137549	-0.444099	0.316	0.417	1	Cacfd1	CRM	ctrl > db/db
0.138309	-0.54317	0.265	0.358	1	Reep3	CRM	ctrl > db/db
0.13836	-0.452862	0.327	0.425	1	Atraid	CRM	ctrl > db/db
0.139006	0.614172	0.265	0.183	1	Bace1	CRM	db/db > ctrl
0.139215	-0.31772	0.276	0.383	1	Ppp2r5d	CRM	ctrl > db/db
0.139291	-0.422377	0.306	0.408	1	Dpysl3	CRM	ctrl > db/db
0.139528	0.582963	0.327	0.225	1	Auts2	CRM	db/db > ctrl
0.139733	-0.295812	0.357	0.458	1	Araf	CRM	ctrl > db/db
0.140074	-0.39683	0.194	0.292	1	Sash1	CRM	ctrl > db/db
0.140266	-0.430988	0.418	0.525	1	Hspa12b	CRM	ctrl > db/db
0.140273	-0.285587	0.582	0.7	1	Clip4	CRM	ctrl > db/db
0.140801	-0.430845	0.49	0.575	1	Ilk	CRM	ctrl > db/db
0.141179	0.513491	0.357	0.267	1	Trappc10	CRM	db/db > ctrl
0.141197	-0.426189	0.194	0.283	1	Fam222b	CRM	ctrl > db/db
0.141426	-0.297143	0.561	0.642	1	Arpc5l	CRM	ctrl > db/db
0.141506	-0.596067	0.194	0.275	1	Rdm1	CRM	ctrl > db/db
0.14155	-0.328585	0.316	0.417	1	Kpna4	CRM	ctrl > db/db
0.14161	-0.494807	0.194	0.292	1	Mphosph8	CRM	ctrl > db/db
0.14197	0.596574	0.357	0.3	1	Alkbh6	CRM	db/db > ctrl
0.142004	-0.302489	0.5	0.617	1	F11r	CRM	ctrl > db/db
0.142253	-0.515874	0.255	0.35	1	Vps41	CRM	ctrl > db/db
0.142565	-0.386673	0.378	0.5	1	Map3k1	CRM	ctrl > db/db
0.142686	0.414511	0.429	0.342	1	Fam173a	CRM	db/db > ctrl
0.142844	-0.298278	0.357	0.483	1	Emd	CRM	ctrl > db/db
0.142853	0.324875	0.653	0.6	1	Clpp	CRM	db/db > ctrl
0.143312	-0.305978	0.469	0.617	1	Serping1	CRM	ctrl > db/db
0.143369	0.440264	0.388	0.325	1	Pex7	CRM	db/db > ctrl
0.143476	-0.36217	0.367	0.5	1	Slfn5	CRM	ctrl > db/db
0.143828	0.34743	0.418	0.325	1	Ap2a1	CRM	db/db > ctrl
0.143871	0.333529	0.52	0.425	1	Tmpo	CRM	db/db > ctrl
0.144723	-0.32066	0.194	0.292	1	Rpa1	CRM	ctrl > db/db
0.145056	-0.415592	0.786	0.842	1	Flna	CRM	ctrl > db/db
0.145705	0.403553	0.429	0.367	1	Ciz1	CRM	db/db > ctrl
0.146155	-0.595536	0.194	0.267	1	Btbd2	CRM	ctrl > db/db
0.146306	-0.482567	0.194	0.283	1	Nob1	CRM	ctrl > db/db
0.146487	0.337136	0.541	0.458	1	Wbp2	CRM	db/db > ctrl
0.14655	0.531967	0.316	0.225	1	Fkbp10	CRM	db/db > ctrl
0.146588	-0.427002	0.173	0.267	1	Ube4a	CRM	ctrl > db/db
0.146614	-0.330158	0.602	0.683	1	Mef2a	CRM	ctrl > db/db
0.146678	0.612589	0.388	0.333	1	Eml2	CRM	db/db > ctrl
0.147083	0.314207	0.429	0.333	1	Ppip5k1	CRM	db/db > ctrl
0.147199	0.69573	0.316	0.25	1	Sema3f	CRM	db/db > ctrl
0.147236	0.256985	0.908	0.875	1	Cluh	CRM	db/db > ctrl
0.147323	-0.376882	0.214	0.308	1	Exoc5	CRM	ctrl > db/db
0.147624	-0.463318	0.163	0.258	1	Dnase1l1	CRM	ctrl > db/db
0.147649	-0.302112	0.276	0.383	1	Hivep1	CRM	ctrl > db/db
0.147695	0.262667	0.592	0.5	1	Ppp3ca	CRM	db/db > ctrl
0.1477	-0.575185	0.214	0.292	1	Dnajb1	CRM	ctrl > db/db
0.147818	-0.459143	0.204	0.292	1	Prpf40a	CRM	ctrl > db/db
0.147847	0.311928	0.684	0.617	1	Mff	CRM	db/db > ctrl
0.148786	-0.433728	0.296	0.392	1	Stx17	CRM	ctrl > db/db
0.149396	-0.276077	0.551	0.667	1	Efcab2	CRM	ctrl > db/db
0.149606	-0.343899	0.48	0.542	1	Pgk1	CRM	ctrl > db/db
0.149739	0.663868	0.439	0.367	1	Tmbim1	CRM	db/db > ctrl
0.149795	0.489816	0.357	0.283	1	Sppl2a	CRM	db/db > ctrl
0.149795	0.611505	0.357	0.283	1	Ethe1	CRM	db/db > ctrl
0.149809	-0.587593	0.204	0.292	1	Tmem184b	CRM	ctrl > db/db
0.149901	0.262463	0.612	0.55	1	Ppm1k	CRM	db/db > ctrl
0.149996	-0.454475	0.286	0.392	1	Ppp4c	CRM	ctrl > db/db
0.150194	0.271705	0.633	0.558	1	Otud4	CRM	db/db > ctrl
0.15022	0.423337	0.367	0.283	1	Tbc1d17	CRM	db/db > ctrl
0.150222	-0.341067	0.316	0.425	1	Bmp1	CRM	ctrl > db/db
0.150296	-0.364975	0.194	0.292	1	Akt3	CRM	ctrl > db/db
0.151021	-0.322571	0.214	0.325	1	Cbfb	CRM	ctrl > db/db
0.151277	0.358774	0.653	0.642	1	Tomm40	CRM	db/db > ctrl
0.151677	0.258941	0.673	0.642	1	Camk2n1	CRM	db/db > ctrl
0.151726	-0.500498	0.235	0.333	1	Ube2v1	CRM	ctrl > db/db
0.151868	0.272604	0.745	0.75	1	Prdx3	CRM	db/db > ctrl
0.151987	-0.412558	0.327	0.417	1	Nsun2	CRM	ctrl > db/db
0.15222	0.355753	0.48	0.383	1	Fam160a1	CRM	db/db > ctrl
0.152491	0.597168	0.398	0.333	1	Prickle3	CRM	db/db > ctrl
0.152587	0.350747	0.724	0.667	1	Tsc22d3	CRM	db/db > ctrl
0.153002	-0.513401	0.245	0.342	1	Lars2	CRM	ctrl > db/db
0.153076	-0.420544	0.265	0.35	1	Bmp6	CRM	ctrl > db/db
0.153089	-0.484468	0.306	0.4	1	Herc1	CRM	ctrl > db/db
0.153225	-0.578535	0.224	0.3	1	Casp12	CRM	ctrl > db/db
0.15346	0.320539	0.571	0.5	1	Get4	CRM	db/db > ctrl
0.154132	-0.333937	0.224	0.333	1	Smad1	CRM	ctrl > db/db
0.154297	0.373945	0.418	0.317	1	E2f4	CRM	db/db > ctrl
0.154317	-0.356405	0.235	0.342	1	Rnf216	CRM	ctrl > db/db
0.154429	-0.483596	0.51	0.592	1	Obsl1	CRM	ctrl > db/db
0.154871	0.505785	0.378	0.308	1	Strn	CRM	db/db > ctrl
0.154983	-0.405998	0.378	0.467	1	Riok3	CRM	ctrl > db/db
0.156201	-0.759168	0.173	0.25	1	Cmtm6	CRM	ctrl > db/db
0.156316	0.494359	0.306	0.225	1	Akr1b10	CRM	db/db > ctrl
0.156426	0.466258	0.276	0.192	1	Pex13	CRM	db/db > ctrl
0.156501	0.43528	0.439	0.358	1	Uap1	CRM	db/db > ctrl
0.156585	-0.32289	0.276	0.367	1	Selenbp1	CRM	ctrl > db/db
0.156599	0.394096	0.398	0.317	1	Purb	CRM	db/db > ctrl
0.15667	-0.361242	0.357	0.458	1	Msl3	CRM	ctrl > db/db
0.156845	0.316294	0.531	0.442	1	Srf	CRM	db/db > ctrl
0.157051	-0.330554	0.235	0.342	1	Gnptab	CRM	ctrl > db/db
0.157335	0.561577	0.306	0.242	1	Snx11	CRM	db/db > ctrl
0.15757	-0.634696	0.184	0.258	1	Ccdc117	CRM	ctrl > db/db
0.157908	-0.430422	0.357	0.45	1	Ap3d1	CRM	ctrl > db/db
0.158474	-0.50996	0.327	0.417	1	Ptgfrn	CRM	ctrl > db/db
0.158506	0.329989	0.255	0.175	1	Sephs2	CRM	db/db > ctrl
0.158664	-0.552147	0.306	0.383	1	Lamtor4	CRM	ctrl > db/db
0.159313	0.377344	0.276	0.183	1	Phka1	CRM	db/db > ctrl
0.159462	0.422547	0.571	0.525	1	Commd3	CRM	db/db > ctrl
0.159482	-0.474496	0.194	0.283	1	Zkscan1	CRM	ctrl > db/db
0.159766	-0.370175	0.224	0.325	1	Smc1a	CRM	ctrl > db/db
0.160387	-0.527115	0.194	0.275	1	Sept4	CRM	ctrl > db/db
0.16042	0.318323	0.633	0.583	1	Npepl1	CRM	db/db > ctrl
0.160682	0.557501	0.408	0.35	1	Mpv17l2	CRM	db/db > ctrl
0.160752	-0.464394	0.163	0.25	1	Sh3bp5l	CRM	ctrl > db/db
0.162168	0.408897	0.347	0.267	1	Fnip1	CRM	db/db > ctrl
0.162252	0.758041	0.306	0.242	1	Car4	CRM	db/db > ctrl
0.162426	-0.658539	0.173	0.25	1	Cbfa2t2	CRM	ctrl > db/db
0.16263	-0.453423	0.245	0.333	1	Cfdp1	CRM	ctrl > db/db
0.163331	0.569317	0.255	0.183	1	Snap29	CRM	db/db > ctrl
0.163877	-0.600308	0.184	0.275	1	Chid1	CRM	ctrl > db/db
0.164631	-0.569016	0.184	0.258	1	E130309D02Rik	CRM	ctrl > db/db
0.164845	-0.511719	0.245	0.325	1	Pdpk1	CRM	ctrl > db/db
0.165377	-0.42133	0.408	0.5	1	Alkbh3	CRM	ctrl > db/db
0.165612	0.327538	0.622	0.55	1	Cyb5b	CRM	db/db > ctrl
0.165799	-0.346101	0.276	0.375	1	Gask1b	CRM	ctrl > db/db
0.166326	-0.34233	0.5	0.567	1	Tnfaip2	CRM	ctrl > db/db
0.166491	-0.383488	0.235	0.333	1	Dusp28	CRM	ctrl > db/db
0.166838	-0.331302	0.194	0.283	1	Cyld	CRM	ctrl > db/db
0.166963	-0.397043	0.449	0.508	1	Czib	CRM	ctrl > db/db
0.166965	-0.580136	0.184	0.267	1	Taf10	CRM	ctrl > db/db
0.167177	-0.402884	0.5	0.608	1	Pum2	CRM	ctrl > db/db
0.167686	-0.329658	0.49	0.592	1	Gabarapl1	CRM	ctrl > db/db
0.167823	-0.393596	0.408	0.508	1	Etfbkmt	CRM	ctrl > db/db
0.167909	0.555376	0.255	0.183	1	Atp6v1g1	CRM	db/db > ctrl
0.167955	-0.37235	0.378	0.475	1	Tcf20	CRM	ctrl > db/db
0.168772	-0.347967	0.235	0.342	1	Gmnn	CRM	ctrl > db/db
0.169226	-0.901154	0.194	0.258	1	Hist4h4	CRM	ctrl > db/db
0.169263	0.425966	0.388	0.308	1	Slc41a1	CRM	db/db > ctrl
0.16941	-0.533821	0.214	0.308	1	1110059G10Rik	CRM	ctrl > db/db
0.169494	-0.448219	0.194	0.283	1	Fam20c	CRM	ctrl > db/db
0.169615	-0.825899	0.204	0.267	1	Pxk	CRM	ctrl > db/db
0.169652	-0.421336	0.316	0.392	1	Dvl1	CRM	ctrl > db/db
0.16969	0.341715	0.602	0.517	1	Timm8b	CRM	db/db > ctrl
0.169842	0.481397	0.306	0.233	1	Csad	CRM	db/db > ctrl
0.16994	-0.415282	0.194	0.283	1	2210016F16Rik	CRM	ctrl > db/db
0.170411	0.663058	0.286	0.225	1	Timm21	CRM	db/db > ctrl
0.170444	-0.39612	0.622	0.692	1	Cygb	CRM	ctrl > db/db
0.170472	-0.426841	0.337	0.417	1	Kpna3	CRM	ctrl > db/db
0.170541	-0.424915	0.173	0.267	1	4930453N24Rik	CRM	ctrl > db/db
0.170807	-0.324179	0.255	0.367	1	Psmc5	CRM	ctrl > db/db
0.171071	0.251416	0.827	0.775	1	Ablim1	CRM	db/db > ctrl
0.171083	-0.450451	0.245	0.325	1	Cmas	CRM	ctrl > db/db
0.171882	0.577634	0.296	0.225	1	Snap47	CRM	db/db > ctrl
0.171943	-0.541155	0.235	0.308	1	Man2b2	CRM	ctrl > db/db
0.171952	-0.369261	0.245	0.35	1	Wwc2	CRM	ctrl > db/db
0.172392	-0.526931	0.173	0.267	1	Esf1	CRM	ctrl > db/db
0.172434	-0.380188	0.224	0.308	1	Crot	CRM	ctrl > db/db
0.17254	-0.410846	0.245	0.333	1	Scaf11	CRM	ctrl > db/db
0.173174	0.35491	0.459	0.408	1	Cpped1	CRM	db/db > ctrl
0.1732	-0.386809	0.316	0.392	1	Psmb10	CRM	ctrl > db/db
0.173298	-0.298182	0.429	0.533	1	Tcaim	CRM	ctrl > db/db
0.173489	-0.274066	0.327	0.433	1	Sptlc2	CRM	ctrl > db/db
0.173652	0.513821	0.398	0.333	1	Tbc1d10b	CRM	db/db > ctrl
0.173732	-0.290988	0.48	0.558	1	Aifm1	CRM	ctrl > db/db
0.173781	-0.556527	0.204	0.283	1	Nr3c2	CRM	ctrl > db/db
0.173781	-0.548819	0.204	0.283	1	Zswim6	CRM	ctrl > db/db
0.174054	-0.281727	0.235	0.333	1	Cc2d1b	CRM	ctrl > db/db
0.174094	-0.261073	0.469	0.567	1	Man1a	CRM	ctrl > db/db
0.174282	-0.333762	0.184	0.267	1	Guf1	CRM	ctrl > db/db
0.174398	-0.299796	0.337	0.442	1	Gcdh	CRM	ctrl > db/db
0.174466	-0.524364	0.265	0.333	1	Poldip3	CRM	ctrl > db/db
0.17472	0.41112	0.622	0.608	1	Lrpprc	CRM	db/db > ctrl
0.174803	-0.286586	0.388	0.525	1	Gspt1	CRM	ctrl > db/db
0.174925	-0.284486	0.643	0.7	1	Isca2	CRM	ctrl > db/db
0.175061	-0.572137	0.214	0.3	1	Dhrs7	CRM	ctrl > db/db
0.175243	-0.552319	0.327	0.392	1	Stmn2	CRM	ctrl > db/db
0.175833	0.253949	0.755	0.725	1	Ntn1	CRM	db/db > ctrl
0.175835	-0.470447	0.337	0.425	1	Flad1	CRM	ctrl > db/db
0.175852	-0.288133	0.622	0.65	1	Wnk2	CRM	ctrl > db/db
0.176832	-0.331286	0.52	0.633	1	Clint1	CRM	ctrl > db/db
0.177355	0.556058	0.255	0.183	1	Decr2	CRM	db/db > ctrl
0.177918	-0.35069	0.337	0.442	1	Rab21	CRM	ctrl > db/db
0.178029	-0.478496	0.184	0.267	1	Pcdhga9	CRM	ctrl > db/db
0.178089	0.294645	0.592	0.542	1	Qdpr	CRM	db/db > ctrl
0.178301	-0.392502	0.194	0.275	1	Plxna2	CRM	ctrl > db/db
0.178324	-0.406517	0.255	0.35	1	Ap3b1	CRM	ctrl > db/db
0.178524	-0.354748	0.388	0.483	1	Grb2	CRM	ctrl > db/db
0.178571	0.278372	0.602	0.55	1	Ap1b1	CRM	db/db > ctrl
0.179896	-0.283736	0.337	0.442	1	Rptor	CRM	ctrl > db/db
0.179896	-0.492167	0.357	0.425	1	Emc2	CRM	ctrl > db/db
0.180246	-0.268117	0.49	0.592	1	Iars2	CRM	ctrl > db/db
0.181033	-0.318876	0.52	0.558	1	Larp1	CRM	ctrl > db/db
0.181613	-0.366954	0.316	0.425	1	Lztr1	CRM	ctrl > db/db
0.181998	0.313603	0.5	0.433	1	Mtus1	CRM	db/db > ctrl
0.181998	0.509189	0.49	0.442	1	Gatad2b	CRM	db/db > ctrl
0.182353	-0.326342	0.184	0.258	1	Sharpin	CRM	ctrl > db/db
0.18254	0.37162	0.531	0.467	1	Jph1	CRM	db/db > ctrl
0.182551	0.422531	0.337	0.267	1	Ascc1	CRM	db/db > ctrl
0.182622	-0.298683	0.255	0.35	1	Kiz	CRM	ctrl > db/db
0.183553	0.327948	0.469	0.392	1	Urgcp	CRM	db/db > ctrl
0.183684	0.261156	0.745	0.642	1	Tmem106b	CRM	db/db > ctrl
0.184081	-0.483569	0.347	0.425	1	Fam3c	CRM	ctrl > db/db
0.18433	0.547185	0.337	0.292	1	Ift43	CRM	db/db > ctrl
0.184581	-0.396092	0.265	0.367	1	Spryd3	CRM	ctrl > db/db
0.185539	-0.405757	0.276	0.375	1	Inpp4b	CRM	ctrl > db/db
0.186396	-0.352836	0.235	0.317	1	Limch1	CRM	ctrl > db/db
0.186745	-0.352835	0.276	0.358	1	Klhl38	CRM	ctrl > db/db
0.186828	-0.555107	0.286	0.367	1	Cxxc1	CRM	ctrl > db/db
0.18703	-0.642824	0.194	0.267	1	Supt4a	CRM	ctrl > db/db
0.187192	0.329561	0.255	0.183	1	Tdrd3	CRM	db/db > ctrl
0.187371	-0.403597	0.214	0.292	1	Zcrb1	CRM	ctrl > db/db
0.188004	-0.693992	0.194	0.267	1	Tbk1	CRM	ctrl > db/db
0.188337	-0.365142	0.327	0.4	1	Usp34	CRM	ctrl > db/db
0.18904	-0.330875	0.296	0.383	1	Serpinb6a	CRM	ctrl > db/db
0.18919	-0.429855	0.316	0.383	1	Fxyd5	CRM	ctrl > db/db
0.18963	-0.316925	0.184	0.267	1	Golga3	CRM	ctrl > db/db
0.189948	0.290038	0.51	0.417	1	Chmp5	CRM	db/db > ctrl
0.190356	-0.395561	0.388	0.458	1	Ldhd	CRM	ctrl > db/db
0.190433	0.437277	0.286	0.208	1	Cnksr3	CRM	db/db > ctrl
0.190671	-0.259318	0.704	0.758	1	Map3k20	CRM	ctrl > db/db
0.191421	-0.365269	0.367	0.45	1	Trappc1	CRM	ctrl > db/db
0.191616	-0.380768	0.184	0.267	1	Cpsf7	CRM	ctrl > db/db
0.191946	-0.508727	0.296	0.375	1	Pcmtd1	CRM	ctrl > db/db
0.192026	-0.581253	0.204	0.283	1	Asxl1	CRM	ctrl > db/db
0.192126	0.419314	0.541	0.517	1	Ggnbp1	CRM	db/db > ctrl
0.192543	-0.353648	0.633	0.767	1	Glo1	CRM	ctrl > db/db
0.192747	-0.267564	0.408	0.5	1	Rragd	CRM	ctrl > db/db
0.192838	0.298587	0.327	0.242	1	Kyat1	CRM	db/db > ctrl
0.193038	-0.374343	0.429	0.508	1	Nfkbia	CRM	ctrl > db/db
0.193629	0.272785	0.51	0.433	1	Bcl2l13	CRM	db/db > ctrl
0.193876	-0.476604	0.296	0.392	1	Nipal3	CRM	ctrl > db/db
0.193927	-0.539316	0.194	0.267	1	Ttc37	CRM	ctrl > db/db
0.193954	-0.286497	0.347	0.442	1	Ubtd1	CRM	ctrl > db/db
0.193992	0.386266	0.378	0.3	1	Zfp451	CRM	db/db > ctrl
0.194029	-0.45937	0.388	0.467	1	Adgrl4	CRM	ctrl > db/db
0.194201	0.325478	0.439	0.358	1	Acsf3	CRM	db/db > ctrl
0.194252	-0.437029	0.184	0.258	1	Eed	CRM	ctrl > db/db
0.194312	0.387258	0.449	0.383	1	Dnajc7	CRM	db/db > ctrl
0.194464	-0.436858	0.204	0.283	1	Cryzl1	CRM	ctrl > db/db
0.194847	0.279292	0.551	0.483	1	Xdh	CRM	db/db > ctrl
0.195137	0.300441	0.367	0.283	1	Nop10	CRM	db/db > ctrl
0.195516	0.299054	0.633	0.617	1	Crim1	CRM	db/db > ctrl
0.195864	-0.391617	0.173	0.25	1	Cycs	CRM	ctrl > db/db
0.19589	0.397702	0.439	0.383	1	Lrp5	CRM	db/db > ctrl
0.196063	0.368011	0.398	0.333	1	Gsr	CRM	db/db > ctrl
0.196371	0.365693	0.255	0.192	1	Baiap2l1	CRM	db/db > ctrl
0.196581	-0.295716	0.439	0.542	1	Cd99l2	CRM	ctrl > db/db
0.197324	-0.423707	0.367	0.425	1	Nrp1	CRM	ctrl > db/db
0.197512	0.37393	0.429	0.333	1	Xpr1	CRM	db/db > ctrl
0.197604	-0.343905	0.347	0.417	1	Vmp1	CRM	ctrl > db/db
0.197872	-0.306552	0.255	0.342	1	Nsmce3	CRM	ctrl > db/db
0.198117	-0.4274	0.296	0.375	1	Dynll1	CRM	ctrl > db/db
0.198166	-0.366414	0.265	0.35	1	Cxxc5	CRM	ctrl > db/db
0.19849	-0.453877	0.235	0.317	1	Gltp	CRM	ctrl > db/db
0.198966	-0.555705	0.194	0.267	1	Acly	CRM	ctrl > db/db
0.199406	0.52829	0.286	0.217	1	Naa30	CRM	db/db > ctrl
0.199727	0.455191	0.306	0.25	1	Rab4a	CRM	db/db > ctrl
0.200323	0.407347	0.48	0.45	1	Ndufaf1	CRM	db/db > ctrl
0.200411	0.431774	0.265	0.192	1	Gtf3c2	CRM	db/db > ctrl
0.20054	0.35002	0.622	0.625	1	Myh14	CRM	db/db > ctrl
0.200583	-0.371036	0.265	0.342	1	Atl2	CRM	ctrl > db/db
0.200583	0.698068	0.337	0.283	1	Plpp7	CRM	db/db > ctrl
0.200981	-0.30663	0.378	0.492	1	Cog4	CRM	ctrl > db/db
0.201021	0.496562	0.327	0.25	1	Creld1	CRM	db/db > ctrl
0.201163	-0.25175	0.245	0.333	1	Elovl5	CRM	ctrl > db/db
0.201538	0.329982	0.673	0.625	1	Lmo7	CRM	db/db > ctrl
0.201715	-0.275591	0.194	0.275	1	Meox2	CRM	ctrl > db/db
0.201875	0.533354	0.296	0.225	1	Gon4l	CRM	db/db > ctrl
0.202035	-0.306403	0.184	0.275	1	Polr2k	CRM	ctrl > db/db
0.202113	-0.435754	0.224	0.3	1	Asb13	CRM	ctrl > db/db
0.202152	-0.414559	0.367	0.433	1	Dedd2	CRM	ctrl > db/db
0.202235	-0.473776	0.306	0.375	1	Selenoh	CRM	ctrl > db/db
0.202422	-0.350743	0.204	0.292	1	Sqor	CRM	ctrl > db/db
0.202422	-0.270431	0.204	0.292	1	Rom1	CRM	ctrl > db/db
0.202628	-0.273972	0.224	0.317	1	Secisbp2l	CRM	ctrl > db/db
0.202635	-0.271203	0.265	0.375	1	Ap1s2	CRM	ctrl > db/db
0.203249	0.327308	0.286	0.2	1	Faf2	CRM	db/db > ctrl
0.20342	0.295543	0.337	0.242	1	Samd1	CRM	db/db > ctrl
0.203809	0.347195	0.643	0.583	1	Fam174a	CRM	db/db > ctrl
0.204379	-0.390631	0.184	0.267	1	Pnp	CRM	ctrl > db/db
0.20444	-0.435982	0.204	0.283	1	Atg9a	CRM	ctrl > db/db
0.204508	-0.283597	0.367	0.458	1	Polr2b	CRM	ctrl > db/db
0.204947	0.346123	0.357	0.283	1	Rnps1	CRM	db/db > ctrl
0.205956	-0.32834	0.439	0.542	1	Sidt2	CRM	ctrl > db/db
0.206213	-0.460254	0.235	0.317	1	Smarce1	CRM	ctrl > db/db
0.206215	-0.280974	0.255	0.35	1	Nudt22	CRM	ctrl > db/db
0.206251	-0.449857	0.224	0.292	1	Patl1	CRM	ctrl > db/db
0.206339	-0.58719	0.316	0.383	1	Aff1	CRM	ctrl > db/db
0.206442	-0.576623	0.204	0.275	1	Zfp62	CRM	ctrl > db/db
0.206574	0.481235	0.408	0.333	1	Lrrc8a	CRM	db/db > ctrl
0.207239	-0.4488	0.296	0.383	1	Wasl	CRM	ctrl > db/db
0.207425	0.2956	0.51	0.425	1	Tnip1	CRM	db/db > ctrl
0.207756	0.368878	0.347	0.267	1	Fbrsl1	CRM	db/db > ctrl
0.2078	-0.486012	0.357	0.442	1	Chpf	CRM	ctrl > db/db
0.207867	0.348488	0.429	0.342	1	Ostf1	CRM	db/db > ctrl
0.207924	-0.468988	0.327	0.4	1	Btg2	CRM	ctrl > db/db
0.207987	-0.264638	0.204	0.292	1	Mkrn2	CRM	ctrl > db/db
0.208062	-0.31235	0.173	0.25	1	Cdk4	CRM	ctrl > db/db
0.208277	0.352001	0.276	0.2	1	Frmd4b	CRM	db/db > ctrl
0.208591	-0.618193	0.194	0.258	1	Cyp2d22	CRM	ctrl > db/db
0.209185	0.333022	0.347	0.292	1	Cdk17	CRM	db/db > ctrl
0.209331	-0.481606	0.194	0.267	1	Pip4k2b	CRM	ctrl > db/db
0.209566	-0.388794	0.204	0.283	1	Cdc42ep4	CRM	ctrl > db/db
0.21008	0.509515	0.306	0.233	1	Rorc	CRM	db/db > ctrl
0.210293	-0.411713	0.245	0.325	1	Zhx2	CRM	ctrl > db/db
0.210742	-0.371854	0.245	0.317	1	Stn1	CRM	ctrl > db/db
0.210854	-0.527994	0.316	0.392	1	Mib1	CRM	ctrl > db/db
0.211007	-0.281074	0.327	0.425	1	Plod3	CRM	ctrl > db/db
0.211123	-0.32164	0.602	0.625	1	Mbnl1	CRM	ctrl > db/db
0.211404	0.637401	0.429	0.392	1	Fip1l1	CRM	db/db > ctrl
0.211542	-0.258181	0.459	0.558	1	Cul1	CRM	ctrl > db/db
0.211642	-0.477946	0.204	0.283	1	R3hdm1	CRM	ctrl > db/db
0.212123	0.428141	0.571	0.542	1	Pcgf5	CRM	db/db > ctrl
0.212698	-0.417992	0.388	0.467	1	Pcbp4	CRM	ctrl > db/db
0.212831	-0.594515	0.184	0.25	1	Kcnab1	CRM	ctrl > db/db
0.213065	-0.304612	0.296	0.358	1	Slc35f6	CRM	ctrl > db/db
0.21314	0.272127	0.571	0.492	1	Afg3l2	CRM	db/db > ctrl
0.213266	-0.461628	0.296	0.383	1	Sulf1	CRM	ctrl > db/db
0.213348	-0.285727	0.347	0.433	1	Atp6v0a1	CRM	ctrl > db/db
0.213443	-0.306409	0.612	0.658	1	Mprip	CRM	ctrl > db/db
0.214152	-0.375013	0.235	0.317	1	Dipk2a	CRM	ctrl > db/db
0.214288	0.338689	0.582	0.55	1	Trafd1	CRM	db/db > ctrl
0.214572	0.518196	0.296	0.225	1	Srprb	CRM	db/db > ctrl
0.21464	-0.465139	0.173	0.25	1	Dgcr6	CRM	ctrl > db/db
0.214732	-0.357708	0.551	0.592	1	Ptpn12	CRM	ctrl > db/db
0.214745	-0.425286	0.245	0.325	1	Dhrs1	CRM	ctrl > db/db
0.21508	-0.342954	0.429	0.508	1	Dcakd	CRM	ctrl > db/db
0.215308	0.33305	0.541	0.55	1	Sars	CRM	db/db > ctrl
0.215656	-0.405813	0.276	0.342	1	Cdc23	CRM	ctrl > db/db
0.215696	-0.296819	0.388	0.475	1	Plcb4	CRM	ctrl > db/db
0.215751	-0.432724	0.173	0.25	1	Net1	CRM	ctrl > db/db
0.216209	-0.394776	0.337	0.425	1	Hmgb3	CRM	ctrl > db/db
0.21694	0.309657	0.52	0.475	1	S1pr1	CRM	db/db > ctrl
0.21705	-0.267052	0.745	0.742	1	Nfib	CRM	ctrl > db/db
0.217097	-0.254552	0.439	0.517	1	Mgat1	CRM	ctrl > db/db
0.217098	-0.283878	0.582	0.675	1	Klhdc2	CRM	ctrl > db/db
0.217121	0.335036	0.347	0.283	1	Gatb	CRM	db/db > ctrl
0.217628	0.437454	0.418	0.342	1	As3mt	CRM	db/db > ctrl
0.217955	0.670164	0.296	0.25	1	Rab20	CRM	db/db > ctrl
0.218693	-0.353832	0.276	0.367	1	Pcnx	CRM	ctrl > db/db
0.218918	-0.302368	0.204	0.292	1	Dennd6a	CRM	ctrl > db/db
0.219122	0.475714	0.337	0.267	1	Ccpg1	CRM	db/db > ctrl
0.219224	-0.477087	0.235	0.317	1	Ipo4	CRM	ctrl > db/db
0.219779	0.703568	0.347	0.317	1	Cidea	CRM	db/db > ctrl
0.220024	-0.520945	0.235	0.3	1	Unc50	CRM	ctrl > db/db
0.220633	-0.414606	0.337	0.417	1	Ankrd10	CRM	ctrl > db/db
0.221149	0.403811	0.459	0.408	1	Gbf1	CRM	db/db > ctrl
0.22129	-0.401214	0.276	0.35	1	Irf1	CRM	ctrl > db/db
0.221294	-0.277016	0.245	0.325	1	Dbt	CRM	ctrl > db/db
0.221401	-0.321132	0.224	0.3	1	Aco1	CRM	ctrl > db/db
0.22158	-0.569518	0.214	0.283	1	Bcap29	CRM	ctrl > db/db
0.22212	0.55783	0.398	0.4	1	Ier3	CRM	db/db > ctrl
0.22227	0.356578	0.255	0.192	1	Rtn4	CRM	db/db > ctrl
0.222483	0.342107	0.571	0.55	1	Pdgfb	CRM	db/db > ctrl
0.222786	-0.385192	0.306	0.375	1	Drg1	CRM	ctrl > db/db
0.22353	-0.491711	0.214	0.292	1	Fbxo44	CRM	ctrl > db/db
0.224253	0.455613	0.378	0.308	1	Tardbp	CRM	db/db > ctrl
0.224533	-0.352705	0.367	0.442	1	Mapt	CRM	ctrl > db/db
0.224601	-0.353705	0.214	0.292	1	Lgals9	CRM	ctrl > db/db
0.225138	-0.379914	0.214	0.292	1	AW549877	CRM	ctrl > db/db
0.225267	-0.370552	0.276	0.35	1	Snu13	CRM	ctrl > db/db
0.225346	0.276822	0.714	0.725	1	Abcb8	CRM	db/db > ctrl
0.225347	0.525805	0.286	0.225	1	Zfp629	CRM	db/db > ctrl
0.225596	-0.490188	0.204	0.275	1	Wwp2	CRM	ctrl > db/db
0.225945	-0.720824	0.235	0.283	1	Fam129a	CRM	ctrl > db/db
0.225953	-0.497547	0.245	0.317	1	Zdhhc3	CRM	ctrl > db/db
0.226046	-0.561059	0.214	0.275	1	Ankle2	CRM	ctrl > db/db
0.22647	-0.637029	0.245	0.308	1	Entr1	CRM	ctrl > db/db
0.226828	0.48043	0.5	0.442	1	Fam168b	CRM	db/db > ctrl
0.227074	0.429639	0.347	0.283	1	Cbx6	CRM	db/db > ctrl
0.227162	0.374452	0.429	0.367	1	Lifr	CRM	db/db > ctrl
0.227352	0.32558	0.48	0.425	1	Nt5c3	CRM	db/db > ctrl
0.227472	-0.520757	0.235	0.308	1	Babam2	CRM	ctrl > db/db
0.228154	-0.344906	0.735	0.783	1	Cav1	CRM	ctrl > db/db
0.228459	0.338686	0.469	0.425	1	Npepps	CRM	db/db > ctrl
0.228912	0.493165	0.429	0.433	1	Kcnh2	CRM	db/db > ctrl
0.228941	-0.331881	0.337	0.408	1	Eri3	CRM	ctrl > db/db
0.229296	-0.365386	0.265	0.358	1	Kctd9	CRM	ctrl > db/db
0.229466	-0.406543	0.214	0.292	1	Rint1	CRM	ctrl > db/db
0.229525	0.714131	0.265	0.217	1	Sel1l	CRM	db/db > ctrl
0.229592	0.40487	0.551	0.558	1	Bckdk	CRM	db/db > ctrl
0.229999	-0.355067	0.347	0.433	1	Gps1	CRM	ctrl > db/db
0.230019	-0.319368	0.204	0.275	1	Cd82	CRM	ctrl > db/db
0.230089	0.517066	0.265	0.208	1	Zfpm2	CRM	db/db > ctrl
0.230411	-0.325695	0.378	0.467	1	Add3	CRM	ctrl > db/db
0.230449	0.362508	0.49	0.45	1	Cep68	CRM	db/db > ctrl
0.230598	-0.271328	0.245	0.325	1	Ptbp3	CRM	ctrl > db/db
0.231231	-0.328072	0.378	0.475	1	Ddx1	CRM	ctrl > db/db
0.231361	-0.394772	0.439	0.492	1	Ttc7b	CRM	ctrl > db/db
0.231367	-0.451203	0.255	0.333	1	Senp6	CRM	ctrl > db/db
0.233017	-0.399455	0.296	0.392	1	Trappc9	CRM	ctrl > db/db
0.233393	-0.313141	0.306	0.392	1	Spred1	CRM	ctrl > db/db
0.233622	0.285355	0.673	0.625	1	Rxrg	CRM	db/db > ctrl
0.2339	-0.386917	0.367	0.45	1	Grk2	CRM	ctrl > db/db
0.234205	-0.302305	0.449	0.558	1	Map4k4	CRM	ctrl > db/db
0.234761	-0.3146	0.49	0.567	1	Sec31a	CRM	ctrl > db/db
0.235212	-0.304255	0.245	0.333	1	Ythdc1	CRM	ctrl > db/db
0.235277	-0.366149	0.367	0.458	1	Spry1	CRM	ctrl > db/db
0.235514	0.494244	0.296	0.225	1	Hrct1	CRM	db/db > ctrl
0.235634	-0.502823	0.204	0.275	1	Uba3	CRM	ctrl > db/db
0.236381	-0.334032	0.306	0.392	1	Plekha1	CRM	ctrl > db/db
0.236834	0.674702	0.296	0.233	1	Arfgap3	CRM	db/db > ctrl
0.236844	-0.464275	0.184	0.258	1	Vac14	CRM	ctrl > db/db
0.238478	-0.452675	0.204	0.275	1	Srek1ip1	CRM	ctrl > db/db
0.238759	0.305587	0.378	0.3	1	Klhl21	CRM	db/db > ctrl
0.238985	-0.369625	0.337	0.4	1	Sae1	CRM	ctrl > db/db
0.239056	-0.412317	0.184	0.25	1	Micu1	CRM	ctrl > db/db
0.239284	-0.294437	0.235	0.317	1	Set	CRM	ctrl > db/db
0.239604	-0.290754	0.48	0.583	1	Fgfr1	CRM	ctrl > db/db
0.241136	-0.435848	0.204	0.283	1	Bad	CRM	ctrl > db/db
0.241585	0.365158	0.276	0.2	1	Ttc28	CRM	db/db > ctrl
0.241687	-0.36847	0.276	0.35	1	Rbp1	CRM	ctrl > db/db
0.241882	-0.252944	0.52	0.592	1	Lpin1	CRM	ctrl > db/db
0.242731	-0.319205	0.408	0.483	1	Colgalt1	CRM	ctrl > db/db
0.242787	-0.814158	0.204	0.25	1	Clns1a	CRM	ctrl > db/db
0.243777	-0.297573	0.429	0.492	1	Marveld1	CRM	ctrl > db/db
0.243818	-0.309541	0.439	0.525	1	Prrx1	CRM	ctrl > db/db
0.243931	0.559292	0.265	0.208	1	Arhgef25	CRM	db/db > ctrl
0.244309	0.593379	0.408	0.358	1	Adgrg1	CRM	db/db > ctrl
0.244491	-0.337943	0.327	0.408	1	Selenok	CRM	ctrl > db/db
0.244992	-0.355491	0.429	0.508	1	Bcl7b	CRM	ctrl > db/db
0.244992	0.448249	0.367	0.3	1	Fam50a	CRM	db/db > ctrl
0.245116	-0.2944	0.745	0.783	1	Svil	CRM	ctrl > db/db
0.245221	-0.454517	0.245	0.317	1	Idnk	CRM	ctrl > db/db
0.245302	-0.338905	0.367	0.467	1	Rab22a	CRM	ctrl > db/db
0.24632	-0.617925	0.214	0.275	1	Mrgprf	CRM	ctrl > db/db
0.246426	0.335125	0.429	0.35	1	Slc25a22	CRM	db/db > ctrl
0.246862	-0.413733	0.306	0.375	1	Kctd12	CRM	ctrl > db/db
0.246975	-0.40112	0.306	0.367	1	G3bp2	CRM	ctrl > db/db
0.247232	-0.266765	0.296	0.392	1	Taf12	CRM	ctrl > db/db
0.247521	-0.540796	0.286	0.342	1	Scamp2	CRM	ctrl > db/db
0.247594	-0.289947	0.52	0.6	1	Polr1d	CRM	ctrl > db/db
0.248017	0.276548	0.531	0.442	1	Hhatl	CRM	db/db > ctrl
0.248088	-0.423706	0.224	0.292	1	Dut	CRM	ctrl > db/db
0.248845	-0.33871	0.337	0.417	1	Hacd1	CRM	ctrl > db/db
0.249253	-0.296433	0.245	0.333	1	Wdr61	CRM	ctrl > db/db
0.25102	-0.373749	0.173	0.25	1	Antxr1	CRM	ctrl > db/db
0.251184	-0.530058	0.255	0.333	1	St3gal5	CRM	ctrl > db/db
0.251235	0.387761	0.286	0.225	1	Nqo2	CRM	db/db > ctrl
0.251332	-0.349221	0.235	0.325	1	Tmem150a	CRM	ctrl > db/db
0.252329	0.439386	0.49	0.475	1	Klhdc3	CRM	db/db > ctrl
0.252781	-0.260272	0.48	0.533	1	Snd1	CRM	ctrl > db/db
0.253366	-0.461966	0.276	0.342	1	Tm9sf3	CRM	ctrl > db/db
0.253854	-0.41833	0.388	0.467	1	Antxr2	CRM	ctrl > db/db
0.253951	0.404212	0.337	0.267	1	Slc39a13	CRM	db/db > ctrl
0.254093	0.406123	0.408	0.375	1	Brd4	CRM	db/db > ctrl
0.254304	-0.339198	0.439	0.525	1	Preb	CRM	ctrl > db/db
0.254985	0.288568	0.316	0.242	1	Prag1	CRM	db/db > ctrl
0.255718	-0.250768	0.49	0.558	1	Usp19	CRM	ctrl > db/db
0.256203	0.695559	0.296	0.25	1	Zfp704	CRM	db/db > ctrl
0.256344	-0.482542	0.306	0.375	1	Tmx1	CRM	ctrl > db/db
0.257258	-0.416593	0.327	0.383	1	Lsp1	CRM	ctrl > db/db
0.257782	-0.251969	0.551	0.592	1	Cct2	CRM	ctrl > db/db
0.258301	0.526576	0.306	0.258	1	Kif16b	CRM	db/db > ctrl
0.258715	-0.317089	0.357	0.433	1	Sema6d	CRM	ctrl > db/db
0.259008	0.509806	0.439	0.392	1	2610001J05Rik	CRM	db/db > ctrl
0.259585	-0.325616	0.469	0.533	1	Pet100	CRM	ctrl > db/db
0.259798	-0.307737	0.173	0.25	1	Colec11	CRM	ctrl > db/db
0.25988	-0.31908	0.265	0.342	1	Tmem208	CRM	ctrl > db/db
0.26083	-0.313837	0.214	0.292	1	Cgnl1	CRM	ctrl > db/db
0.260894	-0.364022	0.224	0.292	1	Ip6k1	CRM	ctrl > db/db
0.261126	0.302919	0.469	0.425	1	Pik3ip1	CRM	db/db > ctrl
0.262699	0.27226	0.602	0.517	1	Srsf2	CRM	db/db > ctrl
0.263028	-0.452292	0.204	0.267	1	Mindy1	CRM	ctrl > db/db
0.263283	-0.367247	0.194	0.267	1	Dsg2	CRM	ctrl > db/db
0.263647	-0.276352	0.184	0.25	1	Retreg3	CRM	ctrl > db/db
0.263776	0.31917	0.408	0.35	1	Zfand6	CRM	db/db > ctrl
0.264195	-0.266523	0.306	0.4	1	Slc25a28	CRM	ctrl > db/db
0.264526	-0.425221	0.194	0.267	1	Psmf1	CRM	ctrl > db/db
0.265471	-0.303361	0.663	0.675	1	Endog	CRM	ctrl > db/db
0.265593	-0.498008	0.265	0.317	1	Tatdn2	CRM	ctrl > db/db
0.266399	-0.360218	0.194	0.267	1	Nol12	CRM	ctrl > db/db
0.266552	0.374868	0.418	0.375	1	Dcaf6	CRM	db/db > ctrl
0.267046	-0.27582	0.439	0.508	1	Mreg	CRM	ctrl > db/db
0.267284	-0.395207	0.286	0.35	1	Zfp598	CRM	ctrl > db/db
0.267289	0.2712	0.765	0.808	1	Ndufs5	CRM	db/db > ctrl
0.267399	-0.428236	0.194	0.25	1	Nmnat3	CRM	ctrl > db/db
0.26748	0.344643	0.378	0.325	1	Rbbp4	CRM	db/db > ctrl
0.267549	0.314605	0.51	0.45	1	Dazap1	CRM	db/db > ctrl
0.267826	-0.289264	0.429	0.492	1	Chtop	CRM	ctrl > db/db
0.26805	-0.276805	0.214	0.292	1	AU040320	CRM	ctrl > db/db
0.268662	-0.441459	0.296	0.367	1	Gnl2	CRM	ctrl > db/db
0.269067	-0.443254	0.214	0.275	1	Casz1	CRM	ctrl > db/db
0.269278	-0.269553	0.224	0.292	1	Trpc3	CRM	ctrl > db/db
0.26935	-0.347392	0.418	0.5	1	Nop53	CRM	ctrl > db/db
0.269412	0.255537	0.255	0.192	1	Asb15	CRM	db/db > ctrl
0.26971	0.447617	0.316	0.258	1	Heatr5b	CRM	db/db > ctrl
0.271144	-0.358831	0.418	0.483	1	Chmp2b	CRM	ctrl > db/db
0.271532	-0.401796	0.235	0.3	1	Serp1	CRM	ctrl > db/db
0.27198	-0.360693	0.255	0.325	1	Smg7	CRM	ctrl > db/db
0.272168	-0.402239	0.296	0.358	1	Dmac2	CRM	ctrl > db/db
0.272563	-0.330955	0.235	0.308	1	Stoml2	CRM	ctrl > db/db
0.272732	-0.288561	0.296	0.358	1	Itga6	CRM	ctrl > db/db
0.27296	-0.317842	0.357	0.417	1	Stau2	CRM	ctrl > db/db
0.273205	-0.251457	0.408	0.492	1	1810037I17Rik	CRM	ctrl > db/db
0.273416	-0.304794	0.571	0.625	1	Clec2d	CRM	ctrl > db/db
0.273872	-0.291142	0.204	0.275	1	Virma	CRM	ctrl > db/db
0.27415	0.495111	0.296	0.233	1	Dhps	CRM	db/db > ctrl
0.274234	-0.414337	0.398	0.475	1	Pstk	CRM	ctrl > db/db
0.274259	-0.328056	0.194	0.258	1	Frmd4a	CRM	ctrl > db/db
0.27473	-0.436593	0.245	0.308	1	Mfsd11	CRM	ctrl > db/db
0.274951	-0.270557	0.643	0.65	1	Anxa2	CRM	ctrl > db/db
0.275378	0.325042	0.296	0.233	1	Ubap1	CRM	db/db > ctrl
0.275547	0.673177	0.265	0.217	1	Ccdc149	CRM	db/db > ctrl
0.275905	-0.304634	0.224	0.3	1	Mocs2	CRM	ctrl > db/db
0.277825	0.25995	0.571	0.558	1	Eif4ebp1	CRM	db/db > ctrl
0.277844	0.263986	0.296	0.233	1	Tut7	CRM	db/db > ctrl
0.277875	-0.410485	0.214	0.283	1	Qars	CRM	ctrl > db/db
0.277888	-0.382698	0.214	0.292	1	Rab3gap2	CRM	ctrl > db/db
0.27792	0.344024	0.52	0.5	1	Heyl	CRM	db/db > ctrl
0.278313	-0.457975	0.306	0.375	1	Znfx1	CRM	ctrl > db/db
0.278431	-0.420818	0.214	0.275	1	1600014C10Rik	CRM	ctrl > db/db
0.278698	-0.273887	0.378	0.45	1	Gosr2	CRM	ctrl > db/db
0.280349	-0.646459	0.194	0.25	1	Dnajb14	CRM	ctrl > db/db
0.280349	-0.68019	0.194	0.25	1	Pspc1	CRM	ctrl > db/db
0.280965	0.455535	0.286	0.217	1	Memo1	CRM	db/db > ctrl
0.281063	-0.281302	0.194	0.267	1	Trmt2b	CRM	ctrl > db/db
0.281201	-0.421217	0.184	0.25	1	Exoc1	CRM	ctrl > db/db
0.281572	-0.452424	0.224	0.292	1	Scfd1	CRM	ctrl > db/db
0.281658	-0.405695	0.296	0.367	1	Tmem98	CRM	ctrl > db/db
0.281985	-0.332502	0.245	0.308	1	Wdr48	CRM	ctrl > db/db
0.282078	0.323691	0.49	0.425	1	Plin2	CRM	db/db > ctrl
0.282709	-0.515398	0.194	0.258	1	Smc6	CRM	ctrl > db/db
0.28274	-0.310234	0.276	0.358	1	Frs2	CRM	ctrl > db/db
0.2832	-0.385166	0.184	0.25	1	Atp13a2	CRM	ctrl > db/db
0.284793	0.573156	0.286	0.233	1	Herc3	CRM	db/db > ctrl
0.284984	-0.448664	0.235	0.3	1	Als2cl	CRM	ctrl > db/db
0.28508	-0.421438	0.286	0.35	1	Polr1a	CRM	ctrl > db/db
0.285269	-0.370938	0.265	0.342	1	Nudt18	CRM	ctrl > db/db
0.285462	-0.261561	0.214	0.283	1	Dhx38	CRM	ctrl > db/db
0.285969	-0.34643	0.235	0.308	1	Gadd45a	CRM	ctrl > db/db
0.286666	-0.35849	0.459	0.55	1	Fbxw8	CRM	ctrl > db/db
0.286724	-0.42901	0.214	0.275	1	Arhgap12	CRM	ctrl > db/db
0.288184	-0.253482	0.418	0.517	1	Irf3	CRM	ctrl > db/db
0.288221	0.540812	0.337	0.292	1	Imp3	CRM	db/db > ctrl
0.288275	0.256095	0.592	0.6	1	Rab18	CRM	db/db > ctrl
0.28832	-0.276097	0.184	0.258	1	Dnajc1	CRM	ctrl > db/db
0.288342	-0.44445	0.337	0.4	1	Exoc4	CRM	ctrl > db/db
0.288681	-0.271255	0.459	0.508	1	Psmc4	CRM	ctrl > db/db
0.28873	0.328323	0.449	0.4	1	Erc1	CRM	db/db > ctrl
0.288843	-0.272451	0.296	0.358	1	Rabggta	CRM	ctrl > db/db
0.289252	0.41284	0.255	0.192	1	Clec1a	CRM	db/db > ctrl
0.289281	0.268268	0.571	0.55	1	Sccpdh	CRM	db/db > ctrl
0.289586	0.490385	0.296	0.242	1	Elmod3	CRM	db/db > ctrl
0.289675	-0.257557	0.52	0.55	1	Adam15	CRM	ctrl > db/db
0.289687	0.308985	0.827	0.85	1	Romo1	CRM	db/db > ctrl
0.289779	0.441347	0.265	0.217	1	Dnajc28	CRM	db/db > ctrl
0.2898	0.425205	0.347	0.3	1	Rgs2	CRM	db/db > ctrl
0.290311	-0.26224	0.418	0.517	1	Eif3b	CRM	ctrl > db/db
0.290316	-0.38442	0.449	0.5	1	Sumo2	CRM	ctrl > db/db
0.290394	0.417342	0.357	0.292	1	Nfkbib	CRM	db/db > ctrl
0.290518	-0.269947	0.347	0.425	1	Tpd52l2	CRM	ctrl > db/db
0.290607	0.315657	0.367	0.3	1	Adamts10	CRM	db/db > ctrl
0.290853	-0.302342	0.224	0.3	1	Grasp	CRM	ctrl > db/db
0.290942	-0.308649	0.571	0.683	1	S100a6	CRM	ctrl > db/db
0.291154	-0.303267	0.255	0.325	1	Sec63	CRM	ctrl > db/db
0.291258	0.392982	0.286	0.217	1	Eif1b	CRM	db/db > ctrl
0.291765	0.622906	0.388	0.367	1	Rcor3	CRM	db/db > ctrl
0.291867	-0.279897	0.204	0.275	1	Zbtb41	CRM	ctrl > db/db
0.291889	0.331478	0.5	0.442	1	Rreb1	CRM	db/db > ctrl
0.292099	-0.303444	0.347	0.433	1	Tnrc6c	CRM	ctrl > db/db
0.292207	-0.299489	0.235	0.308	1	Cytl1	CRM	ctrl > db/db
0.292419	0.577947	0.265	0.217	1	Esrrb	CRM	db/db > ctrl
0.292428	-0.2534	0.459	0.575	1	Hmgcl	CRM	ctrl > db/db
0.293266	-0.314545	0.5	0.55	1	Baz1b	CRM	ctrl > db/db
0.293336	0.38415	0.398	0.333	1	Enpp4	CRM	db/db > ctrl
0.293673	-0.285351	0.378	0.458	1	Cops3	CRM	ctrl > db/db
0.293708	-0.268839	0.265	0.333	1	Plekhn1	CRM	ctrl > db/db
0.293871	-0.323309	0.204	0.283	1	Wfdc1	CRM	ctrl > db/db
0.294042	-0.268688	0.602	0.625	1	Ulk1	CRM	ctrl > db/db
0.294096	-0.360534	0.245	0.3	1	Tmem50b	CRM	ctrl > db/db
0.294526	0.482563	0.276	0.225	1	Dpp3	CRM	db/db > ctrl
0.294821	-0.315258	0.316	0.383	1	Abcc5	CRM	ctrl > db/db
0.294906	0.268834	0.52	0.475	1	Dyrk1a	CRM	db/db > ctrl
0.296144	-0.327358	0.255	0.333	1	Dpm1	CRM	ctrl > db/db
0.296341	-0.301407	0.398	0.483	1	Dlg1	CRM	ctrl > db/db
0.297	-0.310462	0.378	0.458	1	Atp1b2	CRM	ctrl > db/db
0.298208	-0.259444	0.459	0.517	1	Trim28	CRM	ctrl > db/db
0.298417	-0.301294	0.214	0.283	1	Prodh	CRM	ctrl > db/db
0.298637	-0.291609	0.337	0.4	1	Col5a1	CRM	ctrl > db/db
0.299151	0.314626	0.367	0.325	1	Myadml2	CRM	db/db > ctrl
0.300147	-0.284299	0.571	0.625	1	Ppp1r12a	CRM	ctrl > db/db
0.300164	-0.281543	0.235	0.3	1	Gm37240	CRM	ctrl > db/db
0.300899	-0.258449	0.347	0.408	1	Abhd5	CRM	ctrl > db/db
0.302164	-0.344349	0.286	0.333	1	Asap1	CRM	ctrl > db/db
0.302649	-0.323554	0.327	0.392	1	Akap8l	CRM	ctrl > db/db
0.303501	-0.312147	0.306	0.383	1	Ppfia1	CRM	ctrl > db/db
0.303539	-0.321729	0.52	0.6	1	BC003965	CRM	ctrl > db/db
0.303616	-0.250299	0.551	0.617	1	Safb	CRM	ctrl > db/db
0.305039	0.44992	0.276	0.233	1	Psmg4	CRM	db/db > ctrl
0.305149	0.268318	0.51	0.483	1	Hmg20b	CRM	db/db > ctrl
0.307092	-0.404843	0.316	0.375	1	Gfm2	CRM	ctrl > db/db
0.307099	0.305573	0.316	0.25	1	Mtmr6	CRM	db/db > ctrl
0.307287	0.660897	0.286	0.242	1	Map7	CRM	db/db > ctrl
0.307675	0.325704	0.429	0.383	1	Plaa	CRM	db/db > ctrl
0.309539	0.441256	0.398	0.375	1	Cops4	CRM	db/db > ctrl
0.309628	0.293852	0.418	0.383	1	Per2	CRM	db/db > ctrl
0.309629	-0.507561	0.235	0.292	1	Cand1	CRM	ctrl > db/db
0.310872	0.605419	0.276	0.242	1	Rchy1	CRM	db/db > ctrl
0.311299	-0.277808	0.806	0.817	1	Tagln	CRM	ctrl > db/db
0.311958	0.30203	0.469	0.425	1	Rmc1	CRM	db/db > ctrl
0.31209	0.285368	0.408	0.35	1	Tmem53	CRM	db/db > ctrl
0.312115	-0.306791	0.316	0.392	1	Atrx	CRM	ctrl > db/db
0.312115	-0.399439	0.327	0.383	1	Zfyve21	CRM	ctrl > db/db
0.312294	-0.328669	0.245	0.308	1	Setd5	CRM	ctrl > db/db
0.313114	-0.426108	0.224	0.275	1	Usp20	CRM	ctrl > db/db
0.313438	-0.330862	0.245	0.3	1	Nbeal1	CRM	ctrl > db/db
0.313565	-0.33763	0.224	0.283	1	Uchl5	CRM	ctrl > db/db
0.31392	0.351725	0.439	0.358	1	Rbm25	CRM	db/db > ctrl
0.314233	-0.30875	0.418	0.467	1	Dpysl2	CRM	ctrl > db/db
0.314284	0.296528	0.571	0.533	1	Rbm38	CRM	db/db > ctrl
0.314412	-0.276477	0.755	0.75	1	2610507B11Rik	CRM	ctrl > db/db
0.314648	-0.34277	0.214	0.275	1	Ino80d	CRM	ctrl > db/db
0.314913	-0.421542	0.255	0.3	1	Trib1	CRM	ctrl > db/db
0.316021	-0.438447	0.214	0.275	1	Ppme1	CRM	ctrl > db/db
0.316079	-0.26125	0.245	0.3	1	Map2k7	CRM	ctrl > db/db
0.316146	-0.31547	0.204	0.275	1	Cyth3	CRM	ctrl > db/db
0.316229	-0.511456	0.245	0.308	1	Atp13a3	CRM	ctrl > db/db
0.316324	-0.301006	0.255	0.333	1	Dglucy	CRM	ctrl > db/db
0.317359	0.307289	0.408	0.358	1	Ccdc71l	CRM	db/db > ctrl
0.317678	-0.299794	0.255	0.317	1	Ilkap	CRM	ctrl > db/db
0.318779	-0.401078	0.214	0.275	1	Ltbp1	CRM	ctrl > db/db
0.319352	-0.321106	0.224	0.292	1	Psmg2	CRM	ctrl > db/db
0.319641	0.626514	0.306	0.275	1	Sltm	CRM	db/db > ctrl
0.319737	0.353502	0.347	0.283	1	Rbfa	CRM	db/db > ctrl
0.320323	-0.616884	0.235	0.292	1	Lyn	CRM	ctrl > db/db
[truncated: 425 more rows]

## Sheet: Supplementary Table 5
Supplementary Table 5: Visium CRM gene set enrichment analysis. A positive normalized enrichment score (NES) indicates higher expression in the diabetic sample.
[truncated: 22 more rows]

[truncated: 5 more sheets: Supplementary Table 6, Supplementary Table 7, Supplementary Table 8, Supplementary Table 9, Supplementary Table 10]
